# Supplementary material for: Crystal structure of 5-amino-4H-1,2,4-triazol-1-ium pyrazine-2-carboxyl­ate: an unexpected salt arising from the deca­rboxylation of both precursors
Source: Acta Crystallogr E Crystallogr Commun. 2015 Jun 24;71(Pt 7):840–3. doi: 10.1107/S205698901501172X (PMC4518908; doi:10.1107/S205698901501172X)
Supplement: Supplementary file 1 [file e-71-00840-sup1.cif]

##############################################################################
#                                                                            #
# This CIF contains the data in a paper accepted for publication in          #
# Acta Crystallographica Section E. It conforms to the requirements of       #
# Notes for Authors for Acta Crystallographica Section E, and has been       #
# peer reviewed under the auspices of the IUCr Commission on Journals.       #
#                                                                            #
# Full details of the Crystallographic Information File format               #
# are given in the paper "The Crystallographic Information File (CIF):       #
# a New Standard Archive File for Crystallography" by S. R. Hall, F. H.      #
# Allen and I. D. Brown [Acta Cryst. (1991), A47, 655-685].                  #
#                                                                            #
# The current version of the core CIF dictionary is obtainable from          #
# ftp://ftp.iucr.org/pub/cif_core.dic.                                       #
#                                                                            #
# Software is freely available for graphical display of the structure(s)     #
# in this CIF. For information consult the CIF software page                 #
# http://www.iucr.org/resources/cif/software.                                #
#                                                                            #
# This file may be used for bona fide research purposes within the           #
# scientific community so long as proper attribution is given to the journal # 
# article from which it was obtained.                                        #
#                                                                            #
##############################################################################
data_I
_audit_creation_method     'SHELXL-2014/7'
_chemical_name_systematic
;
5-Amino-4<i>H</i>-1,2,4-triazol-1-ium pyrazine-2-carboxylate
;
_chemical_name_common     ?
_chemical_formula_moiety     'C2 H5 N4 +, C5 H3 N2 O2 -'
_chemical_formula_sum     'C7 H8 N6 O2'
_chemical_formula_iupac     'C2 H5 N4 +, C5 H3 N2 O2 -'
_chemical_formula_weight     208.19
_chemical_melting_point     ?
_shelx_space_group_comment
;
The symmetry employed for this shelxl refinement is uniquely defined
by the following loop, which should always be used as a source of
symmetry information in preference to the above space-group names.
They are only intended as comments.
;
_space_group_crystal_system     monoclinic
_space_group_name_H-M_alt     'P 21/c'
_space_group_name_Hall     '-P 2ybc'
loop_
    _space_group_symop_operation_xyz
    'x, y, z'
    '-x, y+1/2, -z+1/2'
    '-x, -y, -z'
    'x, -y-1/2, z-1/2'
_cell_length_a     7.0599(5)
_cell_length_b     12.1868(8)
_cell_length_c     10.8385(6)
_cell_angle_alpha     90
_cell_angle_beta     103.593(4)
_cell_angle_gamma     90
_cell_volume     906.40(10)
_cell_formula_units_Z     4
_cell_measurement_reflns_used     1298
_cell_measurement_theta_min     2.59
_cell_measurement_theta_max     19.68
_cell_measurement_temperature     296(2)
_exptl_crystal_description     block
_exptl_crystal_colour     colourless
_exptl_crystal_size_max     0.090
_exptl_crystal_size_mid     0.040
_exptl_crystal_size_min     0.030
_exptl_crystal_density_diffrn     1.526
_exptl_crystal_density_meas     ?
_exptl_crystal_density_method     ?
_exptl_crystal_F_000     432
_exptl_absorpt_coefficient_mu     0.118
_exptl_absorpt_correction_type     multi-scan
_exptl_absorpt_process_details
;
(SADABS; Sheldrick, 1998)
;
_shelx_estimated_absorpt_T_min     0.989
_shelx_estimated_absorpt_T_max     0.996
_exptl_absorpt_correction_T_min     0.9894
_exptl_absorpt_correction_T_max     0.9965
_diffrn_ambient_temperature     296(2)
_diffrn_radiation_type     MoK\a
_diffrn_radiation_wavelength     0.71073
_diffrn_radiation_source     'fine-focus sealed tube'
_diffrn_measurement_device_type     'Bruker X8 Kappa CCD APEXII'
_diffrn_measurement_method     '\w / \f scans'
_diffrn_detector_area_resol_mean     ?
_diffrn_reflns_number     12089
_diffrn_reflns_av_R_equivalents     0.0766
_diffrn_reflns_theta_min     2.556
_diffrn_reflns_theta_max     26.363
_diffrn_reflns_theta_full     25.242
_diffrn_measured_fraction_theta_max     1.000
_diffrn_measured_fraction_theta_full     1.000
_diffrn_reflns_limit_h_min     -8
_diffrn_reflns_limit_h_max     8
_diffrn_reflns_limit_k_min     -15
_diffrn_reflns_limit_k_max     15
_diffrn_reflns_limit_l_min     -13
_diffrn_reflns_limit_l_max     13
_refine_special_details     ?
_reflns_number_total     1858
_reflns_number_gt     1037
_reflns_threshold_expression     I>2\s(I)
_refine_ls_structure_factor_coef     Fsqd
_refine_ls_matrix_type     full
_refine_ls_R_factor_all     0.1291
_refine_ls_R_factor_gt     0.0587
_refine_ls_wR_factor_gt     0.1100
_refine_ls_wR_factor_ref     0.1333
_refine_ls_goodness_of_fit_ref     1.015
_refine_ls_restrained_S_all     3.784
_refine_ls_number_reflns     1858
_refine_ls_number_parameters     148
_refine_ls_number_restraints     5
_refine_ls_hydrogen_treatment     mixed
_refine_ls_weighting_scheme     calc
_refine_ls_weighting_details
                      'w=1/[\s^2^(Fo^2^)+(0.0599P)^2^] where P=(Fo^2^+2Fc^2^)/3'
_atom_sites_solution_hydrogens     mixed
_atom_sites_solution_primary     ?
_atom_sites_solution_secondary     ?
_refine_ls_shift/su_max     0.000
_refine_ls_shift/su_mean     0.000
_refine_diff_density_max     0.188
_refine_diff_density_min     -0.196
_refine_ls_extinction_method     none
_refine_ls_extinction_coef     .
loop_
    _atom_type_symbol
    _atom_type_description
    _atom_type_scat_dispersion_real
    _atom_type_scat_dispersion_imag
    _atom_type_scat_source
    'C' 'C' 0.0033 0.0016
                         'International Tables Vol C Tables 4.2.6.8 and 6.1.1.4'
    'H' 'H' 0.0000 0.0000
                         'International Tables Vol C Tables 4.2.6.8 and 6.1.1.4'
    'N' 'N' 0.0061 0.0033
                         'International Tables Vol C Tables 4.2.6.8 and 6.1.1.4'
    'O' 'O' 0.0106 0.0060
                         'International Tables Vol C Tables 4.2.6.8 and 6.1.1.4'
_computing_data_collection
;
APEX2 (Bruker, 2006)
;
_computing_cell_refinement
;
SAINT-Plus (Bruker, 2005)
;
_computing_data_reduction
;
SAINT-Plus (Bruker, 2005)
;
_computing_structure_solution
;
SHELXS97 (Sheldrick, 2008)
;
_computing_structure_refinement
;
SHELXL2014 (Sheldrick, 2015)
;
_computing_molecular_graphics
;
DIAMOND (Brandenburg, 2009)
;
_computing_publication_material
;
SHELXTL (Sheldrick, 2008)
;
loop_
    _atom_site_type_symbol
    _atom_site_label
    _atom_site_fract_x
    _atom_site_fract_y
    _atom_site_fract_z
    _atom_site_U_iso_or_equiv
    _atom_site_adp_type
    _atom_site_calc_flag
    _atom_site_occupancy
    _atom_site_disorder_assembly
    _atom_site_disorder_group
    N N1 0.2890(3) 0.79063(17) 0.49872(19) 0.0389(6) Uani d 1 . .
    N N2 0.0664(3) 0.79145(18) 0.2472(2) 0.0468(6) Uani d 1 . .
    C C1 0.2177(4) 0.8840(2) 0.4404(2) 0.0334(6) Uani d 1 . .
    C C2 0.1066(4) 0.8815(2) 0.3165(2) 0.0412(7) Uani d 1 . .
    H H2 0.0571 0.9476 0.2797 0.049 Uiso calc 1 . .
    C C3 0.1381(4) 0.6995(2) 0.3059(2) 0.0448(7) Uani d 1 . .
    H H3 0.1147 0.6334 0.2623 0.054 Uiso calc 1 . .
    C C4 0.2461(4) 0.6993(2) 0.4297(3) 0.0442(7) Uani d 1 . .
    H H4 0.2912 0.6326 0.4668 0.053 Uiso calc 1 . .
    C C5 0.2560(4) 0.9921(2) 0.5101(2) 0.0378(7) Uani d 1 . .
    O O1 0.1745(3) 1.07442(14) 0.45075(15) 0.0481(6) Uani d 1 . .
    O O2 0.3628(3) 0.99415(14) 0.61986(16) 0.0543(6) Uani d 1 . .
    N N3 0.7128(4) 0.94320(19) 0.8957(2) 0.0622(8) Uani d 1 . .
    N N4 0.6167(4) 0.88117(19) 0.7929(2) 0.0476(6) Uani d 1 . .
    H H4A 0.535(3) 0.912(2) 0.7253(18) 0.071 Uiso d 1 . .
    N N5 0.7480(3) 0.76575(18) 0.93596(19) 0.0417(6) Uani d 1 . .
    H H5 0.778(4) 0.6996(13) 0.972(2) 0.063 Uiso d 1 . .
    N N6 0.5628(4) 0.6942(2) 0.7405(2) 0.0540(7) Uani d 1 . .
    H H6A 0.473(3) 0.714(2) 0.6709(19) 0.081 Uiso d 1 . .
    H H6B 0.585(5) 0.6271(13) 0.775(3) 0.081 Uiso d 1 . .
    C C6 0.6369(4) 0.7751(2) 0.8181(2) 0.0365(7) Uani d 1 . .
    C C7 0.7892(5) 0.8695(2) 0.9782(3) 0.0553(8) Uani d 1 . .
    H H7 0.8649 0.8861 1.0584 0.066 Uiso calc 1 . .
loop_
    _atom_site_aniso_label
    _atom_site_aniso_U_11
    _atom_site_aniso_U_22
    _atom_site_aniso_U_33
    _atom_site_aniso_U_12
    _atom_site_aniso_U_13
    _atom_site_aniso_U_23
    N1 0.0450(14) 0.0290(13) 0.0400(12) -0.0006(11) 0.0049(10) 0.0005(10)
    N2 0.0557(16) 0.0387(14) 0.0406(12) 0.0008(12) 0.0005(11) -0.0086(12)
    C1 0.0331(15) 0.0309(15) 0.0355(13) -0.0004(13) 0.0067(11) 0.0022(12)
    C2 0.0495(18) 0.0320(16) 0.0367(14) 0.0061(14) -0.0007(13) 0.0020(12)
    C3 0.0487(19) 0.0352(17) 0.0478(16) -0.0016(15) 0.0059(14) -0.0099(13)
    C4 0.0499(18) 0.0299(16) 0.0497(16) 0.0036(14) 0.0056(14) 0.0028(13)
    C5 0.0420(17) 0.0344(16) 0.0330(13) 0.0001(14) 0.0006(12) 0.0036(12)
    O1 0.0625(14) 0.0319(11) 0.0402(10) 0.0058(9) -0.0074(9) 0.0021(8)
    O2 0.0708(14) 0.0375(12) 0.0399(10) 0.0067(10) -0.0165(10) -0.0025(9)
    N3 0.089(2) 0.0419(15) 0.0461(14) 0.0029(15) -0.0032(13) 0.0024(12)
    N4 0.0625(18) 0.0367(15) 0.0386(13) 0.0037(13) 0.0019(12) 0.0061(11)
    N5 0.0480(14) 0.0362(15) 0.0359(12) 0.0025(12) -0.0004(11) 0.0083(11)
    N6 0.0607(18) 0.0440(16) 0.0491(15) -0.0005(15) -0.0038(13) 0.0030(13)
    C6 0.0391(17) 0.0349(18) 0.0348(13) 0.0044(13) 0.0068(12) 0.0057(12)
    C7 0.074(2) 0.046(2) 0.0383(15) 0.0020(17) -0.0026(15) 0.0012(14)
_geom_special_details
;
All e.s.d.'s (except the e.s.d. in the dihedral angle between two l.s. planes)
are estimated using the full covariance matrix. The cell e.s.d.'s are taken
into account individually in the estimation of e.s.d.'s in distances, angles
and torsion angles; correlations between e.s.d.'s in cell parameters are only
used when they are defined by crystal symmetry. An approximate (isotropic)
treatment of cell e.s.d.'s is used for estimating e.s.d.'s involving l.s.
planes.
;
loop_
    _geom_bond_atom_site_label_1
    _geom_bond_atom_site_label_2
    _geom_bond_site_symmetry_2
    _geom_bond_distance
    _geom_bond_publ_flag
    N1 C4 . 1.335(3) ?
    N1 C1 . 1.341(3) ?
    N2 C2 . 1.323(3) ?
    N2 C3 . 1.328(3) ?
    C1 C2 . 1.387(3) ?
    C1 C5 . 1.512(3) ?
    C2 H2 . 0.9300 ?
    C3 C4 . 1.379(4) ?
    C3 H3 . 0.9300 ?
    C4 H4 . 0.9300 ?
    C5 O2 . 1.250(2) ?
    C5 O1 . 1.256(3) ?
    N3 C7 . 1.293(3) ?
    N3 N4 . 1.384(3) ?
    N4 C6 . 1.322(3) ?
    N4 H4A . 0.902(10) ?
    N5 C6 . 1.338(3) ?
    N5 C7 . 1.353(3) ?
    N5 H5 . 0.901(10) ?
    N6 C6 . 1.321(3) ?
    N6 H6A . 0.899(10) ?
    N6 H6B . 0.896(10) ?
    C7 H7 . 0.9300 ?
loop_
    _geom_angle_atom_site_label_1
    _geom_angle_atom_site_label_2
    _geom_angle_atom_site_label_3
    _geom_angle_site_symmetry_1
    _geom_angle_site_symmetry_3
    _geom_angle
    _geom_angle_publ_flag
    C4 N1 C1 . . 115.6(2) ?
    C2 N2 C3 . . 114.9(2) ?
    N1 C1 C2 . . 120.2(2) ?
    N1 C1 C5 . . 120.1(2) ?
    C2 C1 C5 . . 119.8(2) ?
    N2 C2 C1 . . 124.4(2) ?
    N2 C2 H2 . . 117.8 ?
    C1 C2 H2 . . 117.8 ?
    N2 C3 C4 . . 122.0(2) ?
    N2 C3 H3 . . 119.0 ?
    C4 C3 H3 . . 119.0 ?
    N1 C4 C3 . . 123.0(2) ?
    N1 C4 H4 . . 118.5 ?
    C3 C4 H4 . . 118.5 ?
    O2 C5 O1 . . 125.0(2) ?
    O2 C5 C1 . . 119.3(2) ?
    O1 C5 C1 . . 115.7(2) ?
    C7 N3 N4 . . 102.9(2) ?
    C6 N4 N3 . . 111.1(2) ?
    C6 N4 H4A . . 126(2) ?
    N3 N4 H4A . . 121.7(19) ?
    C6 N5 C7 . . 105.9(2) ?
    C6 N5 H5 . . 121.3(18) ?
    C7 N5 H5 . . 132.7(18) ?
    C6 N6 H6A . . 115(2) ?
    C6 N6 H6B . . 115(2) ?
    H6A N6 H6B . . 128(3) ?
    N6 C6 N4 . . 126.2(2) ?
    N6 C6 N5 . . 126.9(2) ?
    N4 C6 N5 . . 106.9(2) ?
    N3 C7 N5 . . 113.2(2) ?
    N3 C7 H7 . . 123.4 ?
    N5 C7 H7 . . 123.4 ?
loop_
    _geom_torsion_atom_site_label_1
    _geom_torsion_atom_site_label_2
    _geom_torsion_atom_site_label_3
    _geom_torsion_atom_site_label_4
    _geom_torsion_site_symmetry_1
    _geom_torsion_site_symmetry_2
    _geom_torsion_site_symmetry_3
    _geom_torsion_site_symmetry_4
    _geom_torsion
    _geom_torsion_publ_flag
    C4 N1 C1 C2 . . . . 0.3(4) ?
    C4 N1 C1 C5 . . . . 179.5(2) ?
    C3 N2 C2 C1 . . . . 1.2(4) ?
    N1 C1 C2 N2 . . . . -1.4(4) ?
    C5 C1 C2 N2 . . . . 179.4(2) ?
    C2 N2 C3 C4 . . . . -0.1(4) ?
    C1 N1 C4 C3 . . . . 0.8(4) ?
    N2 C3 C4 N1 . . . . -1.0(4) ?
    N1 C1 C5 O2 . . . . 3.7(4) ?
    C2 C1 C5 O2 . . . . -177.1(2) ?
    N1 C1 C5 O1 . . . . -176.1(2) ?
    C2 C1 C5 O1 . . . . 3.1(4) ?
    C7 N3 N4 C6 . . . . 0.8(3) ?
    N3 N4 C6 N6 . . . . 179.8(3) ?
    N3 N4 C6 N5 . . . . -0.9(3) ?
    C7 N5 C6 N6 . . . . 179.9(3) ?
    C7 N5 C6 N4 . . . . 0.6(3) ?
    N4 N3 C7 N5 . . . . -0.4(4) ?
    C6 N5 C7 N3 . . . . -0.1(4) ?
loop_
    _geom_hbond_atom_site_label_D
    _geom_hbond_atom_site_label_H
    _geom_hbond_atom_site_label_A
    _geom_hbond_site_symmetry_A
    _geom_hbond_distance_DH
    _geom_hbond_distance_HA
    _geom_hbond_distance_DA
    _geom_hbond_angle_DHA
    N4 H4A O2 . 0.902(10) 1.769(12) 2.655(3) 166(3)
    N5 H5 O1 2_646 0.901(10) 1.733(11) 2.632(3) 176(3)
    N6 H6B O2 2_646 0.896(10) 1.968(12) 2.853(3) 169(3)
    N6 H6A N1 . 0.899(10) 2.212(12) 3.099(3) 169(3)
_shelx_hkl_file
;
  -1   0   0    3.60    0.23
   1   0   0    3.74    0.23
   1   0   0    3.43    0.21
   1   0   0    3.66    0.23
   1   0   0    3.70    0.22
   1   0   0    3.03    0.20
  -1   0   0    3.29    0.21
  -1   0   0    3.80    0.22
   2   0   0  221.90    7.77
   2   0   0  221.35    7.29
   2   0   0  204.35    7.25
  -2   0   0  229.97    7.26
   2   0   0  228.08    6.94
  -2   0   0  225.27    6.94
  -2   0   0  228.03    6.95
  -2   0   0  224.61    7.29
   2   0   0  229.84    6.95
  -3   0   0    0.02    0.17
   3   0   0   -0.09    0.21
  -3   0   0    0.40    0.25
   3   0   0    0.16    0.18
   3   0   0    0.06    0.21
  -3   0   0    0.35    0.23
  -4   0   0    0.07    0.29
   4   0   0   -0.06    0.25
   4   0   0   -0.12    0.28
   4   0   0   -0.17    0.22
  -4   0   0    0.11    0.24
  -4   0   0    0.00    0.30
   5   0   0    0.63    0.34
   5   0   0    0.55    0.35
  -5   0   0   -0.08    0.40
   5   0   0    0.44    0.39
  -5   0   0   -0.02    0.41
  -5   0   0    0.41    0.33
  -6   0   0    4.56    0.60
   6   0   0    4.54    0.60
  -6   0   0    3.86    0.62
   6   0   0    4.09    0.52
   7   0   0    0.38    0.39
  -7   0   0   -0.13    0.46
  -7   0   0    0.36    0.50
  -8   0   0    1.14    0.60
  -8   0   0    1.77    0.57
  -9   0   0   -0.28    0.60
   0  -1   0   -0.08    0.04
   0  -1   0   -0.03    0.04
   0  -1   0   -0.11    0.02
   0  -1   0   -0.07    0.02
   0  -1   0   -0.08    0.00
   0   1   0   -0.10    0.02
   0   1   0   -0.08    0.02
   0   1   0   -0.08    0.02
   0   1   0   -0.05    0.06
   0   1   0   -0.09    0.02
   1  -1   0    0.42    0.13
   1  -1   0    0.40    0.11
   1  -1   0    0.31    0.12
  -1  -1   0    0.50    0.12
  -1  -1   0    0.38    0.13
   1  -1   0    0.26    0.11
  -1  -1   0    0.24    0.10
   1  -1   0    0.31    0.11
  -1   1   0    0.37    0.12
  -1   1   0    0.40    0.12
   1   1   0    0.32    0.11
   1   1   0    0.54    0.12
  -1   1   0    0.32    0.10
   1   1   0    0.46    0.11
  -1   1   0    0.49    0.12
  -1   1   0    0.45    0.14
  -2  -1   0   92.87    2.88
   2  -1   0   90.54    3.02
   2  -1   0   90.03    2.86
   2  -1   0   90.73    2.87
  -2  -1   0   90.63    3.03
  -2  -1   0   84.82    2.99
   2  -1   0   83.97    2.99
   2  -1   0   94.05    3.22
   2   1   0   88.88    3.02
   2   1   0   89.63    2.87
   2   1   0   94.09    3.00
  -2   1   0   90.87    2.87
  -2   1   0   90.32    2.88
  -2   1   0   92.57    3.21
   2   1   0   88.21    2.86
  -2   1   0   89.64    3.03
  -3  -1   0    0.00    0.23
  -3  -1   0    0.49    0.29
   3  -1   0    0.36    0.26
  -3  -1   0    0.32    0.19
   3  -1   0    0.01    0.18
   3  -1   0    0.33    0.21
  -3   1   0    0.36    0.27
  -3   1   0   -0.08    0.20
  -3   1   0    0.18    0.24
   3   1   0    0.33    0.21
  -3   1   0    0.35    0.22
   3   1   0    0.47    0.21
   3   1   0    0.34    0.22
   4  -1   0   17.86    0.87
  -4  -1   0   16.70    0.81
  -4  -1   0   16.89    0.81
   4  -1   0   18.68    0.84
   4  -1   0   15.47    0.74
  -4  -1   0   17.31    0.89
  -4   1   0   17.29    0.81
   4   1   0   15.79    0.75
  -4   1   0   14.40    0.81
   4   1   0   16.92    0.82
  -4   1   0   15.99    0.84
  -5  -1   0    1.01    0.36
   5  -1   0    0.58    0.32
  -5  -1   0    0.73    0.47
  -5  -1   0    1.09    0.46
   5  -1   0    0.47    0.36
   5   1   0    0.70    0.39
  -5   1   0    0.34    0.32
  -5   1   0    1.02    0.43
   5   1   0    0.77    0.36
  -5   1   0    0.33    0.46
   5   1   0    0.79    0.35
   6  -1   0    1.31    0.43
  -6  -1   0    1.69    0.51
  -6  -1   0    1.52    0.55
  -6   1   0    1.87    0.45
  -6   1   0    1.40    0.52
   6   1   0    1.94    0.42
  -6   1   0    1.45    0.49
   6   1   0    1.54    0.47
  -7  -1   0   -0.29    0.46
   7  -1   0   -0.60    0.33
  -7  -1   0   -0.21    0.45
   7   1   0    0.39    0.42
  -7   1   0    0.30    0.52
  -7   1   0   -0.10    0.49
  -7   1   0    0.21    0.37
   7   1   0   -0.08    0.37
  -8  -1   0   -0.48    0.51
  -8  -1   0    0.04    0.49
  -8   1   0    0.43    0.53
  -8   1   0    0.35    0.53
  -9  -1   0   -0.65    0.62
  -9   1   0   -0.41    0.52
   0  -2   0   52.81    2.25
   0  -2   0   56.74    1.74
   0  -2   0   56.28    1.78
   0   2   0   58.17    1.87
   0   2   0   56.47    1.74
   0   2   0   57.21    1.78
   0   2   0   57.54    1.82
   0   2   0   55.03    2.25
   1  -2   0    1.05    0.22
  -1  -2   0    0.99    0.19
  -1  -2   0    0.98    0.22
   1  -2   0    1.26    0.19
   1  -2   0    0.79    0.16
  -1  -2   0    0.85    0.17
  -1  -2   0    1.25    0.28
   1  -2   0    0.76    0.18
  -1   2   0    0.94    0.24
  -1   2   0    1.10    0.20
   1   2   0    1.16    0.21
   1   2   0    1.13    0.19
  -1   2   0    0.98    0.16
  -1   2   0    1.11    0.17
   1   2   0    1.06    0.17
  -1   2   0    1.23    0.18
   2  -2   0    1.66    0.28
  -2  -2   0    1.56    0.28
   2  -2   0    1.23    0.23
  -2  -2   0    1.04    0.24
   2  -2   0    1.61    0.24
   2  -2   0    1.48    0.24
  -2  -2   0    1.43    0.21
  -2   2   0    1.30    0.28
   2   2   0    1.48    0.26
   2   2   0    1.29    0.21
  -2   2   0    1.69    0.28
  -2   2   0    1.38    0.26
  -2   2   0    1.20    0.24
  -2   2   0    1.29    0.21
   3  -2   0    0.07    0.19
  -3  -2   0    0.22    0.27
  -3  -2   0    0.01    0.24
   3  -2   0    0.12    0.23
  -3  -2   0    0.01    0.20
  -3   2   0    0.30    0.25
  -3   2   0    0.49    0.26
   3   2   0   -0.03    0.22
  -3   2   0    0.28    0.23
   3   2   0    0.05    0.19
  -3   2   0    0.26    0.28
  -3   2   0    0.24    0.22
  -4  -2   0    1.71    0.42
   4  -2   0    1.92    0.34
  -4  -2   0    1.92    0.33
  -4  -2   0    1.44    0.37
   4  -2   0    2.35    0.35
  -4   2   0    2.55    0.45
  -4   2   0    1.47    0.35
  -4   2   0    1.11    0.36
   4   2   0    2.33    0.34
  -4   2   0    1.78    0.33
  -4   2   0    2.44    0.39
   4   2   0    1.16    0.30
   5  -2   0    0.39    0.37
   5  -2   0    1.09    0.37
  -5  -2   0    0.71    0.35
  -5  -2   0    0.93    0.47
  -5  -2   0    1.15    0.45
   5   2   0    1.76    0.41
  -5   2   0    1.39    0.38
  -5   2   0    0.91    0.45
  -5   2   0    1.28    0.46
   5   2   0    0.43    0.33
   5   2   0    0.90    0.39
  -5   2   0    1.12    0.40
  -6  -2   0    1.61    0.50
  -6  -2   0    1.53    0.55
   6  -2   0    1.30    0.43
  -6   2   0    1.93    0.50
   6   2   0    1.96    0.46
  -6   2   0    1.85    0.45
  -6   2   0    0.80    0.49
   6   2   0    1.49    0.40
   7  -2   0   -0.71    0.35
  -7  -2   0    1.45    0.60
  -7  -2   0    0.18    0.47
   7   2   0    0.22    0.37
  -7   2   0    0.60    0.54
  -7   2   0    0.30    0.46
  -7   2   0    0.41    0.37
   7   2   0    0.62    0.41
  -8  -2   0   -0.16    0.55
  -8  -2   0    0.42    0.49
  -8   2   0    0.05    0.49
  -8   2   0    0.04    0.50
  -9  -2   0   -0.50    0.60
   0  -3   0    0.00    0.12
   0  -3   0    0.04    0.18
   0  -3   0    0.01    0.01
   0  -3   0   -0.05    0.21
   0  -3   0    0.23    0.30
   0   3   0    0.12    0.17
   0   3   0    0.65    0.34
   0   3   0   -0.03    0.17
   0   3   0    0.08    0.19
   1  -3   0   25.30    0.89
  -1  -3   0   25.06    1.17
   1  -3   0   24.93    1.12
   1  -3   0   21.85    0.89
  -1  -3   0   25.89    0.95
  -1  -3   0   25.57    0.90
  -1  -3   0   24.07    0.93
   1  -3   0   25.68    0.90
  -1   3   0   23.40    0.88
   1   3   0   24.39    0.89
  -1   3   0   23.68    0.89
  -1   3   0   25.29    0.90
   1   3   0   23.77    1.16
  -1   3   0   23.56    1.13
   1   3   0   26.12    0.95
  -2  -3   0    5.36    0.37
  -2  -3   0    4.75    0.49
   2  -3   0    4.46    0.37
  -2  -3   0    4.39    0.38
   2  -3   0    4.45    0.39
   2  -3   0    5.06    0.37
  -2  -3   0    4.61    0.36
  -2   3   0    4.10    0.42
  -2   3   0    4.79    0.39
   2   3   0    4.03    0.34
  -3  -3   0   -0.12    0.31
   3  -3   0    0.02    0.04
  -3  -3   0    0.23    0.27
   3  -3   0    0.36    0.22
   3  -3   0    0.11    0.26
  -3  -3   0    0.47    0.22
  -3   3   0    0.17    0.26
  -3   3   0    0.01    0.25
   3   3   0   -0.10    0.21
   3   3   0    0.09    0.23
  -3   3   0    0.23    0.27
  -3   3   0   -0.10    0.19
  -4  -3   0    0.18    0.34
   4  -3   0   -0.28    0.29
   4  -3   0   -0.07    0.25
  -4  -3   0   -0.75    0.20
  -4  -3   0   -0.21    0.38
   4   3   0   -0.12    0.28
  -4   3   0    0.04    0.27
  -4   3   0    0.67    0.34
  -4   3   0   -0.07    0.33
   4   3   0   -0.04    0.24
  -4   3   0    0.09    0.34
   5  -3   0    0.25    0.31
   5  -3   0    0.27    0.37
  -5  -3   0    0.87    0.34
  -5  -3   0    0.76    0.47
  -5  -3   0    0.39    0.44
   5   3   0    0.24    0.38
  -5   3   0    0.81    0.42
  -5   3   0    1.46    0.46
  -5   3   0    0.53    0.36
   5   3   0    0.07    0.37
  -5   3   0    0.75    0.46
   5   3   0    0.74    0.37
  -6  -3   0   -0.25    0.47
   6  -3   0    0.25    0.38
  -6  -3   0    0.90    0.46
  -6   3   0   -0.06    0.43
  -6   3   0    0.44    0.45
   6   3   0    0.34    0.38
  -6   3   0    0.46    0.37
   6   3   0    0.70    0.37
   7  -3   0    0.99    0.43
  -7  -3   0    0.49    0.56
  -7  -3   0    1.36    0.52
  -7   3   0    2.15    0.48
  -7   3   0    0.92    0.50
   7   3   0    1.49    0.46
  -8  -3   0    0.97    0.62
  -8  -3   0    1.23    0.54
  -8   3   0   -0.29    0.46
  -9  -3   0   -0.12    0.65
   0  -4   0   11.94    0.56
   0  -4   0   12.60    0.78
   0  -4   0   11.42    0.56
   0  -4   0   12.22    0.47
   0   4   0   12.88    0.59
   0   4   0   12.60    0.76
   0   4   0   13.18    0.56
   1  -4   0   11.88    0.50
  -1  -4   0   11.43    0.78
  -1  -4   0   11.22    0.56
   1  -4   0   10.67    0.55
  -1  -4   0   11.21    0.54
   1  -4   0   10.48    0.65
  -1  -4   0   11.42    0.57
  -1   4   0   10.71    0.52
   1   4   0   12.31    0.55
  -1   4   0   10.94    0.56
  -1   4   0   11.22    0.67
  -1   4   0   10.98    0.46
   1   4   0   10.81    0.71
   2  -4   0    4.34    0.44
  -2  -4   0    4.62    0.37
  -2  -4   0    5.01    0.53
  -2  -4   0    4.67    0.38
   2  -4   0    4.76    0.39
  -2  -4   0    4.94    0.43
   2  -4   0    4.81    0.38
  -2   4   0    4.86    0.38
   2   4   0    4.81    0.39
  -2   4   0    4.91    0.37
  -2   4   0    4.88    0.50
   3  -4   0   25.17    1.04
   3  -4   0   24.23    0.97
  -3  -4   0   25.93    1.10
  -3  -4   0   25.66    1.01
   3  -4   0   24.06    1.16
  -3  -4   0   24.53    1.02
  -3   4   0   24.66    1.19
  -3   4   0   22.42    1.11
  -3   4   0   26.29    1.01
   3   4   0   23.79    1.03
   4  -4   0    1.72    0.37
  -4  -4   0    1.85    0.48
  -4  -4   0    1.83    0.35
  -4  -4   0    2.28    0.45
   4  -4   0    2.54    0.39
  -4   4   0    2.22    0.40
   4   4   0    2.17    0.36
  -4   4   0    2.05    0.42
   4   4   0    2.25    0.38
  -4   4   0    2.21    0.46
   5  -4   0    1.71    0.44
  -5  -4   0    2.06    0.59
   5  -4   0    2.94    0.46
  -5  -4   0    2.08    0.50
   5  -4   0    1.77    0.29
   5   4   0    1.97    0.41
   5   4   0    2.14    0.44
  -5   4   0    2.33    0.49
  -5   4   0    2.09    0.51
  -5   4   0    2.82    0.47
  -6  -4   0    0.42    0.48
   6  -4   0    0.58    0.40
  -6  -4   0    0.04    0.46
   6   4   0    0.40    0.36
  -6   4   0    0.76    0.39
   6   4   0    0.56    0.36
  -6   4   0    0.39    0.47
  -7  -4   0   -0.34    0.54
  -7  -4   0    0.68    0.50
   7  -4   0    0.53    0.39
  -7   4   0   -0.09    0.45
   7   4   0   -0.29    0.37
  -8  -4   0   -0.12    0.53
  -8  -4   0    0.56    0.62
  -8   4   0    0.71    0.53
  -9  -4   0   -0.30    0.63
   0  -5   0   -0.07    0.12
   0  -5   0    0.21    0.23
   0  -5   0   -0.03    0.17
   0  -5   0   -0.04    0.30
   0  -5   0   -0.05    0.01
   0   5   0    0.27    0.34
   0   5   0   -0.06    0.17
   0   5   0   -0.03    0.19
   1  -5   0   18.23    0.75
  -1  -5   0   18.22    0.80
  -1  -5   0   17.10    0.99
   1  -5   0   17.29    0.74
   1  -5   0   16.88    0.93
  -1  -5   0   17.43    0.75
   1  -5   0   19.69    0.80
  -1   5   0   18.12    0.75
  -1   5   0   17.63    0.66
   1   5   0   16.99    0.77
   1   5   0   18.09    1.00
  -1   5   0   20.92    0.80
  -1   5   0   18.84    0.98
   2  -5   0    3.35    0.36
   2  -5   0    2.62    0.33
  -2  -5   0    3.09    0.40
   2  -5   0    4.09    0.45
  -2  -5   0    3.28    0.33
  -2  -5   0    2.88    0.36
  -2   5   0    3.06    0.47
   2   5   0    2.79    0.33
  -2   5   0    3.04    0.34
  -2   5   0    3.78    0.38
  -2   5   0    2.80    0.32
  -3  -5   0    5.11    0.49
   3  -5   0    5.17    0.51
   3  -5   0    4.98    0.45
  -3  -5   0    4.34    0.49
  -3  -5   0    3.99    0.40
   3  -5   0    4.74    0.44
  -3   5   0    3.67    0.38
   3   5   0    4.80    0.45
  -3   5   0    5.32    0.48
  -3   5   0    5.38    0.58
   4  -5   0    0.02    0.03
   4  -5   0   -0.47    0.28
  -4  -5   0    0.00    0.30
  -4  -5   0    0.02    0.39
  -4  -5   0    0.06    0.40
   4  -5   0    0.52    0.36
  -4   5   0    0.54    0.29
   4   5   0    0.00    0.33
  -4   5   0    0.36    0.40
   4   5   0   -0.06    0.29
  -4   5   0    0.08    0.42
  -5  -5   0    0.72    0.50
   5  -5   0    0.45    0.40
  -5  -5   0   -0.20    0.45
  -5   5   0   -0.18    0.44
  -5   5   0   -0.44    0.43
   5   5   0   -0.05    0.35
   5   5   0   -0.36    0.31
  -6  -5   0    0.52    0.49
  -6  -5   0    0.02    0.50
   6  -5   0   -0.25    0.37
  -6   5   0    0.85    0.42
   6   5   0    0.28    0.36
  -6   5   0    0.04    0.42
   7  -5   0   -0.54    0.36
  -7  -5   0   -0.10    0.55
  -7  -5   0    0.66    0.50
  -7   5   0   -0.69    0.44
  -8  -5   0   -0.38    0.58
  -8  -5   0    0.58    0.58
  -8   5   0   -0.05    0.47
   0  -6   0    2.43    0.21
   0  -6   0    2.68    0.48
   0  -6   0    1.98    0.34
   0  -6   0    2.61    0.32
   0   6   0    2.36    0.29
   0   6   0    2.13    0.31
   0   6   0    2.81    0.52
  -1  -6   0    3.93    0.39
   1  -6   0    3.81    0.37
   1  -6   0    4.72    0.38
  -1  -6   0    3.71    0.37
   1  -6   0    4.55    0.53
   1  -6   0    5.19    0.42
   1   6   0    5.48    0.64
   1   6   0    4.02    0.39
  -1   6   0    4.27    0.38
  -1   6   0    4.01    0.28
  -1   6   0    4.03    0.40
  -1   6   0    4.78    0.57
   2  -6   0    1.99    0.31
  -2  -6   0    2.89    0.35
  -2  -6   0    2.82    0.38
   2  -6   0    3.02    0.37
  -2  -6   0    2.54    0.42
   2  -6   0    3.78    0.49
   2   6   0    2.78    0.37
  -2   6   0    2.30    0.27
  -2   6   0    2.72    0.34
  -2   6   0    2.74    0.52
  -2   6   0    2.33    0.33
   3  -6   0    2.08    0.39
  -3  -6   0    1.99    0.42
  -3  -6   0    1.57    0.44
   3  -6   0    1.61    0.36
  -3  -6   0    1.67    0.32
  -3   6   0    1.90    0.52
   3   6   0    2.07    0.37
  -3   6   0    2.18    0.42
  -3   6   0    1.63    0.33
   4  -6   0    0.13    0.35
  -4  -6   0    0.12    0.32
  -4  -6   0    0.40    0.48
   4  -6   0    0.08    0.39
   4  -6   0    0.07    0.05
  -4  -6   0   -0.02    0.43
  -4   6   0   -0.08    0.29
   4   6   0    0.44    0.33
  -4   6   0    0.14    0.41
  -4   6   0   -0.26    0.47
  -5  -6   0   -0.22    0.45
   5  -6   0    0.20    0.40
  -5  -6   0   -0.21    0.48
   5   6   0    0.30    0.37
  -5   6   0   -0.21    0.43
  -5   6   0    0.34    0.46
  -6  -6   0    1.03    0.50
   6  -6   0    0.56    0.41
  -6  -6   0    0.40    0.56
  -6   6   0    0.97    0.47
   6   6   0    0.31    0.38
  -6   6   0    0.29    0.45
  -7  -6   0   -0.43    0.52
  -7  -6   0    0.92    0.51
  -7   6   0    0.18    0.47
  -8  -6   0    0.56    0.67
  -8  -6   0   -0.35    0.54
   0  -7   0    0.20    0.29
   0  -7   0    0.06    0.24
   0  -7   0   -0.22    0.09
   0  -7   0    0.01    0.15
   0   7   0   -0.09    0.22
   0   7   0   -0.17    0.19
   0   7   0    0.25    0.46
   1  -7   0    7.11    0.52
   1  -7   0    7.89    0.52
  -1  -7   0    7.30    0.57
   1  -7   0    7.80    0.54
  -1  -7   0    7.13    0.56
  -1  -7   0    7.25    0.43
  -1   7   0    7.15    0.39
   1   7   0    6.14    0.53
  -1   7   0    8.07    0.57
  -1   7   0    7.89    0.53
   1   7   0    7.34    0.73
  -1   7   0    8.40    0.80
  -2  -7   0    1.83    0.41
   2  -7   0    0.80    0.34
   2  -7   0    1.78    0.34
  -2  -7   0    1.42    0.41
  -2  -7   0    1.53    0.34
  -2   7   0    1.76    0.26
  -2   7   0    1.54    0.55
  -2   7   0    1.65    0.32
   2   7   0    1.46    0.33
  -2   7   0    1.74    0.35
  -3  -7   0    0.86    0.43
   3  -7   0    0.58    0.32
   3  -7   0    0.60    0.38
  -3  -7   0    0.70    0.45
  -3  -7   0    0.57    0.29
   3  -7   0    0.94    0.37
  -3   7   0    0.60    0.54
  -3   7   0    0.76    0.33
   3   7   0    0.06    0.31
  -3   7   0    0.55    0.41
   4  -7   0    0.70    0.41
  -4  -7   0   -0.23    0.48
   4  -7   0    0.09    0.26
  -4  -7   0    0.04    0.44
   4   7   0    0.29    0.37
  -4   7   0    0.27    0.54
  -4   7   0    0.69    0.46
  -4   7   0   -0.16    0.31
  -5  -7   0    0.38    0.44
   5  -7   0   -0.54    0.35
  -5  -7   0    0.27    0.50
  -5   7   0    0.82    0.44
   5   7   0    0.22    0.33
  -5   7   0    0.77    0.51
   6  -7   0    0.15    0.42
  -6  -7   0    0.17    0.48
  -6  -7   0    0.87    0.54
  -6   7   0    0.16    0.48
  -6   7   0   -0.03    0.45
  -7  -7   0   -0.36    0.47
  -7  -7   0    0.54    0.59
  -7   7   0    0.59    0.49
  -8  -7   0   -0.13    0.64
  -8  -7   0    0.33    0.54
   0  -8   0    1.76    0.22
   0  -8   0    1.56    0.30
   0  -8   0    1.52    0.39
   0  -8   0    1.25    0.31
   0   8   0    1.47    0.32
   0   8   0    1.87    0.56
   0   8   0    1.46    0.36
  -1  -8   0    1.81    0.42
  -1  -8   0    0.73    0.18
  -1  -8   0    1.56    0.25
   1  -8   0    1.12    0.38
  -1  -8   0    1.48    0.35
   1  -8   0    1.52    0.34
   1  -8   0    1.83    0.33
  -1   8   0    1.64    0.33
  -1   8   0    1.24    0.61
   1   8   0    1.33    0.60
   1   8   0    2.25    0.37
  -1   8   0    2.09    0.38
  -1   8   0    1.62    0.24
   2  -8   0    0.64    0.38
  -2  -8   0    1.95    0.45
  -2  -8   0    0.40    0.31
   2  -8   0    1.34    0.35
  -2  -8   0    1.86    0.46
  -2   8   0    1.05    0.34
  -2   8   0    0.97    0.61
  -2   8   0    1.52    0.27
   2   8   0    0.99    0.37
  -2   8   0    1.42    0.35
  -3  -8   0    2.56    0.56
   3  -8   0    1.83    0.45
  -3  -8   0    1.88    0.40
  -3  -8   0    2.20    0.53
   3  -8   0    1.71    0.41
   3  -8   0    1.72    0.44
  -3  -8   0    2.08    0.32
  -3   8   0    1.95    0.33
  -3   8   0    1.47    0.40
   3   8   0    2.28    0.42
  -3   8   0    2.06    0.64
  -3   8   0    2.13    0.44
  -4  -8   0    0.19    0.46
  -4  -8   0    0.66    0.50
   4  -8   0    0.13    0.42
  -4   8   0    0.67    0.55
  -4   8   0    0.14    0.47
   5  -8   0    1.46    0.46
  -5  -8   0    1.41    0.58
  -5  -8   0    1.02    0.48
   5   8   0    1.65    0.41
  -5   8   0    1.09    0.48
  -5   8   0    1.38    0.58
  -6  -8   0    0.36    0.52
  -6  -8   0    0.26    0.57
   6  -8   0    0.50    0.41
  -6   8   0    0.84    0.51
  -6   8   0    0.93    0.55
  -7  -8   0    0.82    0.54
  -7  -8   0    1.74    0.69
  -8  -8   0   -0.03    0.64
  -8  -8   0    0.00    0.56
   0  -9   0   -0.01    0.19
   0  -9   0    0.42    0.30
   0  -9   0    0.29    0.28
   0  -9   0    0.69    0.41
   0   9   0    0.38    0.31
   0   9   0   -0.02    0.33
   0   9   0   -0.40    0.54
  -1  -9   0    1.25    0.46
   1  -9   0    1.83    0.39
   1  -9   0    1.39    0.46
   1  -9   0    1.85    0.38
  -1  -9   0    1.37    0.35
  -1  -9   0    2.00    0.42
  -1  -9   0    1.79    0.27
  -1   9   0    1.13    0.62
   1   9   0    1.26    0.40
  -1   9   0    1.58    0.38
   1   9   0    1.13    0.62
  -1   9   0    1.93    0.39
  -2  -9   0   -0.07    0.30
  -2  -9   0    0.52    0.34
   2  -9   0    0.70    0.42
   2  -9   0    0.90    0.31
  -2  -9   0    0.21    0.44
   2  -9   0    0.87    0.33
  -2  -9   0    0.35    0.47
  -2   9   0   -0.10    0.31
   2   9   0    0.45    0.37
  -2   9   0    0.03    0.62
  -2   9   0    0.37    0.23
  -2   9   0    0.40    0.36
   3  -9   0    0.99    0.43
  -3  -9   0    1.30    0.48
  -3  -9   0    1.43    0.51
  -3   9   0    1.07    0.30
  -3   9   0    1.15    0.67
  -4  -9   0    1.39    0.53
  -4  -9   0    0.87    0.52
   4  -9   0    1.03    0.41
  -4   9   0    2.37    0.66
  -4   9   0    1.01    0.33
  -5  -9   0    0.06    0.47
  -5  -9   0    0.64    0.56
   5  -9   0    0.73    0.44
  -5   9   0    0.50    0.60
  -5   9   0    0.14    0.45
  -6  -9   0   -0.11    0.51
  -6  -9   0   -0.49    0.47
   6  -9   0    0.28    0.42
  -6   9   0   -0.30    0.48
  -7  -9   0    0.66    0.53
  -7  -9   0    0.31    0.65
   0  10   0   23.32    1.52
   0  10   0   24.48    1.11
  -1 -10   0    0.54    0.46
   1 -10   0    0.20    0.32
  -1 -10   0    0.10    0.32
   1 -10   0    0.14    0.46
   1  10   0    0.26    0.59
  -1  10   0    0.08    0.66
   1  10   0   -0.22    0.33
  -2 -10   0    0.20    0.46
   2 -10   0    0.47    0.42
  -2 -10   0    0.57    0.48
  -2  10   0   -0.22    0.62
  -2  10   0    0.30    0.23
  -3 -10   0   -0.18    0.43
  -3 -10   0    0.15    0.42
   3 -10   0    0.10    0.37
  -3  10   0    0.04    0.53
  -3  10   0    0.44    0.24
  -4 -10   0   -0.25    0.48
   4 -10   0   -0.13    0.38
  -4 -10   0    0.67    0.51
  -4  10   0    0.34    0.30
  -4  10   0    0.16    0.60
   5 -10   0    0.08    0.41
  -5 -10   0    0.36    0.48
  -5 -10   0   -0.07    0.51
  -5  10   0   -0.74    0.56
  -6 -10   0    0.05    0.58
  -6 -10   0    0.76    0.52
  -7 -10   0   -0.02    0.52
  -7 -10   0    0.85    0.66
   0 -11   0   -0.24    0.44
   0  11   0    0.47    0.64
  -1 -11   0   16.59    0.91
  -1  11   0   13.29    1.12
   1  11   0   14.84    1.21
  -2 -11   0    4.66    0.66
   2 -11   0    4.80    0.58
  -2 -11   0    5.28    0.64
  -2  11   0    5.88    0.92
  -3 -11   0    2.98    0.62
  -3 -11   0    3.13    0.57
   3 -11   0    2.54    0.51
  -3  11   0    2.54    0.77
  -4 -11   0    0.42    0.52
  -4 -11   0    0.68    0.54
   4 -11   0    0.67    0.43
  -4  11   0    1.24    0.71
  -5 -11   0   -0.03    0.53
  -5 -11   0    0.36    0.50
   5 -11   0   -0.24    0.40
  -5  11   0   -0.84    0.59
  -6 -11   0    0.68    0.64
  -6 -11   0    0.89    0.58
  -7 -11   0   -0.90    0.57
   0 -12   0    7.48    0.73
   0  12   0    7.41    1.03
   1 -12   0    0.95    0.45
  -1 -12   0    0.66    0.46
   1  12   0    0.31    0.63
  -1  12   0    0.48    0.66
  -2 -12   0    1.36    0.51
  -2 -12   0    0.61    0.51
   2 -12   0    0.42    0.46
  -2  12   0   -0.09    0.66
  -3 -12   0    0.46    0.52
  -3 -12   0    0.17    0.47
   3 -12   0   -0.80    0.39
  -3  12   0   -0.02    0.65
   4 -12   0   -1.04    0.37
  -4 -12   0    0.14    0.49
  -4 -12   0    0.21    0.52
  -4  12   0   -0.88    0.64
  -5 -12   0    1.10    0.55
  -5 -12   0    0.41    0.57
  -5  12   0   -1.79    0.58
  -6 -12   0   -0.12    0.63
  -6 -12   0    1.15    0.62
   0 -13   0   -0.47    0.48
   0  13   0    0.61    0.66
   1 -13   0   -0.45    0.43
  -1 -13   0   -0.73    0.44
  -1 -13   0   -0.34    0.46
   1  13   0    0.47    0.62
  -1  13   0    0.07    0.66
  -2 -13   0    0.74    0.52
  -2 -13   0    0.57    0.51
   2 -13   0    0.68    0.49
  -2  13   0    0.45    0.65
   3 -13   0    0.29    0.45
  -3 -13   0   -0.29    0.48
  -3 -13   0    0.58    0.52
  -3  13   0    0.05    0.66
  -4 -13   0   -0.90    0.48
  -4 -13   0   -0.50    0.50
  -4  13   0    0.71    0.72
  -5 -13   0    1.31    0.61
  -5 -13   0    0.63    0.65
   0 -14   0    3.79    0.61
   0  14   0    3.64    0.86
   1 -14   0    0.26    0.48
  -1 -14   0    0.99    0.50
  -1 -14   0    0.28    0.48
  -1  14   0   -0.67    0.58
  -2 -14   0    1.18    0.56
  -2 -14   0    0.58    0.51
   2 -14   0    1.49    0.51
  -2  14   0    0.38    0.72
  -3 -14   0   -0.44    0.53
  -3 -14   0    0.81    0.60
   3 -14   0    0.12    0.46
  -3  14   0   -0.63    0.67
  -4 -14   0    0.54    0.57
  -4 -14   0    0.55    0.59
  -4  14   0    0.18    0.74
  -5 -14   0   -0.87    0.55
   0 -15   0   -0.38    0.46
   0  15   0    0.46    0.68
  -1 -15   0   -0.50    0.52
   1 -15   0   -0.01    0.50
  -1 -15   0    1.23    0.57
  -1  15   0    0.07    0.70
  -2 -15   0    0.96    0.59
  -2 -15   0    1.14    0.60
  -2  15   0    2.39    0.81
  -3 -15   0   -0.15    0.55
  -3 -15   0    0.67    0.60
  -3  15   0    0.75    0.79
  -4 -15   0    0.57    0.61
  -4  15   0   -0.34    0.69
  -1 -16   0    0.06    0.51
  -2 -16   0    1.14    0.61
  -9   0   1   -0.64    0.60
  -9   0   1    0.19    0.53
  -8   0   1    0.69    0.54
  -8   0   1    0.39    0.51
  -8   0   1    0.59    0.38
  -7   0   1    0.23    0.46
  -7   0   1   -0.34    0.50
   6   0  -1   -0.47    0.36
  -6   0   1    0.68    0.48
  -6   0   1   -0.83    0.42
  -5   0   1   -0.10    0.44
  -5   0   1   -0.49    0.36
  -5   0   1    0.23    0.29
   5   0  -1    0.28    0.32
   5   0  -1   -0.19    0.28
   4   0  -1    0.41    0.26
   4   0  -1    0.00    0.22
  -4   0   1    0.18    0.27
   4   0  -1    0.45    0.27
  -4   0   1   -0.27    0.33
  -4   0   1   -0.02    0.23
  -3   0   1   -0.05    0.18
  -3   0   1    0.06    0.23
  -3   0   1   -0.03    0.19
   3   0  -1   -0.18    0.19
  -3   0   1    0.08    0.23
   3   0  -1    0.09    0.17
   3   0  -1    0.08    0.20
  -2   0   1   -0.18    0.20
   2   0  -1   -0.24    0.18
   2   0  -1    0.11    0.18
   2   0  -1    0.28    0.22
  -2   0   1   -0.01    0.17
  -2   0   1    0.16    0.24
   2   0  -1   -0.01    0.16
  -2   0   1    0.07    0.18
  -2   0   1    0.30    0.17
   1   0  -1   -0.95    0.11
  -1   0   1   -1.00    0.08
  -1   0   1   -1.04    0.09
  -1   0   1   -1.01    0.12
  -1   0   1   -0.82    0.09
   1   0  -1   -1.14    0.08
   1   0  -1   -0.97    0.08
   0   0  -1   -0.03    0.02
   0   0   1    0.00    0.03
   0   0  -1   -0.06    0.05
   0   0   1    0.01    0.02
   1   0   1   -0.03    0.12
   1   0   1   -0.03    0.10
  -1   0  -1    0.08    0.11
   1   0   1   -0.07    0.12
   1   0   1   -0.09    0.12
  -1   0  -1   -0.05    0.13
  -1   0  -1   -0.07    0.14
   2   0   1    0.10    0.17
   2   0   1   -0.16    0.19
   2   0   1    0.14    0.22
   2   0   1   -0.24    0.22
  -2   0  -1   -0.18    0.22
  -2   0  -1    0.11    0.16
   2   0   1   -0.06    0.20
  -2   0  -1    0.24    0.21
  -3   0  -1    0.09    0.12
  -3   0  -1    0.13    0.24
   3   0   1   -0.04    0.22
  -3   0  -1   -0.19    0.27
   3   0   1    0.07    0.18
   3   0   1   -0.23    0.25
   4   0   1   -0.15    0.31
  -4   0  -1    0.11    0.31
   4   0   1   -0.15    0.28
  -4   0  -1    0.03    0.35
   4   0   1   -0.09    0.25
  -4   0  -1   -0.04    0.02
   5   0   1    0.02    0.36
   5   0   1    0.26    0.31
  -5   0  -1    0.25    0.47
  -5   0  -1   -0.20    0.16
   5   0   1   -0.41    0.37
  -5   0  -1   -0.25    0.40
  -6   0  -1   -0.04    0.46
   6   0   1   -0.01    0.35
  -6   0  -1   -0.19    0.43
   6   0   1   -0.07    0.43
  -7   0  -1   -0.07    0.47
  -7   0  -1    0.30    0.51
   7   0   1   -0.55    0.36
   7   0   1   -0.70    0.45
  -8   0  -1   -0.06    0.51
  -8   0  -1    0.80    0.51
  -9   0  -1    0.73    0.61
  -9  -1   1    0.49    0.56
  -9  -1   1   -0.56    0.59
  -9   1   1   -0.36    0.55
  -9   1   1    0.37    0.55
  -8  -1   1   -0.53    0.53
  -8  -1   1    0.70    0.53
  -8   1   1   -0.61    0.51
  -8   1   1    0.35    0.51
  -7  -1   1    1.18    0.56
  -7  -1   1    0.75    0.48
  -7   1   1    0.08    0.37
  -7   1   1    0.07    0.46
  -7   1   1    0.06    0.48
  -6  -1   1    0.63    0.49
   6  -1  -1    0.30    0.39
  -6  -1   1   -0.42    0.45
   6   1  -1    0.11    0.33
   6   1  -1   -0.12    0.36
   6   1  -1    0.05    0.36
  -6   1   1    0.23    0.42
  -6   1   1    0.66    0.47
  -6   1   1    0.36    0.48
   5  -1  -1   -0.19    0.31
   5  -1  -1    0.20    0.33
  -5  -1   1   -0.27    0.45
  -5  -1   1   -0.34    0.37
  -5  -1   1    0.05    0.31
  -5   1   1    0.22    0.44
   5   1  -1    0.20    0.33
  -5   1   1   -0.07    0.33
  -5   1   1   -0.10    0.38
   5   1  -1    0.05    0.31
   5   1  -1   -0.22    0.30
  -4  -1   1    1.17    0.28
  -4  -1   1    1.43    0.37
   4  -1  -1    1.20    0.28
   4  -1  -1    2.02    0.31
  -4  -1   1    1.14    0.34
   4   1  -1    1.73    0.29
   4   1  -1    1.42    0.29
  -4   1   1    1.34    0.30
  -4   1   1    1.17    0.32
  -4   1   1    1.59    0.39
  -4   1   1    1.93    0.33
   4   1  -1    1.31    0.30
   3  -1  -1    1.77    0.25
   3  -1  -1    1.37    0.24
  -3  -1   1    1.79    0.33
  -3  -1   1    1.81    0.24
  -3  -1   1    1.62    0.25
  -3  -1   1    1.77    0.27
  -3   1   1    1.90    0.32
  -3   1   1    1.74    0.25
   3   1  -1    1.84    0.26
   3   1  -1    1.95    0.25
  -3   1   1    1.82    0.27
  -3   1   1    1.49    0.26
   3   1  -1    1.81    0.24
  -3   1   1    1.71    0.27
   2  -1  -1   20.66    0.81
  -2  -1   1   20.11    0.75
   2  -1  -1   21.25    0.80
  -2  -1   1   20.23    0.78
  -2  -1   1   20.45    0.82
  -2  -1   1   19.73    0.77
   2  -1  -1   19.49    0.75
  -2   1   1   20.19    0.82
  -2   1   1   20.30    0.80
  -2   1   1   20.51    0.78
   2   1  -1   19.41    0.77
  -2   1   1   20.34    0.82
   2   1  -1   20.37    0.82
   2   1  -1   20.42    0.74
  -2   1   1   19.68    0.75
   1  -1  -1    7.65    0.30
   1  -1  -1    6.81    0.31
  -1  -1   1    7.19    0.30
  -1  -1   1    6.68    0.34
  -1  -1   1    6.94    0.29
   1  -1  -1    6.54    0.39
  -1  -1   1    6.92    0.28
   1  -1  -1    6.80    0.32
   1  -1  -1    7.33    0.29
  -1   1   1    7.42    0.32
   1   1  -1    6.99    0.32
  -1   1   1    7.17    0.30
  -1   1   1    7.06    0.30
  -1   1   1    6.70    0.39
   1   1  -1    6.92    0.28
   1   1  -1    7.05    0.30
   0  -1  -1   38.75    1.27
   0  -1  -1   39.99    1.25
   0  -1  -1   39.13    1.56
   0  -1   1   39.89    1.22
   0  -1   1   39.46    1.28
   0  -1  -1   38.68    1.29
   0  -1   1   39.17    1.24
   0  -1   1   38.58    1.24
   0  -1   1   39.87    1.39
   0   1   1   39.07    1.56
   0   1  -1   39.60    1.39
   0   1  -1   38.03    1.21
   0   1   1   38.16    1.29
   0   1  -1   37.86    1.24
   1  -1   1   17.89    0.76
   1  -1   1   16.76    0.67
  -1  -1  -1   18.29    0.70
   1  -1   1   18.59    0.72
  -1  -1  -1   18.19    0.68
   1  -1   1   19.53    0.67
  -1  -1  -1   19.93    0.70
   1  -1   1   18.46    0.75
  -1  -1  -1   18.76    0.82
   1  -1   1   19.28    0.69
  -1   1  -1   18.27    0.76
   1   1   1   18.15    0.69
   1   1   1   18.79    0.82
  -1   1  -1   18.04    0.66
  -1   1  -1   17.75    0.74
  -1   1  -1   17.91    0.66
   1   1   1   19.10    0.67
  -1   1  -1   20.07    0.71
   1   1   1   19.26    0.70
  -2  -1  -1    0.14    0.15
   2  -1   1    0.16    0.25
  -2  -1  -1    0.15    0.21
  -2  -1  -1    0.17    0.24
   2  -1   1    0.07    0.16
   2  -1   1    0.28    0.20
   2  -1   1   -0.05    0.21
   2  -1   1    0.10    0.19
   2   1   1    0.27    0.17
   2   1   1    0.26    0.22
   2   1   1    0.26    0.20
  -2   1  -1    0.09    0.21
  -2   1  -1   -0.08    0.24
  -2   1  -1    0.13    0.17
   2   1   1    0.37    0.21
  -2   1  -1    0.00    0.22
  -2   1  -1   -0.16    0.15
  -3  -1  -1    1.79    0.32
   3  -1   1    1.76    0.28
   3  -1   1    1.58    0.26
  -3  -1  -1    1.64    0.30
   3  -1   1    1.81    0.33
  -3   1  -1    1.45    0.30
   3   1   1    2.11    0.30
  -3   1  -1    1.64    0.34
   3   1   1    1.98    0.27
  -3   1  -1    1.87    0.26
  -4  -1  -1   -0.31    0.30
   4  -1   1    0.06    0.32
   4  -1   1    0.21    0.25
  -4  -1  -1    0.50    0.37
   4  -1   1    0.20    0.28
   4   1   1    0.31    0.25
   4   1   1    0.08    0.28
  -4   1  -1    0.80    0.33
  -4   1  -1    0.04    0.35
   4   1   1   -0.13    0.29
  -4   1  -1    0.01    0.05
  -5  -1  -1    0.53    0.49
   5  -1   1    1.51    0.40
  -5  -1  -1    0.18    0.29
  -5  -1  -1    0.76    0.43
   5  -1   1    0.95    0.47
   5  -1   1    1.17    0.36
  -5   1  -1    0.59    0.34
  -5   1  -1    1.35    0.47
   5   1   1    1.25    0.41
  -5   1  -1    0.90    0.49
   5   1   1    1.42    0.45
   5   1   1    0.45    0.33
  -6  -1  -1   -0.19    0.48
   6  -1   1    0.16    0.43
   6  -1   1    0.07    0.38
  -6  -1  -1    0.00    0.42
  -6   1  -1   -0.36    0.42
   6   1   1    0.21    0.41
  -6   1  -1    0.56    0.34
   6   1   1    0.20    0.37
  -6   1  -1   -0.25    0.42
   7  -1   1    0.45    0.40
  -7  -1  -1   -0.38    0.44
  -7  -1  -1    0.89    0.53
   7   1   1    0.74    0.40
  -7   1  -1    0.29    0.50
   7   1   1    0.06    0.45
  -7   1  -1    1.00    0.53
  -8  -1  -1    0.32    0.50
  -8  -1  -1   -0.45    0.52
  -8   1  -1   -0.49    0.55
  -9  -1  -1   -0.23    0.54
  -9   1  -1    1.08    0.63
  -9  -2   1    1.17    0.59
  -9  -2   1   -0.27    0.59
  -9   2   1    0.45    0.57
  -9   2   1    1.73    0.69
  -8  -2   1    0.62    0.51
  -8  -2   1    1.10    0.62
  -8   2   1    1.56    0.63
  -8   2   1    2.06    0.59
  -7  -2   1    0.48    0.48
  -7  -2   1    0.55    0.55
  -7   2   1   -0.38    0.49
   7   2  -1   -0.78    0.36
  -7   2   1   -0.20    0.47
  -7   2   1    0.95    0.42
   6  -2  -1    0.02    0.38
  -6  -2   1   -0.21    0.46
  -6  -2   1    0.47    0.52
  -6   2   1    0.42    0.46
  -6   2   1    0.49    0.44
   6   2  -1   -0.01    0.36
  -6   2   1    0.88    0.52
   6   2  -1    0.28    0.34
   5  -2  -1   -0.20    0.31
   5  -2  -1   -0.45    0.32
  -5  -2   1   -0.20    0.39
  -5  -2   1    0.29    0.31
  -5  -2   1   -0.10    0.41
   5   2  -1    0.00    0.31
  -5   2   1   -0.36    0.28
   5   2  -1   -0.10    0.32
  -5   2   1    0.41    0.43
  -5   2   1   -0.55    0.39
   5   2  -1   -0.14    0.32
  -5   2   1    0.17    0.39
  -4  -2   1    3.33    0.37
   4  -2  -1    2.75    0.36
  -4  -2   1    3.43    0.49
   4  -2  -1    2.59    0.36
  -4  -2   1    3.35    0.40
   4   2  -1    3.89    0.38
   4   2  -1    3.42    0.35
  -4   2   1    3.56    0.40
  -4   2   1    2.85    0.44
  -4   2   1    3.50    0.42
  -4   2   1    3.17    0.46
  -4   2   1    3.55    0.38
   4   2  -1    2.95    0.36
   3  -2  -1   10.83    0.58
  -3  -2   1   11.95    0.65
   3  -2  -1   10.59    0.53
  -3  -2   1   11.60    0.58
  -3  -2   1   11.27    0.58
   3   2  -1   10.67    0.51
  -3   2   1   10.52    0.56
  -3   2   1   11.57    0.67
   3   2  -1   10.57    0.56
  -3   2   1   11.48    0.61
  -3   2   1   11.42    0.62
  -3   2   1   12.24    0.59
  -2  -2   1    5.75    0.38
   2  -2  -1    5.66    0.38
   2  -2  -1    6.23    0.40
   2  -2  -1    6.33    0.40
   2  -2  -1    5.84    0.46
  -2  -2   1    6.15    0.43
  -2  -2   1    6.66    0.46
  -2   2   1    5.91    0.45
   2   2  -1    6.20    0.35
   2   2  -1    5.89    0.41
  -2   2   1    6.71    0.41
  -2   2   1    6.19    0.43
  -2   2   1    6.17    0.39
  -2   2   1    6.59    0.42
   2   2  -1    6.52    0.40
   1  -2  -1   82.89    2.57
  -1  -2   1   80.74    2.68
   1  -2  -1   79.78    2.57
   1  -2  -1   82.76    2.70
  -1  -2   1   79.84    2.72
  -1  -2   1   82.03    2.57
   1   2  -1   81.69    2.56
  -1   2   1   83.07    2.57
  -1   2   1   88.20    2.70
  -1   2   1   80.73    3.25
   1   2  -1   74.76    2.68
  -1   2   1   81.94    2.58
   0  -2   1    3.72    0.23
   0  -2  -1    3.51    0.31
   0  -2   1    3.92    0.23
   0  -2  -1    3.85    0.22
   0  -2   1    3.34    0.23
   0  -2  -1    3.38    0.22
   0  -2   1    3.64    0.22
   0  -2   1    3.76    0.33
   0  -2  -1    3.78    0.26
   0   2   1    3.93    0.24
   0   2  -1    3.56    0.29
   0   2  -1    3.47    0.23
   0   2   1    3.76    0.23
   0   2  -1    3.50    0.21
   0   2  -1    3.56    0.23
   0   2   1    3.16    0.32
   0   2   1    3.40    0.24
   0   2  -1    3.80    0.20
   1  -2   1    4.99    0.39
   1  -2   1    5.63    0.35
   1  -2   1    5.11    0.36
  -1  -2  -1    5.27    0.37
   1  -2   1    5.18    0.34
  -1  -2  -1    5.37    0.35
   1  -2   1    5.88    0.39
  -1  -2  -1    5.29    0.39
  -1  -2  -1    5.58    0.50
   1   2   1    4.98    0.39
   1   2   1    4.99    0.47
   1   2   1    5.37    0.37
  -1   2  -1    5.32    0.33
  -1   2  -1    5.23    0.38
  -1   2  -1    5.84    0.35
   1   2   1    5.10    0.39
  -1   2  -1    5.17    0.34
  -1   2  -1    5.45    0.41
  -1   2  -1    5.12    0.38
  -2  -2  -1   36.35    1.24
  -2  -2  -1   34.74    1.55
   2  -2   1   35.11    1.29
   2  -2   1   35.01    1.22
  -2  -2  -1   36.99    1.31
   2  -2   1   34.56    1.24
  -2   2  -1   34.59    1.46
   2   2   1   36.07    1.30
  -2   2  -1   35.42    1.23
   2   2   1   34.96    1.30
  -2   2  -1   34.69    1.39
  -2   2  -1   35.99    1.29
  -3  -2  -1   -0.03    0.29
  -3  -2  -1    0.30    0.29
   3  -2   1    0.22    0.20
  -3  -2  -1    0.06    0.26
   3  -2   1    0.10    0.30
   3  -2   1    0.59    0.25
   3   2   1    0.49    0.25
  -3   2  -1    0.25    0.30
  -3   2  -1    0.14    0.21
   3   2   1    0.06    0.22
  -3   2  -1    0.48    0.29
  -3   2  -1    0.27    0.28
  -3   2  -1    0.13    0.22
  -4  -2  -1    0.05    0.09
   4  -2   1   -0.27    0.26
  -4  -2  -1    0.51    0.35
   4  -2   1    0.27    0.30
  -4  -2  -1   -0.32    0.36
  -4   2  -1    0.12    0.13
  -4   2  -1    0.56    0.34
   4   2   1   -0.32    0.26
   4   2   1    0.11    0.30
  -4   2  -1    0.23    0.27
  -4   2  -1    0.04    0.34
  -5  -2  -1    4.31    0.59
  -5  -2  -1    2.81    0.53
  -5  -2  -1    3.02    0.46
   5  -2   1    3.22    0.49
   5  -2   1    2.87    0.47
   5   2   1    3.15    0.48
  -5   2  -1    2.86    0.51
   5   2   1    3.38    0.53
  -5   2  -1    3.68    0.58
   5   2   1    3.75    0.47
  -5   2  -1    3.68    0.47
  -6  -2  -1    1.39    0.55
   6  -2   1    1.11    0.43
  -6  -2  -1    1.54    0.51
  -6   2  -1    1.95    0.39
  -6   2  -1    1.18    0.53
   6   2   1    1.92    0.48
  -6   2  -1    1.41    0.47
   6   2   1    1.36    0.40
   7  -2   1    0.16    0.41
  -7  -2  -1    0.43    0.48
  -7  -2  -1   -0.52    0.49
   7   2   1    0.05    0.41
  -7   2  -1    0.27    0.49
  -7   2  -1   -0.35    0.47
   7   2   1   -0.32    0.39
  -8  -2  -1    0.10    0.58
  -8  -2  -1    0.97    0.53
  -9  -2  -1    0.04    0.60
  -9  -3   1   -0.21    0.63
  -9  -3   1    0.53    0.55
  -9   3   1    0.85    0.58
  -8  -3   1   -0.40    0.50
  -8  -3   1    0.38    0.58
  -8   3   1    0.13    0.48
  -8   3   1    0.36    0.55
  -7  -3   1    1.14    0.51
  -7  -3   1    0.37    0.54
  -7   3   1    1.06    0.46
  -7   3   1   -0.01    0.50
  -7   3   1    1.09    0.50
   7   3  -1    0.31    0.37
   6  -3  -1    0.83    0.40
  -6  -3   1    1.74    0.52
  -6  -3   1    1.20    0.54
  -6   3   1    1.10    0.48
   6   3  -1    1.29    0.39
   6   3  -1    1.42    0.40
  -6   3   1    1.65    0.48
  -6   3   1    0.88    0.48
  -5  -3   1    0.67    0.46
  -5  -3   1    0.37    0.33
   5  -3  -1   -0.07    0.37
   5  -3  -1   -0.23    0.29
  -5  -3   1    0.68    0.43
   5   3  -1    0.47    0.34
  -5   3   1    1.29    0.44
   5   3  -1    0.37    0.35
  -5   3   1    0.25    0.47
  -5   3   1    0.42    0.34
   5   3  -1    0.32    0.35
  -5   3   1   -0.26    0.40
   4  -3  -1    3.66    0.39
  -4  -3   1    3.54    0.43
  -4  -3   1    4.24    0.42
   4  -3  -1    3.86    0.41
  -4  -3   1    4.23    0.53
  -4   3   1    4.25    0.43
   4   3  -1    3.62    0.41
  -4   3   1    3.21    0.48
  -4   3   1    4.19    0.46
  -4   3   1    4.11    0.51
   4   3  -1    4.40    0.40
  -4   3   1    3.79    0.45
  -3  -3   1    3.07    0.31
   3  -3  -1    2.88    0.31
  -3  -3   1    3.12    0.41
  -3  -3   1    3.15    0.36
   3  -3  -1    2.36    0.31
   3  -3  -1    2.75    0.32
  -3   3   1    2.58    0.40
  -3   3   1    2.21    0.30
  -3   3   1    2.54    0.35
   3   3  -1    2.76    0.32
   3   3  -1    2.80    0.30
  -2  -3   1   16.60    0.69
   2  -3  -1   16.09    0.71
   2  -3  -1   17.78    0.72
  -2  -3   1   16.19    0.71
   2  -3  -1   16.24    0.83
   2  -3  -1   17.31    0.69
  -2  -3   1   16.96    0.76
   2  -3  -1   17.92    0.73
  -2   3   1   16.66    0.70
  -2   3   1   16.97    0.68
   2   3  -1   17.80    0.72
  -2   3   1   16.18    0.88
   1  -3  -1    0.42    0.21
   1  -3  -1   -0.02    0.27
  -1  -3   1    0.68    0.31
   1  -3  -1    0.32    0.20
  -1  -3   1    0.51    0.22
   1  -3  -1    0.05    0.17
  -1  -3   1    0.46    0.18
  -1   3   1    0.25    0.18
   1   3  -1    0.70    0.20
  -1   3   1    0.62    0.22
  -1   3   1    0.53    0.20
  -1   3   1    0.52    0.22
  -1   3   1    0.26    0.29
   0  -3   1   52.57    1.68
   0  -3  -1   51.59    1.80
   0  -3  -1   53.38    1.71
   0  -3   1   57.18    1.79
   0  -3   1   54.42    1.70
   0  -3  -1   52.36    2.17
   0  -3  -1   52.33    1.74
   0  -3   1   52.69    1.74
   0  -3   1   53.58    2.17
   0   3  -1   52.18    1.69
   0   3   1   50.50    1.74
   0   3   1   49.26    1.72
   0   3   1   54.13    1.80
   0   3  -1   44.17    1.77
   0   3  -1   53.32    2.18
   0   3  -1   53.44    1.73
   0   3  -1   52.58    1.68
   0   3   1   53.00    2.21
  -1  -3  -1    9.40    0.49
   1  -3   1    8.53    0.54
  -1  -3  -1   10.48    0.46
  -1  -3  -1    9.83    0.47
   1  -3   1   10.96    0.49
  -1  -3  -1    9.92    0.67
  -1  -3  -1    9.05    0.49
   1  -3   1    9.03    0.47
   1  -3   1    9.28    0.48
   1  -3   1    9.66    0.47
   1  -3   1    9.82    0.47
  -1   3  -1    9.85    0.45
   1   3   1    9.61    0.49
  -1   3  -1    9.21    0.48
  -1   3  -1    9.77    0.59
  -1   3  -1    9.42    0.45
   1   3   1    8.90    0.47
  -1   3  -1    8.67    0.49
   1   3   1    9.44    0.66
   1   3   1    8.83    0.48
   2  -3   1    0.00    0.19
   2  -3   1    0.40    0.20
  -2  -3  -1    0.48    0.26
   2  -3   1    0.42    0.19
  -2  -3  -1    0.51    0.24
   2  -3   1    0.10    0.21
  -2  -3  -1    0.52    0.29
   2   3   1    0.66    0.20
  -2   3  -1    0.38    0.18
  -2   3  -1    0.62    0.22
  -2   3  -1    0.54    0.24
  -2   3  -1    0.48    0.24
  -2   3  -1    0.76    0.25
   3  -3   1    3.93    0.38
  -3  -3  -1    3.76    0.49
  -3  -3  -1    3.31    0.43
  -3  -3  -1    3.74    0.40
   3  -3   1    3.82    0.38
  -3   3  -1    3.47    0.37
   3   3   1    2.96    0.34
  -3   3  -1    3.67    0.42
  -3   3  -1    3.20    0.35
  -3   3  -1    3.78    0.38
   4  -3   1    5.17    0.47
  -4  -3  -1    6.42    0.62
  -4  -3  -1    5.09    0.53
   4  -3   1    6.11    0.52
  -4  -3  -1    6.32    0.67
  -4   3  -1    7.01    0.56
   4   3   1    5.82    0.51
  -4   3  -1    5.60    0.50
   4   3   1    4.48    0.46
  -4   3  -1    5.27    0.52
  -5  -3  -1    3.87    0.64
   5  -3   1    3.79    0.50
  -5  -3  -1    3.03    0.46
  -5  -3  -1    3.15    0.55
   5  -3   1    3.81    0.51
  -5   3  -1    4.25    0.59
  -5   3  -1    4.47    0.51
   5   3   1    3.62    0.50
   5   3   1    3.63    0.49
  -6  -3  -1    3.59    0.65
   6  -3   1    4.11    0.53
  -6  -3  -1    3.12    0.55
   6   3   1    4.02    0.55
  -6   3  -1    4.75    0.53
   6   3   1    3.51    0.50
  -6   3  -1    4.29    0.60
   7  -3   1   -0.63    0.37
  -7  -3  -1    0.44    0.53
  -7  -3  -1   -0.07    0.46
   7   3   1   -0.29    0.39
   7   3   1   -0.02    0.38
  -7   3  -1   -0.05    0.48
  -8  -3  -1    1.79    0.66
  -8  -3  -1    1.38    0.55
  -9  -3  -1    0.16    0.66
  -9  -4   1   -0.57    0.55
  -9  -4   1   -0.44    0.61
  -8  -4   1   -0.76    0.52
  -8  -4   1    1.10    0.54
  -8   4   1   -0.40    0.50
  -7  -4   1    0.66    0.50
  -7  -4   1    0.72    0.57
  -7   4   1    0.59    0.50
  -7   4   1    1.05    0.46
  -6  -4   1    0.32    0.52
  -6  -4   1    0.19    0.42
   6  -4  -1    0.80    0.38
  -6   4   1    0.77    0.44
  -6   4   1   -0.17    0.41
   6   4  -1    0.61    0.32
   6   4  -1    0.59    0.35
  -5  -4   1    0.12    0.43
   5  -4  -1    0.68    0.36
  -5  -4   1    0.35    0.34
  -5  -4   1    0.88    0.52
   5  -4  -1    0.71    0.38
   5  -4  -1    0.63    0.34
   5   4  -1    0.62    0.37
  -5   4   1    0.81    0.38
  -5   4   1    0.20    0.44
  -5   4   1    1.06    0.47
   5   4  -1    0.12    0.33
  -4  -4   1    0.22    0.26
  -4  -4   1   -0.07    0.40
   4  -4  -1    0.44    0.31
  -4  -4   1   -0.56    0.32
   4  -4  -1   -0.09    0.28
   4  -4  -1   -0.21    0.25
   4   4  -1    0.41    0.30
  -4   4   1   -0.06    0.34
   4   4  -1   -0.15    0.27
  -4   4   1    0.01    0.36
  -3  -4   1    0.91    0.31
   3  -4  -1    0.59    0.25
   3  -4  -1    0.89    0.25
  -3  -4   1    0.76    0.24
   3  -4  -1    0.65    0.28
  -3  -4   1    0.90    0.32
   3  -4  -1    0.99    0.31
  -3   4   1    0.46    0.34
  -3   4   1    0.24    0.29
   3   4  -1    1.09    0.26
   3   4  -1    1.10    0.27
  -2  -4   1   11.38    0.56
   2  -4  -1   13.24    0.56
   2  -4  -1   10.52    0.56
   2  -4  -1    9.78    0.53
   2  -4  -1   11.02    0.65
  -2  -4   1   10.15    0.61
  -2  -4   1   11.38    0.74
  -2  -4   1   12.08    0.57
  -2   4   1   10.48    0.71
  -2   4   1   10.14    0.56
  -2   4   1   11.03    0.53
  -2   4   1   10.56    0.54
   2   4  -1   10.18    0.54
  -1  -4   1    3.16    0.27
  -1  -4   1    3.72    0.47
   1  -4  -1    2.76    0.28
   1  -4  -1    2.53    0.37
  -1  -4   1    2.60    0.27
   1  -4  -1    2.92    0.29
  -1  -4   1    2.62    0.29
   1  -4  -1    2.40    0.24
  -1   4   1    3.14    0.44
   1   4  -1    2.05    0.25
  -1   4   1    2.87    0.28
  -1   4   1    3.02    0.29
  -1   4   1    2.95    0.28
   0  -4   1   12.50    0.55
   0  -4   1   13.29    0.53
   0  -4  -1   12.36    0.59
   0  -4   1   12.06    0.56
   0  -4  -1   13.81    0.58
   0  -4   1   12.89    0.55
   0  -4  -1   12.70    0.56
   0  -4  -1   12.49    0.43
   0  -4  -1   13.06    0.76
   0  -4   1   12.99    0.74
   0   4  -1   11.93    0.76
   0   4  -1   13.33    0.54
   0   4   1   12.60    0.58
   0   4   1   10.59    0.56
   0   4   1   12.65    0.57
   0   4  -1   13.25    0.60
   0   4   1   12.73    0.77
   0   4  -1   12.59    0.54
  -1  -4  -1    7.49    0.45
  -1  -4  -1    7.00    0.46
   1  -4   1    7.09    0.54
   1  -4   1    7.43    0.43
   1  -4   1    7.74    0.43
  -1  -4  -1    7.01    0.65
   1  -4   1    6.58    0.42
   1  -4   1    6.46    0.43
  -1  -4  -1    7.42    0.43
  -1   4  -1    7.00    0.40
   1   4   1    7.73    0.59
   1   4   1    7.14    0.43
  -1   4  -1    7.39    0.45
  -1   4  -1    8.00    0.57
  -1   4  -1    7.30    0.41
   2  -4   1    4.24    0.36
   2  -4   1    4.59    0.37
   2  -4   1    4.44    0.37
  -2  -4  -1    4.44    0.39
   2  -4   1    4.53    0.41
  -2  -4  -1    4.31    0.41
  -2  -4  -1    4.47    0.52
   2   4   1    4.47    0.37
  -2   4  -1    4.48    0.44
  -2   4  -1    3.79    0.40
  -2   4  -1    4.58    0.37
  -2   4  -1    3.86    0.34
  -3  -4  -1   -0.04    0.09
  -3  -4  -1   -0.03    0.30
  -3  -4  -1   -0.09    0.29
   3  -4   1    0.15    0.22
   3  -4   1    0.25    0.28
   3  -4   1   -0.12    0.20
  -3  -4  -1   -0.13    0.37
   3  -4   1    0.31    0.24
  -3   4  -1    0.64    0.26
  -3   4  -1   -0.07    0.21
  -3   4  -1   -0.15    0.28
  -3   4  -1    0.21    0.31
   3   4   1    0.10    0.23
   4  -4   1    1.72    0.37
   4  -4   1    1.67    0.40
  -4  -4  -1    2.53    0.39
   4  -4   1    1.81    0.36
  -4  -4  -1    2.95    0.47
  -4  -4  -1    1.45    0.50
  -4   4  -1    2.25    0.41
   4   4   1    2.17    0.40
  -4   4  -1    2.02    0.43
  -4   4  -1    1.80    0.45
   4   4   1    1.90    0.39
  -5  -4  -1    0.35    0.47
   5  -4   1    0.44    0.41
  -5  -4  -1    0.81    0.50
  -5   4  -1    0.95    0.48
  -5   4  -1    0.35    0.12
  -5   4  -1    0.20    0.38
   5   4   1    0.26    0.41
  -6  -4  -1    0.83    0.47
  -6  -4  -1    0.08    0.50
   6  -4   1    0.13    0.40
   6   4   1    0.26    0.35
  -6   4  -1   -0.12    0.42
   6   4   1    1.47    0.42
  -6   4  -1    0.22    0.35
  -7  -4  -1   -0.02    0.56
  -7  -4  -1    0.41    0.50
   7  -4   1    0.26    0.40
  -7   4  -1    0.27    0.50
   7   4   1    0.61    0.42
  -8  -4  -1    0.26    0.51
  -8  -4  -1    1.01    0.66
  -9  -5   1   -0.34    0.62
  -9  -5   1    0.63    0.59
  -8  -5   1   -0.23    0.52
  -8  -5   1   -0.76    0.49
  -8   5   1    0.52    0.51
  -7  -5   1   -0.18    0.53
  -7  -5   1   -0.35    0.47
  -7   5   1   -0.13    0.46
  -7   5   1    0.80    0.46
  -6  -5   1   -0.51    0.42
   6  -5  -1    0.29    0.39
  -6  -5   1   -0.03    0.47
  -6   5   1    0.45    0.45
  -6   5   1    0.75    0.47
   5  -5  -1    3.67    0.50
  -5  -5   1    3.13    0.59
  -5  -5   1    2.35    0.56
   5  -5  -1    2.61    0.45
   5  -5  -1    2.41    0.48
  -5   5   1    3.63    0.55
  -5   5   1    2.86    0.61
   5   5  -1    2.83    0.45
   5   5  -1    2.12    0.43
  -4  -5   1    5.12    0.51
   4  -5  -1    4.88    0.51
  -4  -5   1    5.04    0.56
   4  -5  -1    6.17    0.55
  -4  -5   1    5.41    0.65
  -4   5   1    5.95    0.57
  -4   5   1    6.56    0.69
   4   5  -1    6.61    0.57
   4   5  -1    5.76    0.48
   3  -5  -1   30.87    1.20
   3  -5  -1   28.22    1.18
   3  -5  -1   27.67    1.11
  -3  -5   1   29.05    1.15
  -3  -5   1   29.05    1.18
  -3  -5   1   28.16    1.24
  -3   5   1   30.21    1.16
   3   5  -1   29.47    1.20
  -3   5   1   26.64    1.13
  -3   5   1   29.52    1.44
   2  -5  -1    3.70    0.47
   2  -5  -1    3.75    0.36
   2  -5  -1    3.52    0.35
  -2  -5   1    3.76    0.37
  -2  -5   1    3.72    0.35
  -2  -5   1    3.99    0.42
  -2   5   1    3.32    0.33
  -2   5   1    3.86    0.36
  -2   5   1    4.01    0.39
   2   5  -1    3.54    0.36
  -2   5   1    3.27    0.51
   1  -5  -1    4.50    0.48
   1  -5  -1    4.61    0.37
   1  -5  -1    3.82    0.32
  -1  -5   1    5.15    0.57
  -1  -5   1    5.09    0.37
   1  -5  -1    3.56    0.34
  -1  -5   1    4.70    0.33
  -1  -5   1    4.33    0.37
  -1  -5   1    4.37    0.36
   1   5  -1    3.97    0.35
  -1   5   1    4.70    0.52
  -1   5   1    4.63    0.38
  -1   5   1    4.26    0.35
  -1   5   1    4.19    0.22
   0  -5  -1    0.02    0.17
   0  -5  -1    0.25    0.09
   0  -5   1    0.32    0.15
   0  -5  -1    0.24    0.14
   0  -5  -1    0.22    0.30
   0  -5   1    0.33    0.22
   0  -5   1    0.31    0.18
   0  -5  -1    0.20    0.24
   0  -5   1    0.43    0.32
   0  -5   1    0.04    0.18
   0   5  -1    0.05    0.20
   0   5   1    0.26    0.19
   0   5   1    0.15    0.35
   0   5  -1    0.13    0.31
   0   5   1    0.17    0.17
   0   5  -1    0.16    0.17
   0   5  -1    0.14    0.16
   1  -5   1   74.68    3.08
   1  -5   1   77.75    2.59
  -1  -5  -1   75.71    2.57
  -1  -5  -1   76.47    2.47
   1  -5   1   73.86    2.51
   1  -5   1   73.02    2.45
  -1  -5  -1   74.52    2.52
  -1  -5  -1   72.77    3.13
  -1   5  -1   75.89    2.50
   1   5   1   72.35    3.13
  -1   5  -1   73.76    3.09
   1   5   1   78.13    2.59
  -1   5  -1   75.33    2.41
   2  -5   1    1.52    0.28
  -2  -5  -1    1.73    0.45
  -2  -5  -1    2.29    0.30
   2  -5   1    1.96    0.31
  -2  -5  -1    1.94    0.35
  -2  -5  -1    1.87    0.35
   2  -5   1    2.14    0.37
   2  -5   1    1.62    0.32
  -2   5  -1    1.70    0.41
  -2   5  -1    1.29    0.26
   2   5   1    1.55    0.46
  -2   5  -1    2.00    0.29
   2   5   1    1.35    0.28
  -2   5  -1    2.58    0.35
   3  -5   1    6.81    0.55
  -3  -5  -1    6.03    0.58
   3  -5   1    6.62    0.53
   3  -5   1    6.64    0.54
   3  -5   1    6.42    0.53
  -3  -5  -1    7.47    0.58
   3   5   1    6.63    0.54
  -3   5  -1    7.29    0.56
  -3   5  -1    6.73    0.62
  -3   5  -1    5.93    0.51
  -4  -5  -1    5.38    0.59
   4  -5   1    4.15    0.48
   4  -5   1    4.96    0.51
  -4  -5  -1    6.09    0.63
  -4  -5  -1    5.54    0.52
   4  -5   1    5.79    0.55
   4   5   1    4.41    0.50
  -4   5  -1    7.03    0.65
  -4   5  -1    5.96    0.59
  -4   5  -1    5.38    0.50
  -5  -5  -1    0.32    0.51
  -5  -5  -1    0.49    0.46
   5  -5   1   -0.01    0.39
   5   5   1   -0.11    0.36
  -5   5  -1    0.41    0.43
  -5   5  -1    0.46    0.44
   6  -5   1    0.77    0.41
  -6  -5  -1   -0.25    0.45
  -6  -5  -1    1.00    0.55
   6   5   1    0.37    0.40
  -6   5  -1    0.58    0.40
  -6   5  -1   -0.10    0.42
  -7  -5  -1    1.25    0.61
  -7  -5  -1    0.97    0.49
   7  -5   1    0.56    0.44
   7   5   1    1.49    0.45
  -7   5  -1    0.20    0.49
  -8  -5  -1   -0.68    0.58
  -8  -6   1    1.06    0.67
  -8  -6   1   -0.09    0.55
  -8   6   1   -0.50    0.48
  -7  -6   1    0.65    0.59
  -7  -6   1   -0.10    0.48
  -7   6   1    0.88    0.48
  -7   6   1    1.15    0.53
  -6  -6   1    3.34    0.65
   6  -6  -1    3.26    0.49
  -6  -6   1    2.96    0.56
  -6   6   1    2.32    0.58
  -6   6   1    2.67    0.55
  -5  -6   1    1.27    0.50
  -5  -6   1    1.18    0.55
   5  -6  -1    0.89    0.43
  -5   6   1    0.96    0.55
  -5   6   1    1.59    0.49
   5   6  -1    0.24    0.36
   5   6  -1    0.69    0.37
   4  -6  -1   10.83    0.78
   4  -6  -1    8.66    0.64
  -4  -6   1    9.63    0.79
  -4  -6   1   10.30    0.67
   4  -6  -1    9.73    0.70
  -4  -6   1   10.49    0.76
  -4   6   1   10.15    0.76
  -4   6   1    9.12    0.86
   4   6  -1   10.65    0.71
   4   6  -1    9.59    0.63
  -4   6   1    9.26    0.68
   3  -6  -1    0.30    0.26
  -3  -6   1   -0.15    0.36
   3  -6  -1   -0.30    0.25
  -3  -6   1    0.50    0.39
  -3  -6   1    0.09    0.26
   3  -6  -1    0.21    0.31
  -3   6   1    0.11    0.35
  -3   6   1   -0.15    0.44
  -3   6   1   -0.11    0.26
   3   6  -1   -0.11    0.28
  -2  -6   1   -0.47    0.27
   2  -6  -1   -0.09    0.21
   2  -6  -1   -0.15    0.27
  -2  -6   1   -0.20    0.21
  -2  -6   1    0.19    0.32
  -2  -6   1   -0.19    0.22
   2   6  -1   -0.24    0.23
  -2   6   1    0.18    0.30
  -2   6   1    0.00    0.42
  -2   6   1    0.18    0.23
  -2   6   1    0.04    0.22
   1  -6  -1    5.10    0.42
   1  -6  -1    5.50    0.40
  -1  -6   1    5.38    0.43
   1  -6  -1    5.17    0.42
  -1  -6   1    5.64    0.44
  -1  -6   1    4.96    0.41
  -1  -6   1    5.19    0.41
  -1   6   1    4.71    0.41
   1   6  -1    5.55    0.45
  -1   6   1    5.81    0.66
  -1   6   1    4.59    0.26
   1   6  -1    5.38    0.62
  -1   6   1    4.70    0.43
   0  -6  -1    0.95    0.13
   0  -6   1    0.75    0.28
   0  -6   1    0.64    0.40
   0  -6   1    1.14    0.20
   0  -6   1    0.83    0.23
   0  -6   1    1.10    0.26
   0  -6  -1    0.61    0.22
   0  -6  -1    0.93    0.31
   0   6  -1    1.55    0.28
   0   6  -1    1.00    0.41
   0   6  -1    1.08    0.23
   0   6  -1    0.85    0.20
   0   6   1    1.00    0.25
   0   6   1    1.33    0.44
   0   6   1    0.98    0.27
   1  -6   1    1.86    0.42
  -1  -6  -1    1.55    0.29
  -1  -6  -1    1.42    0.32
   1  -6   1    2.12    0.32
  -1  -6  -1    1.21    0.32
   1  -6   1    1.85    0.31
   1  -6   1    1.65    0.28
   1   6   1    1.64    0.47
  -1   6  -1    1.86    0.28
  -1   6  -1    1.58    0.24
  -1   6  -1    2.19    0.45
   1   6   1    1.34    0.29
  -1   6  -1    1.20    0.27
   2  -6   1   70.26    2.48
  -2  -6  -1   67.93    2.37
   2  -6   1   69.99    2.35
  -2  -6  -1   72.08    2.43
  -2  -6  -1   69.69    2.48
   2  -6   1   67.86    2.92
   2   6   1   68.14    3.01
  -2   6  -1   70.50    2.31
  -2   6  -1   70.32    2.40
  -2   6  -1   69.48    2.95
  -2   6  -1   71.92    2.48
   2   6   1   67.80    2.48
  -3  -6  -1    0.83    0.41
   3  -6   1    1.52    0.33
   3  -6   1    2.29    0.43
   3  -6   1    2.76    0.44
  -3  -6  -1    2.47    0.37
  -3  -6  -1    3.39    0.52
   3  -6   1    1.68    0.36
  -3   6  -1    2.36    0.38
  -3   6  -1    2.69    0.53
   3   6   1    2.25    0.40
  -3   6  -1    2.30    0.44
  -4  -6  -1    6.95    0.71
   4  -6   1    6.43    0.60
   4  -6   1    6.30    0.59
  -4  -6  -1    6.61    0.64
   4  -6   1    4.97    0.53
  -4  -6  -1    5.62    0.57
   4   6   1    5.83    0.59
  -4   6  -1    4.78    0.50
  -4   6  -1    6.24    0.63
  -4   6  -1    6.30    0.70
  -5  -6  -1   -0.37    0.47
  -5  -6  -1   -0.16    0.45
   5  -6   1   -0.03    0.38
  -5   6  -1    0.43    0.44
  -5   6  -1    0.33    0.44
   5   6   1    0.13    0.37
   6  -6   1    0.27    0.41
  -6  -6  -1    0.78    0.49
  -6  -6  -1   -0.18    0.50
  -6   6  -1    0.14    0.45
   6   6   1   -0.07    0.36
   7  -6   1    0.59    0.43
  -7  -6  -1   -0.75    0.47
  -7  -6  -1    0.44    0.52
   7   6   1    0.59    0.38
  -8  -6  -1    1.70    0.72
  -8  -7   1    0.67    0.58
  -8  -7   1    0.16    0.65
  -8   7   1   -0.06    0.54
  -7  -7   1   -0.47    0.46
  -7  -7   1    0.96    0.61
  -7   7   1   -0.50    0.49
   6  -7  -1   -0.26    0.39
  -6  -7   1    0.42    0.49
  -6  -7   1   -0.13    0.52
  -6   7   1    0.29    0.50
  -6   7   1    1.27    0.55
   5  -7  -1   -0.08    0.35
  -5  -7   1    0.16    0.42
  -5  -7   1    0.59    0.47
   5   7  -1   -0.05    0.32
  -5   7   1   -0.30    0.42
  -5   7   1    0.27    0.48
  -4  -7   1    4.69    0.61
   4  -7  -1    5.00    0.53
   4  -7  -1    5.23    0.58
  -4  -7   1    5.56    0.70
   4  -7  -1    5.97    0.58
   4   7  -1    5.38    0.57
  -4   7   1    5.08    0.77
  -4   7   1    6.16    0.65
  -4   7   1    4.55    0.52
  -3  -7   1    3.51    0.54
   3  -7  -1    3.74    0.48
   3  -7  -1    3.70    0.45
   3  -7  -1    3.22    0.45
  -3  -7   1    4.07    0.52
  -3  -7   1    3.36    0.41
  -3   7   1    4.26    0.69
  -3   7   1    3.89    0.52
   3   7  -1    4.23    0.50
  -3   7   1    3.47    0.44
  -2  -7   1    2.16    0.35
  -2  -7   1    3.88    0.44
  -2  -7   1    3.34    0.50
   2  -7  -1    2.73    0.41
   2  -7  -1    2.85    0.36
  -2  -7   1    3.03    0.38
  -2   7   1    3.33    0.39
  -2   7   1    3.32    0.26
  -2   7   1    2.42    0.38
  -2   7   1    2.86    0.59
   2   7  -1    2.56    0.37
  -1  -7   1    0.21    0.24
   1  -7  -1    0.05    0.07
  -1  -7   1   -0.05    0.23
  -1  -7   1   -0.08    0.31
   1  -7  -1   -0.10    0.28
  -1  -7   1    0.06    0.19
   1  -7  -1    0.18    0.23
   1   7  -1   -0.37    0.43
  -1   7   1   -0.37    0.22
  -1   7   1   -0.32    0.22
   1   7  -1   -0.03    0.24
  -1   7   1   -0.34    0.42
   0  -7  -1    4.58    0.45
   0  -7   1    4.38    0.41
   0  -7   1    3.76    0.41
   0  -7  -1    4.29    0.39
   0  -7   1    4.26    0.32
   0  -7  -1    3.75    0.24
   0  -7   1    4.18    0.39
   0   7   1    3.73    0.41
   0   7   1    3.76    0.38
   0   7  -1    3.27    0.35
   0   7   1    3.99    0.62
   0   7  -1    4.00    0.59
   0   7  -1    2.85    0.37
   1  -7   1    8.68    0.57
  -1  -7  -1    9.14    0.59
   1  -7   1   10.55    0.61
  -1  -7  -1    9.45    0.62
  -1  -7  -1    9.83    0.62
  -1   7  -1    9.09    0.59
   1   7   1    9.22    0.62
  -1   7  -1    9.59    0.82
  -1   7  -1   10.02    0.52
   1   7   1   10.73    0.89
  -1   7  -1   10.60    0.59
  -2  -7  -1   -0.48    0.34
   2  -7   1   -0.23    0.26
   2  -7   1    0.36    0.28
  -2  -7  -1   -0.06    0.26
  -2  -7  -1    0.36    0.37
   2  -7   1   -0.32    0.32
  -2  -7  -1    0.17    0.27
  -2   7  -1    0.40    0.28
  -2   7  -1   -0.05    0.23
   2   7   1    0.00    0.52
  -2   7  -1    0.20    0.27
   2   7   1    0.25    0.30
  -2   7  -1    0.11    0.47
   3  -7   1    3.42    0.46
   3  -7   1    2.27    0.46
   3  -7   1    2.85    0.43
  -3  -7  -1    2.95    0.42
  -3  -7  -1    4.29    0.56
  -3  -7  -1    3.81    0.56
  -3  -7  -1    2.40    0.40
  -3   7  -1    3.42    0.41
   3   7   1    2.85    0.44
  -3   7  -1    2.80    0.41
  -3   7  -1    3.32    0.62
  -4  -7  -1    0.81    0.49
  -4  -7  -1    1.48    0.51
   4  -7   1    1.53    0.46
  -4   7  -1    1.04    0.56
  -4   7  -1    1.76    0.49
  -5  -7  -1    0.17    0.45
   5  -7   1    0.51    0.40
  -5  -7  -1   -0.15    0.47
  -5   7  -1   -0.14    0.42
   5   7   1    0.11    0.35
  -5   7  -1    0.13    0.44
  -6  -7  -1    5.19    0.75
  -6  -7  -1    4.24    0.63
   6  -7   1    3.16    0.54
   6   7   1    3.16    0.52
  -6   7  -1    4.29    0.63
  -7  -7  -1    1.27    0.52
  -7  -7  -1    0.50    0.60
   7  -7   1    0.61    0.45
  -8  -7  -1    0.99    0.69
  -8  -8   1   -0.11    0.63
  -8  -8   1    1.23    0.58
  -7  -8   1    0.22    0.61
  -7  -8   1    0.15    0.54
  -7   8   1    0.29    0.52
  -6  -8   1    0.58    0.57
  -6  -8   1    0.91    0.52
  -6   8   1   -0.10    0.51
  -6   8   1   -0.04    0.46
  -5  -8   1   -0.03    0.43
  -5  -8   1   -0.73    0.41
   5  -8  -1   -0.33    0.37
  -5   8   1    0.00    0.45
  -5   8   1   -0.56    0.51
   4  -8  -1    1.49    0.43
  -4  -8   1    0.80    0.52
  -4  -8   1    1.53    0.54
  -4   8   1    2.71    0.53
   4   8  -1    1.91    0.42
  -4   8   1    1.39    0.63
  -3  -8   1    0.20    0.43
  -3  -8   1    0.42    0.32
   3  -8  -1    0.19    0.31
   3  -8  -1    0.39    0.40
  -3  -8   1    0.12    0.32
   3  -8  -1   -0.11    0.35
  -3  -8   1   -0.20    0.46
  -3   8   1   -0.25    0.30
  -3   8   1    0.22    0.58
  -3   8   1    0.34    0.35
  -3   8   1    0.11    0.26
   3   8  -1    0.09    0.35
   2  -8  -1   -0.49    0.34
   2  -8  -1    0.26    0.15
  -2  -8   1    0.37    0.42
  -2  -8   1    0.13    0.28
  -2  -8   1    0.28    0.43
  -2  -8   1    0.28    0.31
   2   8  -1   -0.34    0.30
  -2   8   1    0.71    0.61
  -2   8   1    0.01    0.18
  -2   8   1   -0.27    0.26
  -2   8   1    0.07    0.32
   1  -8  -1    1.88    0.34
  -1  -8   1    1.96    0.43
  -1  -8   1    2.04    0.37
   1  -8  -1    2.23    0.42
  -1  -8   1    1.98    0.36
   1   8  -1    1.86    0.36
  -1   8   1    2.05    0.37
  -1   8   1    0.82    0.33
  -1   8   1    1.33    0.62
   1   8  -1    2.06    0.62
   0  -8   1   -0.20    0.33
   0  -8   1    0.37    0.21
   0  -8  -1    0.01    0.03
   0  -8  -1   -0.10    0.25
   0  -8  -1   -0.17    0.35
   0  -8  -1    0.13    0.14
   0  -8   1    0.10    0.26
   0  -8   1    0.45    0.26
   0   8  -1   -0.20    0.29
   0   8   1   -0.07    0.27
   0   8   1   -0.01    0.50
   0   8   1   -0.08    0.27
   0   8  -1    0.26    0.25
   0   8  -1   -0.16    0.47
  -1  -8  -1    0.07    0.38
   1  -8   1    0.17    0.35
  -1  -8  -1    0.38    0.29
  -1  -8  -1    0.79    0.22
  -1  -8  -1    0.34    0.38
   1  -8   1    0.66    0.30
  -1  -8  -1    1.13    0.31
   1  -8   1    0.64    0.30
  -1   8  -1    0.54    0.54
   1   8   1    0.76    0.55
  -1   8  -1    0.48    0.25
  -1   8  -1    0.50    0.30
  -1   8  -1    0.25    0.27
   1   8   1    0.39    0.29
  -2  -8  -1    4.85    0.47
   2  -8   1    3.73    0.47
  -2  -8  -1    6.25    0.62
  -2  -8  -1    5.66    0.60
   2  -8   1    6.40    0.59
  -2  -8  -1    4.77    0.50
   2  -8   1    5.06    0.55
  -2   8  -1    6.33    0.50
   2   8   1    5.82    0.85
  -2   8  -1    5.67    0.75
  -2   8  -1    5.63    0.51
   2   8   1    5.41    0.53
  -2   8  -1    4.63    0.52
   3  -8   1    0.17    0.41
  -3  -8  -1   -0.63    0.43
  -3  -8  -1    0.23    0.33
  -3  -8  -1    0.24    0.31
  -3  -8  -1    0.30    0.47
  -3   8  -1    0.03    0.56
  -3   8  -1    0.27    0.32
  -3   8  -1    0.10    0.32
   3   8   1    0.83    0.36
  -4  -8  -1   -0.20    0.43
  -4  -8  -1   -0.36    0.45
   4  -8   1   -0.07    0.40
  -4   8  -1   -0.05    0.44
  -4   8  -1   -0.40    0.51
  -5  -8  -1    0.54    0.54
  -5  -8  -1    0.04    0.45
   5  -8   1   -0.03    0.41
  -5   8  -1    0.78    0.46
  -5   8  -1    0.13    0.50
   5   8   1    0.63    0.38
   6  -8   1    0.35    0.43
  -6  -8  -1    0.06    0.47
  -6  -8  -1    0.79    0.59
  -7  -8  -1    0.08    0.51
  -7  -8  -1    0.21    0.60
  -8  -8  -1   -0.44    0.63
  -8  -9   1    0.14    0.65
  -8  -9   1    1.04    0.56
  -7  -9   1    0.71    0.58
  -7  -9   1    0.17    0.64
  -7   9   1    1.14    0.56
  -6  -9   1    1.93    0.56
  -6  -9   1    1.87    0.64
  -6   9   1    1.00    0.50
  -6   9   1    1.35    0.60
   5  -9  -1    0.96    0.41
  -5  -9   1   -0.10    0.51
  -5  -9   1    0.53    0.48
  -5   9   1   -0.04    0.58
  -5   9   1    1.58    0.51
   4  -9  -1    0.24    0.37
  -4  -9   1    0.18    0.45
  -4  -9   1    0.31    0.48
  -4   9   1    0.02    0.27
  -4   9   1    0.70    0.60
   3  -9  -1   -0.22    0.41
  -3  -9   1    0.01    0.48
  -3  -9   1    0.00    0.46
  -3  -9   1    0.31    0.32
  -3   9   1   -0.04    0.24
   3   9  -1   -0.23    0.36
  -3   9   1    0.61    0.66
  -2  -9   1    1.97    0.56
  -2  -9   1    2.27    0.41
   2  -9  -1    2.44    0.49
  -2  -9   1    2.10    0.49
  -2  -9   1    2.12    0.39
  -2   9   1    3.41    0.79
   2   9  -1    1.86    0.43
  -2   9   1    1.77    0.23
  -2   9   1    2.14    0.41
  -2   9   1    1.97    0.42
  -1  -9   1    1.83    0.47
   1  -9  -1    1.87    0.38
  -1  -9   1    1.65    0.37
  -1  -9   1    1.68    0.36
   1  -9  -1    2.36    0.48
  -1   9   1    3.05    0.74
  -1   9   1    2.39    0.44
  -1   9   1    1.74    0.39
   1   9  -1    1.68    0.41
   1   9  -1    2.28    0.65
   0  -9  -1    3.06    0.42
   0  -9   1    3.13    0.43
   0  -9   1    2.87    0.41
   0  -9  -1    3.33    0.51
   0  -9   1    3.17    0.50
   0   9   1    2.06    0.39
   0   9  -1    2.89    0.39
   0   9  -1    2.54    0.42
   0   9  -1    2.46    0.67
   0   9   1    1.82    0.40
   0   9   1    2.89    0.75
  -1  -9  -1    0.53    0.42
   1  -9   1   -0.14    0.38
  -1  -9  -1   -0.53    0.27
  -1  -9  -1   -0.17    0.19
   1  -9   1    0.09    0.28
  -1  -9  -1   -0.29    0.41
   1  -9   1    0.08    0.14
  -1  -9  -1   -0.10    0.31
  -1   9  -1   -0.42    0.28
   1   9   1    0.12    0.58
  -1   9  -1    0.09    0.25
   1   9   1   -0.05    0.33
  -1   9  -1    0.43    0.59
  -1   9  -1    0.02    0.29
  -2  -9  -1    0.98    0.36
   2  -9   1    0.28    0.41
  -2  -9  -1    1.23    0.49
   2  -9   1    0.53    0.16
  -2  -9  -1    0.54    0.34
  -2  -9  -1    1.29    0.50
   2   9   1    0.92    0.37
   2   9   1    0.17    0.60
  -2   9  -1   -0.23    0.30
  -2   9  -1    0.39    0.37
  -2   9  -1    1.17    0.62
  -2   9  -1    1.01    0.30
  -3  -9  -1    7.25    0.72
   3  -9   1    5.13    0.59
  -3  -9  -1    5.49    0.65
  -3   9  -1    5.67    0.50
  -3   9  -1    5.32    0.79
  -4  -9  -1    0.94    0.48
  -4  -9  -1    0.80    0.51
   4  -9   1    0.36    0.40
  -4   9  -1    1.08    0.58
  -4   9  -1    0.38    0.33
   5  -9   1    0.17    0.42
  -5  -9  -1    0.77    0.53
  -5  -9  -1    0.11    0.53
  -5   9  -1    0.20    0.56
  -5   9  -1    0.89    0.40
   6  -9   1    0.40    0.46
  -6  -9  -1   -0.29    0.54
  -6  -9  -1   -0.03    0.47
  -7  -9  -1   -0.28    0.60
  -7 -10   1    0.43    0.57
  -7 -10   1   -0.44    0.61
  -6 -10   1   -0.37    0.55
  -6 -10   1    0.33    0.51
  -6  10   1    0.57    0.54
  -6  10   1   -0.11    0.58
  -5 -10   1    0.07    0.49
   5 -10  -1    0.38    0.42
  -5 -10   1    0.46    0.54
  -5  10   1    0.45    0.63
  -4 -10   1   -0.46    0.48
   4 -10  -1    0.74    0.41
  -4 -10   1   -0.54    0.43
  -4  10   1   -0.55    0.53
  -3 -10   1    5.76    0.66
   3 -10  -1    5.04    0.57
  -3 -10   1    6.08    0.74
  -3  10   1    6.16    0.42
  -3  10   1    6.83    0.95
  -2 -10   1   -0.11    0.46
  -2 -10   1    0.33    0.49
   2 -10  -1    0.25    0.40
  -2  10   1    0.91    0.67
   1 -10  -1   32.47    1.41
  -1 -10   1   35.42    1.44
  -1 -10   1   33.61    1.42
   1  10  -1   34.71    1.50
   1  10  -1   33.42    1.88
  -1  10   1   32.14    1.88
   0 -10  -1    0.13    0.48
   0 -10  -1   -0.19    0.30
   0 -10   1   -0.04    0.25
   0 -10   1    0.06    0.43
   0  10  -1    0.19    0.39
   0  10   1    0.35    0.66
   0  10  -1    0.38    0.63
   0  10   1   -0.03    0.33
  -1 -10  -1    3.79    0.58
   1 -10   1    2.90    0.53
  -1 -10  -1    3.80    0.59
  -1  10  -1    3.90    0.78
  -1  10  -1    2.45    0.47
  -1  10  -1    3.84    0.46
   1  10   1    3.62    0.84
  -2 -10  -1    0.28    0.44
  -2 -10  -1    0.30    0.45
   2 -10   1    0.00    0.43
   2  10   1    0.21    0.62
  -2  10  -1    0.56    0.27
  -2  10  -1   -0.37    0.57
   3 -10   1   -0.12    0.38
  -3 -10  -1    0.42    0.45
  -3 -10  -1   -0.33    0.44
  -3  10  -1   -0.09    0.26
  -3  10  -1   -0.08    0.56
  -4 -10  -1    1.69    0.55
  -4 -10  -1    1.07    0.50
   4 -10   1    1.44    0.46
  -4  10  -1    1.89    0.39
  -4  10  -1    1.48    0.64
   5 -10   1    1.16    0.47
  -5 -10  -1    0.00    0.53
  -5 -10  -1    0.83    0.51
  -5  10  -1    0.68    0.63
  -5  10  -1    0.67    0.37
   6 -10   1    0.31    0.45
  -6 -10  -1   -0.06    0.57
  -6 -10  -1    0.19    0.54
  -7 -10  -1    0.03    0.65
  -7 -11   1    1.31    0.63
  -7 -11   1    0.44    0.63
  -6 -11   1    0.42    0.62
  -6 -11   1    0.33    0.53
  -5 -11   1   -0.06    0.49
  -5 -11   1   -0.56    0.46
  -5  11   1   -0.79    0.63
  -4 -11   1    1.10    0.52
  -4 -11   1    0.28    0.48
   4 -11  -1   -0.27    0.38
  -4  11   1   -0.30    0.64
  -3 -11   1    0.35    0.47
  -3 -11   1    0.47    0.51
   3 -11  -1    0.58    0.43
  -3  11   1    0.50    0.68
  -2 -11   1    6.18    0.66
   2 -11  -1    4.95    0.61
  -2 -11   1    6.05    0.72
  -2  11   1    6.56    0.98
  -1 -11   1    1.83    0.49
   1 -11  -1    2.50    0.51
   1  11  -1    2.42    0.67
  -1  11   1    2.01    0.69
   0 -11   1    5.43    0.61
   0 -11  -1    7.17    0.68
   0  11   1    5.31    0.87
   0  11  -1    3.88    0.81
   1 -11   1    6.23    0.63
  -1 -11  -1    7.41    0.71
   1  11   1    5.39    0.88
  -1  11  -1    6.16    0.91
   2 -11   1    0.40    0.43
  -2 -11  -1    0.56    0.45
  -2 -11  -1   -0.19    0.45
  -2  11  -1    0.53    0.26
   2  11   1    0.82    0.63
  -2  11  -1    0.18    0.59
  -3 -11  -1    0.19    0.49
  -3 -11  -1    0.06    0.48
   3 -11   1    0.43    0.42
  -3  11  -1    0.55    0.28
  -3  11  -1    0.59    0.63
   4 -11   1   -0.19    0.40
  -4 -11  -1    0.52    0.50
  -4 -11  -1    0.34    0.51
  -4  11  -1   -0.62    0.55
  -5 -11  -1    0.70    0.49
   5 -11   1    0.44    0.45
  -5 -11  -1    0.18    0.56
  -6 -11  -1    0.53    0.63
  -6 -12   1    1.11    0.69
  -6 -12   1   -0.04    0.54
  -5 -12   1   -0.20    0.54
  -5 -12   1   -0.05    0.57
  -5  12   1   -1.43    0.63
  -4 -12   1    0.29    0.50
  -4 -12   1    1.13    0.57
  -4  12   1   -0.33    0.66
  -3 -12   1    0.23    0.52
   3 -12  -1    0.89    0.44
  -3 -12   1    1.00    0.55
  -3  12   1    0.00    0.68
  -2 -12   1   -0.10    0.49
  -2 -12   1    0.39    0.47
   2 -12  -1    0.08    0.44
  -2  12   1   -0.27    0.67
  -1 -12   1    0.41    0.47
   1 -12  -1    1.32    0.49
  -1  12   1    0.13    0.62
   0 -12   1    1.47    0.49
   0 -12  -1   -0.03    0.42
   0  12   1    0.87    0.66
   0  12  -1    0.25    0.60
  -1 -12  -1   -0.33    0.42
   1 -12   1    0.08    0.42
  -1 -12  -1    1.52    0.50
  -1  12  -1   -0.08    0.62
   1  12   1    0.61    0.66
   2 -12   1    0.38    0.44
  -2 -12  -1    0.45    0.48
  -2 -12  -1    0.33    0.47
  -2  12  -1    0.90    0.66
   3 -12   1    0.08    0.42
  -3 -12  -1    0.84    0.52
  -3 -12  -1    0.62    0.51
  -3  12  -1    0.26    0.65
  -4 -12  -1    0.23    0.53
   4 -12   1   -0.20    0.41
  -4 -12  -1    0.67    0.51
  -4  12  -1   -0.44    0.63
   5 -12   1   -0.13    0.47
  -5 -12  -1    0.40    0.59
  -5 -12  -1   -0.62    0.48
  -6 -12  -1    0.78    0.64
  -6 -13   1    0.47    0.63
  -5 -13   1   -0.24    0.55
  -5 -13   1   -0.11    0.54
  -5  13   1   -0.39    0.74
  -4 -13   1   -0.01    0.51
  -4 -13   1   -0.51    0.52
  -4  13   1   -1.67    0.66
  -3 -13   1    0.24    0.50
   3 -13  -1   -0.14    0.42
  -3 -13   1    0.76    0.56
  -3  13   1   -0.56    0.62
   2 -13  -1    0.35    0.43
  -2 -13   1   -0.69    0.45
  -2 -13   1    0.85    0.54
  -2  13   1    0.52    0.74
   1 -13  -1   -0.33    0.47
  -1 -13   1   -0.37    0.45
  -1  13   1    0.17    0.68
   0 -13   1    0.19    0.48
   0 -13  -1    1.78    0.54
   0  13  -1    0.92    0.65
   0  13   1    0.59    0.67
  -1 -13  -1   -0.37    0.45
   1 -13   1    0.12    0.47
  -1 -13  -1   -0.34    0.45
  -1  13  -1   -0.57    0.60
   1  13   1    0.28    0.63
   2 -13   1   -0.04    0.45
  -2 -13  -1    0.34    0.47
  -2 -13  -1   -0.22    0.49
  -2  13  -1   -0.53    0.60
  -3 -13  -1    0.36    0.50
   3 -13   1    1.06    0.49
  -3 -13  -1    0.63    0.51
  -3  13  -1   -0.37    0.60
  -4 -13  -1    1.80    0.62
   4 -13   1    0.82    0.49
  -4 -13  -1    0.11    0.51
  -4  13  -1   -0.53    0.64
  -5 -13  -1   -1.18    0.54
  -5 -14   1    0.98    0.60
  -5 -14   1   -0.81    0.58
  -5  14   1   -2.15    0.63
  -4 -14   1   -0.31    0.57
  -4 -14   1   -1.50    0.52
  -4  14   1   -0.78    0.73
  -3 -14   1    0.41    0.53
  -3 -14   1   -0.06    0.52
  -3  14   1    0.02    0.69
  -2 -14   1    0.94    0.54
  -2 -14   1    0.01    0.50
  -2  14   1    0.14    0.70
  -1 -14   1   -0.16    0.46
   1 -14  -1    0.14    0.46
  -1  14   1    0.40    0.70
   0 -14   1    1.15    0.51
   0 -14  -1    1.06    0.50
   0  14   1    0.66    0.65
   0  14  -1    0.62    0.65
   1 -14   1    0.64    0.46
  -1 -14  -1    0.93    0.53
  -1 -14  -1    0.53    0.50
   1  14   1    0.41    0.64
  -1  14  -1    0.68    0.69
   2 -14   1   -0.04    0.44
  -2 -14  -1   -0.15    0.48
  -2 -14  -1   -0.22    0.47
  -2  14  -1   -0.65    0.63
  -3 -14  -1   -0.04    0.54
   3 -14   1    0.36    0.48
  -3 -14  -1    0.14    0.52
  -3  14  -1   -0.58    0.63
  -4 -14  -1   -0.27    0.57
  -4 -15   1   -0.64    0.50
  -4 -15   1    0.36    0.57
  -3 -15   1    0.66    0.57
  -3 -15   1    1.41    0.63
  -3  15   1   -0.24    0.70
  -2 -15   1    1.56    0.62
  -2 -15   1    1.32    0.62
  -2  15   1    0.41    0.78
  -1 -15   1   -0.38    0.52
  -1 -15   1   -0.58    0.52
  -1  15   1    0.24    0.69
   0 -15   1   -0.24    0.49
   0  15   1    0.49    0.70
   1 -15   1    1.24    0.57
  -1 -15  -1    0.39    0.53
  -1  15  -1    0.60    0.67
   1  15   1    1.46    0.78
  -2 -15  -1    0.73    0.56
   2 -15   1   -0.55    0.45
  -2  15  -1    0.30    0.69
  -3 -15  -1   -0.39    0.55
  -3  15  -1   -0.25    0.66
  -2 -16   1   -0.62    0.51
  -2 -16   1    0.24    0.55
  -1 -16   1    0.15    0.55
  -1 -16   1    1.22    0.62
   0 -16  -1    1.32    0.53
   0 -16   1   -0.76    0.50
   1 -16   1   -0.01    0.52
  -1 -16  -1    0.67    0.55
  -2 -16  -1    0.13    0.53
  -9   0   2   -0.42    0.54
  -9   0   2   -0.62    0.59
  -8   0   2   -0.45    0.46
  -8   0   2    0.73    0.44
  -8   0   2   -0.39    0.52
  -7   0   2   -0.04    0.47
  -7   0   2    0.38    0.46
   6   0  -2    0.75    0.38
  -6   0   2    0.53    0.45
   6   0  -2    0.46    0.37
  -6   0   2    0.18    0.51
  -5   0   2    0.28    0.40
   5   0  -2    0.35    0.31
  -5   0   2   -0.18    0.38
  -5   0   2   -0.18    0.29
   5   0  -2    0.08    0.31
   4   0  -2  111.71    3.63
  -4   0   2  112.54    3.88
  -4   0   2  113.49    3.68
   4   0  -2  115.98    3.85
  -4   0   2  113.93    3.83
  -3   0   2    2.14    0.27
  -3   0   2    2.84    0.27
  -3   0   2    2.70    0.24
   3   0  -2    2.19    0.23
   3   0  -2    2.46    0.27
  -3   0   2    2.01    0.25
  -3   0   2    2.35    0.34
  -2   0   2 1000.00   30.19
   2   0  -2  983.96   31.69
   2   0  -2  991.37   31.50
  -2   0   2  992.73   30.12
  -2   0   2  903.26   31.33
   2   0  -2  937.55   29.99
  -2   0   2  995.01   31.79
  -1   0   2   25.87    0.91
   1   0  -2   27.48    0.89
  -1   0   2   26.48    0.92
   1   0  -2   26.54    0.92
   0   0   2   12.10    0.47
   0   0   2   12.13    0.42
   0   0  -2   11.83    0.48
   0   0   2   11.91    0.55
   0   0  -2   12.46    0.43
  -1   0  -2    1.78    0.20
   1   0   2    1.93    0.21
   1   0   2    2.02    0.18
  -1   0  -2    1.13    0.15
  -1   0  -2    1.87    0.21
  -1   0  -2    1.46    0.25
   1   0   2    1.79    0.25
   1   0   2    1.99    0.22
  -2   0  -2   29.59    1.12
  -2   0  -2   30.42    1.12
  -2   0  -2   29.09    1.21
   2   0   2   30.15    1.11
   2   0   2   29.93    1.05
   2   0   2   28.30    1.07
  -2   0  -2   30.27    1.06
  -3   0  -2    3.16    0.35
  -3   0  -2    2.76    0.35
   3   0   2    2.86    0.33
   3   0   2    2.55    0.33
   3   0   2    2.82    0.39
  -3   0  -2    3.14    0.41
  -4   0  -2   21.19    0.95
   4   0   2   19.71    1.03
  -4   0  -2   19.41    0.96
   4   0   2   19.85    0.94
   4   0   2   20.10    0.90
  -4   0  -2   21.04    1.01
   5   0   2    0.92    0.44
  -5   0  -2    1.08    0.53
   5   0   2    0.62    0.35
   5   0   2    1.80    0.49
  -5   0  -2    0.52    0.47
  -5   0  -2    1.76    0.42
  -6   0  -2    1.78    0.49
   6   0   2    1.57    0.49
   6   0   2    1.00    0.42
  -6   0  -2    1.52    0.54
   7   0   2   -0.53    0.37
  -7   0  -2    0.49    0.49
   7   0   2   -0.77    0.47
  -7   0  -2    0.87    0.53
  -8   0  -2    0.52    0.58
  -9   0  -2   -0.35    0.60
  -9  -1   2    0.21    0.63
  -9  -1   2   -0.12    0.54
  -9   1   2    0.10    0.60
  -9   1   2   -0.49    0.53
  -8  -1   2    0.25    0.49
  -8  -1   2    0.43    0.53
  -8   1   2    1.91    0.51
  -8   1   2    1.52    0.61
  -8   1   2    1.02    0.55
  -7  -1   2    0.20    0.53
  -7  -1   2    0.44    0.46
  -7   1   2   -0.16    0.48
  -7   1   2   -0.38    0.43
  -7   1   2   -0.16    0.40
   6  -1  -2    0.96    0.37
  -6  -1   2    0.93    0.47
   6  -1  -2    0.83    0.37
  -6  -1   2    1.08    0.55
  -6   1   2    1.05    0.53
  -6   1   2    0.96    0.48
  -6   1   2    1.00    0.50
   6   1  -2    0.45    0.35
   6   1  -2    1.11    0.40
   5  -1  -2    0.65    0.33
  -5  -1   2    0.49    0.42
  -5  -1   2   -0.07    0.37
   5  -1  -2    0.40    0.30
   5   1  -2    0.03    0.28
   5   1  -2    0.53    0.31
  -5   1   2    0.30    0.37
  -5   1   2   -0.08    0.44
  -5   1   2    0.26    0.29
   4  -1  -2    0.34    0.24
   4  -1  -2   -0.09    0.22
  -4  -1   2    0.24    0.28
  -4  -1   2    0.36    0.32
  -4  -1   2   -0.11    0.21
   4   1  -2    0.25    0.24
  -4   1   2    0.37    0.33
  -4   1   2    0.38    0.25
  -4   1   2    0.33    0.28
   4   1  -2   -0.05    0.22
  -4   1   2    0.22    0.25
   3  -1  -2    0.02    0.18
  -3  -1   2    0.04    0.17
  -3  -1   2    0.19    0.22
  -3  -1   2    0.14    0.19
   3  -1  -2   -0.22    0.17
  -3  -1   2    0.33    0.27
  -3   1   2    0.19    0.18
  -3   1   2   -0.30    0.20
   3   1  -2    0.02    0.16
  -3   1   2   -0.07    0.18
  -3   1   2    0.09    0.24
  -3   1   2    0.11    0.20
   3   1  -2    0.10    0.18
  -2  -1   2  323.50   10.75
   2  -1  -2  318.54   10.91
   2  -1  -2  342.71   10.78
  -2  -1   2  343.81   10.49
  -2  -1   2  342.73   10.53
  -2  -1   2  326.65   11.00
  -2   1   2  339.29   10.77
  -2   1   2  327.34   10.81
   2   1  -2  324.38   10.82
  -2   1   2  320.91   10.42
  -2   1   2  341.93   10.46
   2   1  -2  359.46   10.90
   1  -1  -2    0.66    0.14
  -1  -1   2    0.71    0.11
  -1  -1   2    0.56    0.17
   1  -1  -2    0.55    0.13
  -1  -1   2    0.40    0.19
  -1  -1   2    0.61    0.10
  -1   1   2    0.69    0.14
  -1   1   2    0.61    0.25
  -1   1   2    0.71    0.13
   1   1  -2    0.50    0.11
  -1   1   2    0.73    0.13
   0  -1  -2  144.39    4.77
   0  -1   2  147.78    4.55
   0  -1  -2  148.31    4.55
   0  -1   2  154.29    5.12
   0  -1   2  159.40    4.78
   0  -1  -2  145.71    4.52
   0  -1  -2  134.57    4.82
   0  -1   2  155.43    4.76
   0  -1  -2  149.46    5.71
   0   1  -2  155.54    4.83
   0   1  -2  132.83    4.76
   0   1   2  145.37    4.74
   0   1   2  138.48    4.59
   0   1   2  148.47    5.87
   0   1  -2  147.32    4.55
   0   1   2  139.99    4.76
   0   1   2  147.99    4.64
  -1  -1  -2    0.06    0.21
   1  -1   2    0.29    0.16
   1  -1   2   -0.27    0.22
  -1  -1  -2    0.02    0.17
   1  -1   2   -0.15    0.18
  -1  -1  -2    0.11    0.18
   1  -1   2    0.19    0.26
  -1  -1  -2   -0.12    0.19
   1  -1   2    0.08    0.18
   1   1   2   -0.17    0.16
   1   1   2    0.05    0.19
  -1   1  -2   -0.02    0.16
   1   1   2    0.55    0.25
  -1   1  -2   -0.05    0.15
   1   1   2   -0.23    0.20
  -1   1  -2    0.09    0.13
  -2  -1  -2   33.33    1.24
   2  -1   2   35.29    1.23
  -2  -1  -2   32.56    1.22
  -2  -1  -2   33.07    1.40
   2  -1   2   32.57    1.33
   2  -1   2   33.87    1.16
  -2  -1  -2   32.01    1.17
   2  -1   2   33.53    1.18
   2   1   2   33.04    1.22
  -2   1  -2   34.46    1.16
   2   1   2   32.91    1.17
  -2   1  -2   33.64    1.26
  -2   1  -2   33.10    1.23
  -3  -1  -2    1.23    0.31
  -3  -1  -2    2.01    0.37
  -3  -1  -2    1.71    0.29
  -3  -1  -2    1.64    0.32
   3  -1   2    1.72    0.30
   3  -1   2    1.34    0.34
   3  -1   2    1.53    0.29
   3   1   2    1.94    0.30
  -3   1  -2    1.27    0.20
  -3   1  -2    1.34    0.28
  -3   1  -2    1.87    0.38
  -3   1  -2    1.14    0.31
   3   1   2    1.52    0.30
  -4  -1  -2    0.48    0.41
  -4  -1  -2    0.94    0.30
   4  -1   2    0.60    0.34
  -4  -1  -2    1.19    0.37
   4  -1   2    1.27    0.42
   4  -1   2    1.63    0.33
  -4  -1  -2    0.68    0.36
  -4   1  -2    0.94    0.36
  -4   1  -2    0.70    0.30
   4   1   2    1.35    0.40
  -4   1  -2    0.86    0.43
   4   1   2    1.03    0.31
  -4   1  -2    0.79    0.26
   4   1   2    1.03    0.35
  -5  -1  -2    0.34    0.42
  -5  -1  -2    0.80    0.36
  -5  -1  -2   -0.07    0.42
   5  -1   2    0.05    0.39
   5  -1   2    0.34    0.46
  -5  -1  -2    0.30    0.49
  -5   1  -2    0.10    0.45
  -5   1  -2   -0.29    0.42
   5   1   2    0.00    0.44
   5   1   2    0.22    0.40
  -5   1  -2    0.18    0.37
  -5   1  -2   -0.09    0.28
  -6  -1  -2    0.72    0.51
   6  -1   2    0.61    0.47
   6  -1   2    0.52    0.38
  -6  -1  -2    0.69    0.47
  -6   1  -2    0.18    0.44
   6   1   2    0.67    0.39
   6   1   2    0.89    0.48
  -6   1  -2    0.46    0.46
  -6   1  -2    0.52    0.29
   7  -1   2    0.35    0.43
  -7  -1  -2   -0.58    0.50
  -7  -1  -2   -0.22    0.46
   7   1   2   -0.03    0.41
   7   1   2    0.49    0.48
  -7   1  -2    0.16    0.49
  -7   1  -2    0.86    0.53
  -8  -1  -2    0.72    0.61
   8   1   2   -0.89    0.49
  -8   1  -2    1.22    0.59
  -9  -2   2   -0.50    0.52
  -9  -2   2    0.33    0.60
  -9   2   2    0.47    0.63
  -9   2   2    0.10    0.56
  -8  -2   2   -0.35    0.47
  -8  -2   2   -0.57    0.54
  -8   2   2    1.02    0.53
  -8   2   2    0.13    0.49
  -8   2   2    1.31    0.45
  -7  -2   2   -0.32    0.50
  -7  -2   2    0.43    0.49
  -7   2   2    0.09    0.50
  -7   2   2    0.36    0.46
  -7   2   2    0.42    0.44
   6  -2  -2   -0.13    0.32
  -6  -2   2    0.70    0.54
   6  -2  -2    0.20    0.33
  -6  -2   2    0.36    0.48
  -6   2   2   -0.15    0.47
  -6   2   2    0.34    0.44
   6   2  -2    0.76    0.35
  -6   2   2   -0.02    0.42
   6   2  -2   -0.42    0.34
  -5  -2   2   -0.52    0.45
  -5  -2   2   -0.05    0.37
   5  -2  -2    0.41    0.33
   5  -2  -2    0.20    0.32
   5   2  -2    0.35    0.31
   5   2  -2    0.37    0.33
  -5   2   2    0.60    0.32
  -5   2   2   -0.22    0.34
   5   2  -2   -0.01    0.27
  -5   2   2    0.20    0.44
  -5   2   2    0.01    0.39
  -5   2   2    0.20    0.41
   4  -2  -2    2.89    0.34
  -4  -2   2    2.99    0.44
  -4  -2   2    2.49    0.38
  -4  -2   2    2.28    0.30
   4  -2  -2    2.46    0.35
  -4   2   2    2.62    0.36
   4   2  -2    2.65    0.28
  -4   2   2    2.71    0.38
  -4   2   2    2.70    0.42
   4   2  -2    2.23    0.32
  -4   2   2    2.46    0.34
   4   2  -2    2.75    0.30
  -4   2   2    2.44    0.44
  -3  -2   2    1.60    0.27
   3  -2  -2    2.00    0.26
  -3  -2   2    1.76    0.32
  -3  -2   2    1.79    0.25
  -3  -2   2    2.25    0.26
   3  -2  -2    1.73    0.25
  -3   2   2    1.94    0.31
   3   2  -2    1.83    0.24
   3   2  -2    2.32    0.20
  -3   2   2    1.93    0.25
  -3   2   2    1.53    0.27
  -3   2   2    1.87    0.26
  -3   2   2    1.91    0.35
   3   2  -2    2.09    0.27
   2  -2  -2    2.08    0.23
   2  -2  -2    2.86    0.27
  -2  -2   2    2.37    0.29
  -2  -2   2    1.94    0.22
  -2  -2   2    2.34    0.24
  -2  -2   2    2.44    0.22
   2  -2  -2    2.94    0.24
   2  -2  -2    2.62    0.26
  -2   2   2    1.92    0.33
  -2   2   2    2.28    0.26
  -2   2   2    2.15    0.24
   2   2  -2    2.33    0.23
  -2   2   2    2.08    0.27
   2   2  -2    2.58    0.30
   1  -2  -2   13.31    0.77
   1  -2  -2   14.81    0.58
  -1  -2   2   14.49    0.56
  -1  -2   2   14.35    0.61
  -1  -2   2   14.19    0.52
   1  -2  -2   14.61    0.55
   1  -2  -2   14.14    0.55
  -1   2   2   14.27    0.59
  -1   2   2   14.57    0.57
  -1   2   2   14.81    0.57
   1   2  -2   14.88    0.57
  -1   2   2   13.86    0.76
   0  -2   2   44.49    1.37
   0  -2  -2   42.39    1.47
   0  -2   2   42.89    1.44
   0  -2  -2   43.05    1.41
   0  -2   2   43.62    1.45
   0  -2   2   42.51    1.43
   0  -2  -2   42.65    1.37
   0  -2  -2   43.35    1.42
   0  -2  -2   42.13    1.79
   0  -2   2   42.15    1.40
   0   2   2   42.71    1.47
   0   2   2   42.34    1.43
   0   2   2   41.40    1.81
   0   2  -2   42.74    1.35
   0   2  -2   44.01    1.59
   0   2  -2   46.44    1.46
   0   2   2   43.06    1.41
   1  -2   2    2.59    0.33
  -1  -2  -2    2.44    0.26
   1  -2   2    2.99    0.24
  -1  -2  -2    2.76    0.34
   1  -2   2    2.54    0.24
   1  -2   2    2.86    0.24
  -1  -2  -2    2.58    0.23
   1  -2   2    2.85    0.23
   1  -2   2    2.66    0.24
  -1  -2  -2    2.31    0.24
   1  -2   2    3.14    0.25
  -1  -2  -2    2.23    0.25
  -1   2  -2    3.05    0.25
   1   2   2    2.82    0.27
   1   2   2    2.71    0.27
  -1   2  -2    2.85    0.23
   1   2   2    2.64    0.25
  -1   2  -2    2.97    0.33
  -1   2  -2    2.63    0.21
   1   2   2    3.25    0.37
  -2  -2  -2   38.67    1.31
  -2  -2  -2   39.16    1.39
   2  -2   2   37.20    1.36
   2  -2   2   39.64    1.51
  -2  -2  -2   38.78    1.62
   2  -2   2   36.91    1.33
  -2  -2  -2   38.26    1.38
   2  -2   2   38.96    1.31
  -2   2  -2   37.87    1.30
  -2   2  -2   38.29    1.51
  -2   2  -2   37.54    1.49
   2   2   2   37.76    1.39
  -2   2  -2   33.35    1.37
   2   2   2   36.74    1.32
   3  -2   2    4.65    0.50
   3  -2   2    5.31    0.43
  -3  -2  -2    5.27    0.49
  -3  -2  -2    4.73    0.42
  -3  -2  -2    5.23    0.43
   3  -2   2    4.89    0.41
  -3  -2  -2    5.60    0.51
  -3   2  -2    4.70    0.43
   3   2   2    5.07    0.42
   3   2   2    4.39    0.41
  -3   2  -2    4.98    0.36
  -3   2  -2    4.51    0.42
  -4  -2  -2   11.76    0.80
  -4  -2  -2   11.05    0.71
   4  -2   2    9.99    0.69
  -4  -2  -2   10.35    0.81
   4  -2   2   10.70    0.65
   4  -2   2    9.88    0.79
  -4  -2  -2    9.50    0.69
  -4   2  -2   10.22    0.66
  -4   2  -2    9.83    0.79
   4   2   2    8.75    0.64
   4   2   2    9.85    0.64
  -4   2  -2    9.67    0.59
  -4   2  -2   10.88    0.69
  -5  -2  -2    1.59    0.41
  -5  -2  -2    1.43    0.50
  -5  -2  -2    1.72    0.57
   5  -2   2    1.08    0.53
  -5  -2  -2    1.18    0.48
   5  -2   2    1.26    0.43
  -5   2  -2    1.31    0.44
  -5   2  -2    1.44    0.35
   5   2   2    1.59    0.44
  -5   2  -2    0.52    0.47
  -5   2  -2    1.51    0.50
   5   2   2    1.91    0.51
  -6  -2  -2    0.81    0.47
   6  -2   2   -0.27    0.36
  -6  -2  -2   -0.05    0.48
   6   2   2    0.44    0.44
  -6   2  -2    0.38    0.50
   6   2   2   -0.04    0.37
  -6   2  -2   -0.22    0.40
   7  -2   2   -0.76    0.39
  -7  -2  -2   -0.07    0.53
  -7  -2  -2    0.38    0.46
   7   2   2    0.24    0.45
  -7   2  -2   -0.91    0.44
   7   2   2    0.30    0.39
  -8  -2  -2   -0.85    0.52
   8   2   2   -0.37    0.47
  -9  -3   2    0.96    0.62
  -9  -3   2   -0.11    0.61
  -9   3   2   -1.27    0.53
  -8  -3   2    0.15    0.58
  -8  -3   2    0.93    0.54
  -8   3   2    0.52    0.52
  -8   3   2    1.37    0.47
  -8   3   2    0.57    0.55
  -7  -3   2   -0.45    0.44
  -7  -3   2    0.19    0.50
  -7   3   2    0.66    0.44
  -7   3   2   -0.19    0.48
  -7   3   2   -0.03    0.46
  -6  -3   2    0.04    0.50
   6  -3  -2    0.54    0.36
  -6  -3   2    0.43    0.43
  -6   3   2    0.83    0.45
  -6   3   2    0.11    0.43
  -6   3   2    1.03    0.47
   6   3  -2    0.82    0.39
   6   3  -2    0.11    0.31
   6   3  -2   -0.28    0.30
   5  -3  -2    0.00    0.32
   5  -3  -2    1.14    0.34
  -5  -3   2    0.68    0.51
  -5  -3   2    0.28    0.40
   5   3  -2   -0.13    0.28
  -5   3   2    0.16    0.31
   5   3  -2    0.15    0.34
  -5   3   2    0.45    0.44
  -5   3   2    0.38    0.46
  -5   3   2    0.76    0.41
   5   3  -2    0.22    0.30
  -4  -3   2    0.57    0.38
   4  -3  -2    0.54    0.29
  -4  -3   2    0.38    0.25
  -4  -3   2    0.48    0.33
   4  -3  -2    0.62    0.28
  -4   3   2    0.71    0.35
  -4   3   2    0.46    0.35
  -4   3   2    0.93    0.27
   4   3  -2    0.43    0.28
   4   3  -2    0.76    0.26
  -4   3   2    0.88    0.35
  -4   3   2    0.17    0.36
  -3  -3   2    3.16    0.34
   3  -3  -2    2.61    0.30
   3  -3  -2    1.80    0.29
  -3  -3   2    2.62    0.29
   3  -3  -2    2.64    0.31
  -3  -3   2    2.93    0.40
  -3   3   2    2.61    0.33
   3   3  -2    2.16    0.29
   3   3  -2    2.80    0.26
  -3   3   2    2.66    0.35
  -3   3   2    2.34    0.40
   2  -3  -2    1.81    0.24
   2  -3  -2    1.58    0.22
   2  -3  -2    2.12    0.25
   2  -3  -2    1.96    0.32
  -2  -3   2    1.51    0.23
  -2  -3   2    1.72    0.29
  -2  -3   2    1.69    0.21
  -2   3   2    1.73    0.24
   2   3  -2    1.86    0.23
  -2   3   2    1.74    0.34
  -2   3   2    1.79    0.26
   1  -3  -2   10.44    0.64
  -1  -3   2   10.03    0.46
   1  -3  -2   10.62    0.48
   1  -3  -2   11.19    0.50
  -1  -3   2   11.25    0.49
  -1  -3   2   10.35    0.53
   1   3  -2   11.20    0.49
  -1   3   2    9.45    0.68
  -1   3   2   10.08    0.51
  -1   3   2   10.39    0.50
  -1   3   2    9.87    0.50
  -1   3   2   11.30    0.49
   0  -3   2    1.20    0.30
   0  -3  -2    1.04    0.20
   0  -3  -2    0.95    0.20
   0  -3  -2    1.24    0.32
   0  -3   2    0.81    0.17
   0  -3  -2    1.08    0.18
   0  -3   2    0.83    0.17
   0  -3   2    0.94    0.19
   0  -3   2    1.12    0.19
   0   3   2    0.91    0.19
   0   3  -2    1.02    0.20
   0   3   2    0.82    0.22
   0   3   2    1.11    0.19
   0   3   2    1.11    0.34
   0   3  -2    1.05    0.22
  -1  -3  -2    4.76    0.36
  -1  -3  -2    4.67    0.39
   1  -3   2    4.26    0.33
   1  -3   2    4.89    0.37
   1  -3   2    4.45    0.40
   1  -3   2    4.39    0.32
   1  -3   2    4.85    0.32
   1  -3   2    4.57    0.32
  -1  -3  -2    4.45    0.35
  -1  -3  -2    5.15    0.34
  -1  -3  -2    5.48    0.48
   1   3   2    5.01    0.35
  -1   3  -2    4.49    0.41
   1   3   2    4.64    0.39
   1   3   2    4.87    0.38
  -1   3  -2    5.34    0.44
  -1   3  -2    5.48    0.35
  -1   3  -2    5.12    0.36
  -1   3  -2    4.50    0.30
   1   3   2    5.48    0.50
   2  -3   2    3.14    0.32
  -2  -3  -2    4.07    0.45
   2  -3   2    3.68    0.32
   2  -3   2    2.68    0.28
   2  -3   2    2.83    0.30
  -2  -3  -2    2.80    0.33
  -2  -3  -2    3.25    0.33
  -2  -3  -2    3.10    0.35
   2  -3   2    2.98    0.31
   2   3   2    3.60    0.43
  -2   3  -2    3.54    0.32
  -2   3  -2    3.36    0.31
  -2   3  -2    2.98    0.28
  -2   3  -2    3.03    0.38
  -2   3  -2    3.63    0.33
   2   3   2    2.75    0.30
  -3  -3  -2    0.23    0.36
   3  -3   2   -0.30    0.20
  -3  -3  -2   -0.43    0.27
   3  -3   2    0.14    0.20
   3  -3   2    0.38    0.28
  -3  -3  -2    0.40    0.32
  -3  -3  -2    0.02    0.21
  -3   3  -2   -0.13    0.23
  -3   3  -2    0.53    0.28
   3   3   2   -0.15    0.23
  -3   3  -2   -0.18    0.24
  -4  -3  -2    0.72    0.40
   4  -3   2    0.24    0.35
  -4  -3  -2   -0.13    0.38
  -4  -3  -2    0.45    0.45
  -4  -3  -2    0.77    0.34
   4  -3   2    0.42    0.32
  -4   3  -2    0.30    0.36
   4   3   2    0.23    0.29
   4   3   2    0.47    0.35
  -4   3  -2    0.19    0.33
  -4   3  -2    0.64    0.29
  -5  -3  -2    2.06    0.40
   5  -3   2    2.15    0.47
  -5  -3  -2    1.93    0.52
  -5  -3  -2    2.49    0.59
  -5   3  -2    2.93    0.42
  -5   3  -2    2.42    0.48
   5   3   2    2.44    0.48
  -5   3  -2    2.28    0.51
  -6  -3  -2    1.72    0.48
  -6  -3  -2    1.03    0.53
   6  -3   2    1.22    0.43
   6   3   2    1.21    0.42
   6   3   2    2.05    0.49
  -6   3  -2    0.99    0.48
  -7  -3  -2    0.03    0.53
  -7  -3  -2   -0.20    0.44
   7  -3   2   -0.06    0.41
   7   3   2    0.37    0.45
   7   3   2   -0.28    0.41
  -8  -3  -2   -0.45    0.58
  -9  -4   2    0.70    0.60
  -9  -4   2    0.50    0.66
  -9   4   2    0.03    0.51
  -8  -4   2   -0.47    0.50
  -8  -4   2    0.21    0.58
  -8   4   2    0.63    0.50
  -8   4   2    1.24    0.46
  -7  -4   2    0.44    0.48
  -7  -4   2    0.05    0.55
  -7   4   2    0.55    0.46
  -7   4   2    0.21    0.48
  -6  -4   2    0.48    0.46
  -6  -4   2    0.58    0.52
   6  -4  -2    0.23    0.35
   6   4  -2    0.38    0.29
  -6   4   2    0.42    0.47
  -6   4   2    0.39    0.46
  -5  -4   2    3.57    0.59
   5  -4  -2    2.37    0.44
  -5  -4   2    3.27    0.52
   5  -4  -2    3.04    0.45
   5  -4  -2    3.06    0.45
  -5   4   2    3.24    0.53
  -5   4   2    3.32    0.61
   5   4  -2    2.63    0.40
   5   4  -2    1.98    0.43
  -4  -4   2    1.52    0.45
  -4  -4   2    1.71    0.38
   4  -4  -2    1.19    0.33
   4  -4  -2    1.20    0.34
   4  -4  -2    1.21    0.32
   4   4  -2    1.81    0.30
   4   4  -2    1.35    0.31
  -4   4   2    1.98    0.48
  -4   4   2    1.40    0.39
   3  -4  -2    4.50    0.39
   3  -4  -2    5.11    0.42
  -3  -4   2    4.52    0.41
  -3  -4   2    4.68    0.46
   3  -4  -2    4.88    0.39
  -3  -4   2    5.60    0.43
  -3   4   2    4.79    0.56
  -3   4   2    4.13    0.41
   3   4  -2    5.56    0.37
   3   4  -2    4.15    0.38
   2  -4  -2    5.92    0.40
  -2  -4   2    5.39    0.47
   2  -4  -2    6.40    0.41
   2  -4  -2    5.42    0.40
  -2  -4   2    5.50    0.41
  -2  -4   2    5.52    0.39
   2  -4  -2    6.56    0.52
  -2   4   2    6.20    0.40
  -2   4   2    6.48    0.40
  -2   4   2    6.59    0.43
  -2   4   2    6.05    0.59
   2   4  -2    5.61    0.42
  -2   4   2    5.82    0.42
   1  -4  -2   11.87    0.54
  -1  -4   2   11.33    0.53
  -1  -4   2   11.46    0.76
  -1  -4   2   12.09    0.54
   1  -4  -2   12.37    0.57
   1  -4  -2   11.82    0.74
  -1  -4   2   11.67    0.54
  -1   4   2   10.83    0.54
  -1   4   2   10.99    0.77
   1   4  -2   12.20    0.54
  -1   4   2   11.08    0.54
  -1   4   2   11.33    0.54
   0  -4   2    3.90    0.29
   0  -4  -2    3.70    0.43
   0  -4   2    3.78    0.44
   0  -4   2    3.28    0.28
   0  -4  -2    3.28    0.27
   0  -4   2    3.51    0.28
   0  -4  -2    3.96    0.31
   0  -4   2    3.79    0.28
   0  -4  -2    3.19    0.30
   0   4  -2    4.29    0.33
   0   4   2    3.69    0.31
   0   4   2    3.29    0.46
   0   4   2    3.92    0.32
   0   4  -2    3.46    0.30
   0   4   2    3.27    0.30
  -1  -4  -2   69.45    2.40
  -1  -4  -2   71.76    2.37
  -1  -4  -2   72.77    2.45
  -1  -4  -2   71.57    2.32
   1  -4   2   70.37    2.31
  -1  -4  -2   68.63    2.93
   1  -4   2   71.81    2.42
   1  -4   2   67.61    2.87
   1  -4   2   70.41    2.36
   1  -4   2   70.75    2.30
   1   4   2   70.50    2.44
   1   4   2   70.20    2.95
  -1   4  -2   70.67    2.87
  -1   4  -2   72.84    2.32
  -1   4  -2   71.80    2.63
   1   4   2   70.80    2.32
  -1   4  -2   72.36    2.34
  -2  -4  -2    0.33    0.27
  -2  -4  -2    0.38    0.23
   2  -4   2    0.14    0.22
  -2  -4  -2    0.35    0.36
   2  -4   2    0.23    0.21
  -2  -4  -2    0.60    0.22
   2  -4   2    0.38    0.24
   2  -4   2    0.21    0.23
  -2  -4  -2    0.55    0.27
   2   4   2    0.45    0.37
   2   4   2    0.40    0.22
  -2   4  -2    0.15    0.19
  -2   4  -2    0.36    0.28
  -2   4  -2   -0.04    0.24
  -2   4  -2    0.49    0.29
  -3  -4  -2    4.75    0.60
   3  -4   2    4.00    0.42
  -3  -4  -2    4.17    0.43
  -3  -4  -2    5.43    0.48
   3  -4   2    5.24    0.42
   3  -4   2    3.40    0.39
   3  -4   2    5.49    0.45
  -3  -4  -2    5.30    0.52
  -3   4  -2    4.82    0.49
   3   4   2    4.27    0.45
  -3   4  -2    4.56    0.44
  -3   4  -2    5.49    0.46
  -3   4  -2    5.47    0.44
   4  -4   2   -0.18    0.36
   4  -4   2    0.02    0.30
  -4  -4  -2    0.46    0.32
   4  -4   2    0.32    0.31
  -4  -4  -2    0.14    0.40
  -4  -4  -2   -0.17    0.43
   4   4   2    0.34    0.37
  -4   4  -2    0.32    0.34
  -4   4  -2   -0.15    0.37
   4   4   2    0.26    0.32
  -4   4  -2   -0.34    0.29
  -4   4  -2   -0.29    0.26
   5  -4   2    1.49    0.45
  -5  -4  -2    1.41    0.56
  -5  -4  -2    1.27    0.51
  -5   4  -2    0.97    0.44
   5   4   2    0.90    0.41
  -5   4  -2    1.33    0.39
  -6  -4  -2    2.34    0.63
  -6  -4  -2    2.26    0.55
   6  -4   2    3.26    0.52
  -6   4  -2    2.97    0.54
   6   4   2    2.72    0.50
   6   4   2    2.66    0.54
  -7  -4  -2    1.78    0.64
   7  -4   2    1.33    0.47
  -7  -4  -2    2.25    0.54
   7   4   2    2.32    0.52
   7   4   2    1.38    0.45
  -8  -4  -2    1.62    0.70
  -9  -5   2    0.28    0.65
  -9  -5   2   -0.16    0.58
  -9   5   2    0.16    0.53
  -8  -5   2    0.87    0.55
  -8  -5   2   -0.08    0.59
  -8   5   2    0.51    0.55
  -7  -5   2   -0.47    0.52
  -7  -5   2   -0.40    0.46
  -7   5   2    0.67    0.47
  -7   5   2    0.21    0.47
  -6  -5   2    0.80    0.46
  -6  -5   2    0.83    0.50
   6  -5  -2    0.02    0.35
  -6   5   2   -0.28    0.41
  -6   5   2    0.47    0.44
   6   5  -2    0.20    0.28
  -5  -5   2    1.52    0.48
   5  -5  -2    0.96    0.37
  -5  -5   2    1.11    0.55
   5  -5  -2    1.22    0.42
   5  -5  -2    1.38    0.40
  -5   5   2    1.84    0.51
   5   5  -2    2.03    0.39
   5   5  -2    1.24    0.38
  -5   5   2    1.39    0.54
   4  -5  -2    4.17    0.50
   4  -5  -2    3.41    0.44
  -4  -5   2    3.50    0.57
  -4  -5   2    4.26    0.50
   4  -5  -2    3.23    0.44
   4   5  -2    3.33    0.39
   4   5  -2    3.94    0.46
  -4   5   2    4.31    0.50
  -4   5   2    3.78    0.59
  -3  -5   2    4.21    0.50
   3  -5  -2    4.21    0.39
  -3  -5   2    3.65    0.36
   3  -5  -2    4.76    0.42
   3  -5  -2    3.47    0.39
  -3  -5   2    4.05    0.43
   3   5  -2    4.03    0.41
   3   5  -2    3.38    0.34
  -3   5   2    4.10    0.59
  -3   5   2    3.37    0.37
  -3   5   2    3.83    0.42
   2  -5  -2    1.75    0.29
  -2  -5   2    2.00    0.31
  -2  -5   2    1.94    0.27
   2  -5  -2    2.01    0.31
  -2  -5   2    2.19    0.36
   2   5  -2    2.37    0.30
  -2   5   2    2.33    0.30
  -2   5   2    1.62    0.27
  -2   5   2    2.35    0.48
  -2   5   2    2.48    0.33
   1  -5  -2    8.02    0.50
  -1  -5   2    7.92    0.50
  -1  -5   2    8.88    0.70
   1  -5  -2    9.08    0.49
  -1  -5   2    8.33    0.47
   1  -5  -2   10.02    0.53
  -1  -5   2    8.59    0.49
  -1  -5   2    8.96    0.50
   1  -5  -2    8.68    0.65
  -1   5   2    9.59    0.49
   1   5  -2    9.32    0.50
  -1   5   2    9.44    0.51
  -1   5   2    8.02    0.68
   0  -5   2    0.42    0.31
   0  -5   2    0.03    0.18
   0  -5   2    0.25    0.18
   0  -5  -2    0.37    0.17
   0  -5   2   -0.05    0.20
   0  -5  -2    0.30    0.30
   0  -5  -2    0.04    0.22
   0  -5  -2   -0.36    0.19
   0  -5   2   -0.02    0.17
   0   5  -2   -0.05    0.19
   0   5   2    0.03    0.18
   0   5   2   -0.02    0.19
   0   5  -2    0.28    0.30
   0   5   2    0.09    0.37
   0   5  -2   -0.01    0.18
  -1  -5  -2   -0.18    0.24
  -1  -5  -2   -0.10    0.21
   1  -5   2    0.40    0.24
  -1  -5  -2    0.44    0.27
   1  -5   2    0.22    0.23
   1  -5   2    0.18    0.21
  -1  -5  -2    0.50    0.34
  -1  -5  -2   -0.04    0.19
   1  -5   2    0.07    0.19
   1  -5   2    0.02    0.19
   1  -5   2   -0.09    0.29
  -1   5  -2    0.06    0.32
   1   5   2    0.23    0.22
  -1   5  -2   -0.06    0.17
  -1   5  -2    0.08    0.20
  -1   5  -2    0.22    0.20
   1   5   2    0.34    0.39
   2  -5   2    1.57    0.28
  -2  -5  -2    1.45    0.34
   2  -5   2    1.49    0.33
   2  -5   2    0.81    0.24
   2  -5   2    0.97    0.30
  -2  -5  -2    1.66    0.33
  -2  -5  -2    0.81    0.25
  -2  -5  -2    1.34    0.28
  -2   5  -2    1.12    0.25
   2   5   2    1.58    0.31
   2   5   2    1.82    0.45
  -2   5  -2    1.56    0.37
  -2   5  -2    1.12    0.28
  -3  -5  -2    3.49    0.43
   3  -5   2    4.59    0.45
  -3  -5  -2    4.57    0.53
   3  -5   2    3.83    0.45
   3  -5   2    4.57    0.47
   3  -5   2    4.25    0.45
  -3   5  -2    3.21    0.39
  -3   5  -2    4.31    0.46
  -3   5  -2    4.84    0.52
   3   5   2    3.56    0.45
   4  -5   2   -0.26    0.32
   4  -5   2   -0.20    0.28
  -4  -5  -2    0.29    0.29
  -4  -5  -2    0.34    0.49
  -4  -5  -2    0.68    0.44
   4  -5   2    0.61    0.41
  -4   5  -2    0.29    0.40
  -4   5  -2    0.31    0.38
  -4   5  -2    0.38    0.40
  -4   5  -2    0.40    0.30
   4   5   2    0.29    0.32
  -5  -5  -2   -0.27    0.41
  -5  -5  -2    0.19    0.48
   5  -5   2    0.22    0.39
  -5   5  -2    0.34    0.43
   5   5   2   -0.05    0.37
  -5   5  -2    0.53    0.37
   6  -5   2   -0.19    0.39
  -6  -5  -2    0.35    0.49
  -6  -5  -2    0.56    0.55
  -6   5  -2   -0.02    0.44
   6   5   2   -0.19    0.36
  -7  -5  -2    0.45    0.52
   7  -5   2    0.07    0.44
  -7  -5  -2    0.68    0.58
   7   5   2    0.32    0.41
   7   5   2    0.34    0.42
  -8  -5  -2    0.53    0.64
  -8  -6   2    0.80    0.55
  -8  -6   2    0.48    0.58
  -8   6   2    0.47    0.55
  -7  -6   2   -0.60    0.48
  -7  -6   2   -0.41    0.45
  -7   6   2    0.22    0.45
  -7   6   2    0.81    0.51
  -6  -6   2   -0.24    0.45
  -6  -6   2    0.32    0.47
  -6   6   2    0.49    0.47
  -6   6   2   -0.02    0.45
   5  -6  -2    1.21    0.40
  -5  -6   2    0.88    0.55
  -5  -6   2    1.38    0.47
   5  -6  -2    1.70    0.42
   5   6  -2    1.48    0.36
  -5   6   2    1.53    0.57
  -5   6   2    0.88    0.48
   5   6  -2    1.70    0.40
   4  -6  -2    0.61    0.34
   4  -6  -2    0.06    0.29
  -4  -6   2    0.44    0.41
  -4  -6   2    0.27    0.46
   4  -6  -2    0.37    0.36
   4   6  -2    0.08    0.33
  -4   6   2    0.20    0.31
  -4   6   2    0.09    0.46
  -4   6   2    0.14    0.43
   4   6  -2    0.34    0.30
  -3  -6   2    9.56    0.68
   3  -6  -2    8.32    0.58
  -3  -6   2   10.98    0.77
   3  -6  -2   10.21    0.65
   3  -6  -2    9.93    0.60
  -3   6   2    8.79    0.86
   3   6  -2    9.80    0.67
  -3   6   2    9.15    0.68
  -3   6   2   11.14    0.64
   2  -6  -2    0.59    0.30
  -2  -6   2    0.76    0.24
  -2  -6   2    0.41    0.32
  -2  -6   2    0.31    0.30
   2  -6  -2    0.33    0.25
   2   6  -2    0.71    0.27
  -2   6   2    0.62    0.25
  -2   6   2    0.27    0.31
  -2   6   2    0.30    0.25
  -2   6   2    0.30    0.42
  -1  -6   2    0.29    0.22
   1  -6  -2    0.35    0.21
   1  -6  -2    0.62    0.28
  -1  -6   2    0.56    0.28
   1  -6  -2    0.36    0.22
  -1  -6   2    0.26    0.21
  -1   6   2    0.36    0.22
  -1   6   2    0.34    0.23
  -1   6   2    0.49    0.44
   1   6  -2    0.05    0.22
   0  -6  -2    1.31    0.30
   0  -6   2    1.68    0.27
   0  -6   2    1.40    0.28
   0  -6   2    1.84    0.25
   0  -6  -2    2.17    0.28
   0  -6   2    1.83    0.28
   0  -6  -2    1.83    0.30
   0  -6   2    1.45    0.45
   0   6  -2    1.27    0.26
   0   6   2    1.66    0.31
   0   6  -2    1.47    0.29
   0   6   2    1.36    0.28
   0   6  -2    1.81    0.46
   0   6   2    1.61    0.49
   1  -6   2    0.77    0.24
  -1  -6  -2    0.82    0.24
  -1  -6  -2    1.85    0.34
  -1  -6  -2    0.95    0.29
  -1  -6  -2    1.14    0.30
   1  -6   2    0.87    0.26
   1  -6   2    1.40    0.39
   1  -6   2    0.76    0.29
   1   6   2    1.41    0.30
  -1   6  -2    1.25    0.28
   1   6   2    1.10    0.49
  -1   6  -2    1.14    0.24
  -1   6  -2    1.08    0.26
  -1   6  -2    1.28    0.42
  -2  -6  -2   -0.01    0.32
  -2  -6  -2    0.23    0.25
  -2  -6  -2    0.40    0.36
   2  -6   2   -0.06    0.23
   2  -6   2    0.54    0.32
   2  -6   2   -0.01    0.31
  -2  -6  -2   -0.16    0.23
   2  -6   2   -0.12    0.23
  -2   6  -2    0.30    0.26
  -2   6  -2    0.13    0.22
   2   6   2    0.10    0.27
  -2   6  -2   -0.15    0.24
  -2   6  -2   -0.24    0.37
   2   6   2   -0.25    0.46
   3  -6   2    0.53    0.37
  -3  -6  -2    0.24    0.28
   3  -6   2    0.36    0.34
   3  -6   2    0.00    0.32
  -3  -6  -2    0.22    0.42
   3  -6   2    0.02    0.29
  -3  -6  -2    0.55    0.40
  -3  -6  -2    0.19    0.31
  -3   6  -2    0.38    0.43
   3   6   2    0.24    0.31
  -3   6  -2    0.30    0.29
  -3   6  -2   -0.09    0.36
  -4  -6  -2    0.27    0.14
   4  -6   2    0.12    0.41
  -4  -6  -2    1.25    0.52
  -4  -6  -2    0.91    0.47
  -4   6  -2    0.44    0.43
  -4   6  -2    0.69    0.33
  -4   6  -2    0.74    0.47
   5  -6   2    0.40    0.39
  -5  -6  -2   -0.05    0.42
  -5  -6  -2   -0.01    0.48
  -5   6  -2    0.26    0.40
   5   6   2    0.60    0.40
  -5   6  -2    0.07    0.40
   6  -6   2   -0.27    0.39
  -6  -6  -2    0.62    0.57
  -6  -6  -2    1.17    0.50
   6   6   2    1.29    0.45
   7  -6   2    0.68    0.45
  -7  -6  -2    0.74    0.61
   7   6   2    1.36    0.46
  -8  -6  -2   -0.34    0.64
  -8  -7   2    0.66    0.57
  -8  -7   2    0.11    0.62
  -8   7   2   -0.21    0.51
  -7  -7   2    0.08    0.47
  -7  -7   2   -0.83    0.54
  -7   7   2   -0.05    0.48
  -7   7   2    1.27    0.53
  -6  -7   2    0.42    0.47
  -6  -7   2    0.48    0.54
  -6   7   2   -0.16    0.46
  -6   7   2    0.53    0.52
   5  -7  -2    0.13    0.36
  -5  -7   2    1.58    0.47
  -5  -7   2    0.06    0.48
  -5   7   2    0.55    0.52
  -5   7   2    0.17    0.43
   5   7  -2    0.44    0.35
   4  -7  -2   -0.18    0.35
   4  -7  -2    0.35    0.40
  -4  -7   2    0.23    0.44
  -4  -7   2   -0.42    0.48
   4  -7  -2    0.05    0.34
   4   7  -2    0.06    0.37
   4   7  -2    0.08    0.32
  -4   7   2    0.66    0.35
  -4   7   2    0.59    0.45
  -4   7   2    0.09    0.57
  -3  -7   2    2.97    0.55
   3  -7  -2    2.01    0.40
   3  -7  -2    2.05    0.40
   3  -7  -2    2.90    0.45
  -3  -7   2    1.97    0.46
  -3   7   2    2.45    0.40
  -3   7   2    1.44    0.43
  -3   7   2    2.43    0.41
  -3   7   2    1.77    0.64
   3   7  -2    1.89    0.41
  -2  -7   2    0.44    0.33
   2  -7  -2    0.44    0.28
   2  -7  -2    0.44    0.32
  -2  -7   2    0.42    0.28
  -2  -7   2    0.19    0.36
  -2  -7   2    0.42    0.27
   2   7  -2    0.63    0.29
  -2   7   2    0.49    0.13
  -2   7   2    0.32    0.26
  -2   7   2    0.77    0.54
  -2   7   2    0.44    0.28
  -1  -7   2    1.53    0.31
   1  -7  -2    1.87    0.37
  -1  -7   2    2.41    0.33
   1  -7  -2    1.59    0.28
   1  -7  -2    1.26    0.31
  -1  -7   2    1.68    0.36
   1   7  -2    1.49    0.30
  -1   7   2    1.80    0.54
  -1   7   2    1.85    0.33
  -1   7   2    1.93    0.34
   0  -7   2    6.07    0.48
   0  -7   2    5.74    0.46
   0  -7  -2    5.57    0.45
   0  -7  -2    6.82    0.51
   0  -7   2    6.19    0.49
   0  -7  -2    5.25    0.47
   0   7  -2    4.68    0.45
   0   7  -2    5.29    0.41
   0   7   2    4.47    0.67
   0   7   2    4.88    0.45
   0   7  -2    5.77    0.66
   0   7   2    6.14    0.51
   1  -7   2   -0.41    0.29
  -1  -7  -2   -0.05    0.27
  -1  -7  -2    0.74    0.34
   1  -7   2   -0.27    0.22
  -1  -7  -2   -0.08    0.23
   1  -7   2   -0.04    0.25
  -1  -7  -2    0.13    0.32
  -1   7  -2   -0.09    0.23
   1   7   2   -0.01    0.24
  -1   7  -2    0.05    0.24
  -1   7  -2   -0.27    0.43
   1   7   2    0.09    0.46
  -1   7  -2   -0.01    0.22
  -2  -7  -2   -0.07    0.36
   2  -7   2    0.03    0.27
  -2  -7  -2    0.44    0.32
  -2  -7  -2    0.33    0.28
   2  -7   2    0.15    0.30
  -2  -7  -2   -0.05    0.37
   2  -7   2    0.06    0.37
   2  -7   2    0.62    0.28
  -2   7  -2    0.40    0.28
  -2   7  -2    0.59    0.49
   2   7   2    0.87    0.58
  -2   7  -2   -0.03    0.30
   2   7   2    0.71    0.34
  -2   7  -2    0.17    0.26
  -3  -7  -2    0.11    0.44
   3  -7   2    0.25    0.34
   3  -7   2    0.44    0.40
  -3  -7  -2    0.67    0.46
  -3  -7  -2    0.66    0.32
   3  -7   2    0.03    0.32
  -3  -7  -2    0.46    0.24
   3   7   2    0.07    0.35
  -3   7  -2    0.57    0.31
  -3   7  -2    0.46    0.35
  -3   7  -2    0.12    0.48
  -4  -7  -2    1.14    0.51
   4  -7   2    0.90    0.44
  -4  -7  -2    0.41    0.46
  -4   7  -2    0.57    0.48
  -4   7  -2    0.73    0.43
  -5  -7  -2    1.51    0.50
   5  -7   2    2.03    0.49
  -5  -7  -2    2.37    0.61
   5   7   2    1.79    0.45
  -5   7  -2    2.92    0.53
  -5   7  -2    2.14    0.54
   6  -7   2    2.33    0.50
  -6  -7  -2    1.03    0.52
  -6  -7  -2    1.58    0.61
   6   7   2    1.20    0.42
   7  -7   2    0.63    0.47
  -7  -7  -2    0.03    0.57
  -8  -7  -2   -0.79    0.59
  -8  -8   2   -0.17    0.53
  -8  -8   2    0.80    0.64
  -8   8   2    0.16    0.52
  -7  -8   2    0.26    0.50
  -7  -8   2   -0.05    0.57
  -7   8   2    1.25    0.57
  -7   8   2    0.81    0.53
  -6  -8   2   -0.10    0.49
  -6  -8   2   -0.28    0.54
  -6   8   2    0.31    0.54
  -6   8   2    0.55    0.52
  -5  -8   2    0.23    0.47
   5  -8  -2    0.03    0.36
  -5  -8   2   -0.06    0.49
  -5   8   2    0.34    0.45
  -5   8   2    0.23    0.53
   4  -8  -2    0.93    0.41
  -4  -8   2   -0.14    0.44
  -4  -8   2    0.22    0.44
   4   8  -2    0.95    0.38
  -4   8   2    1.59    0.66
  -4   8   2    0.81    0.47
   4   8  -2    0.71    0.33
   3  -8  -2    0.32    0.37
  -3  -8   2    0.46    0.43
  -3  -8   2    0.25    0.33
  -3  -8   2   -0.59    0.40
   3  -8  -2    0.61    0.35
  -3   8   2    0.72    0.35
   3   8  -2    0.56    0.34
  -3   8   2   -0.85    0.57
  -3   8   2    0.36    0.35
   2  -8  -2    1.53    0.42
  -2  -8   2    2.28    0.53
  -2  -8   2    1.92    0.47
   2  -8  -2    2.16    0.38
  -2  -8   2    2.70    0.40
  -2   8   2    2.17    0.41
  -2   8   2    2.19    0.40
   2   8  -2    1.99    0.40
  -2   8   2    2.57    0.70
   1  -8  -2    4.56    0.47
   1  -8  -2    6.90    0.57
   1  -8  -2    5.62    0.47
  -1  -8   2    6.12    0.54
  -1  -8   2    6.18    0.52
  -1  -8   2    4.38    0.46
  -1   8   2    5.50    0.79
  -1   8   2    4.67    0.49
   1   8  -2    4.53    0.47
  -1   8   2    4.90    0.49
   0  -8   2    0.76    0.29
   0  -8  -2    0.77    0.39
   0  -8  -2    0.94    0.30
   0  -8   2    1.31    0.32
   0  -8  -2    1.70    0.37
   0  -8   2    1.20    0.37
   0   8  -2    0.56    0.50
   0   8  -2    1.06    0.35
   0   8   2    0.61    0.30
   0   8   2    1.29    0.58
   0   8   2    1.49    0.37
  -1  -8  -2    2.95    0.40
   1  -8   2    3.80    0.44
  -1  -8  -2    3.22    0.49
   1  -8   2    3.68    0.43
  -1  -8  -2    3.24    0.43
   1  -8   2    3.13    0.45
  -1  -8  -2    4.02    0.49
  -1   8  -2    3.87    0.47
   1   8   2    3.55    0.72
  -1   8  -2    3.34    0.38
  -1   8  -2    3.84    0.40
  -1   8  -2    4.55    0.71
   1   8   2    3.29    0.45
  -2  -8  -2    1.85    0.48
  -2  -8  -2    1.31    0.36
   2  -8   2    1.77    0.38
  -2  -8  -2    0.79    0.33
   2  -8   2    1.23    0.36
   2  -8   2    1.78    0.45
  -2  -8  -2    1.88    0.47
   2  -8   2    1.65    0.40
  -2   8  -2    1.82    0.59
  -2   8  -2    1.99    0.37
   2   8   2    1.70    0.64
  -2   8  -2    1.13    0.38
   2   8   2    1.55    0.39
  -2   8  -2    1.33    0.34
  -3  -8  -2    1.05    0.37
  -3  -8  -2    1.83    0.54
  -3  -8  -2    1.87    0.51
   3  -8   2    1.82    0.48
  -3   8  -2    2.09    0.41
  -3   8  -2    1.19    0.36
  -3   8  -2    2.70    0.62
  -4  -8  -2    3.94    0.59
  -4  -8  -2    5.76    0.68
   4  -8   2    4.81    0.57
  -4   8  -2    5.03    0.54
  -4   8  -2    4.70    0.67
   5  -8   2    1.41    0.49
  -5  -8  -2    1.02    0.55
  -5  -8  -2    1.24    0.51
  -6  -8  -2    2.02    0.57
  -6  -8  -2    1.04    0.61
   6  -8   2    1.43    0.49
   7  -8   2   -0.04    0.48
  -7  -8  -2   -0.59    0.58
  -8  -9   2    0.20    0.55
  -8  -9   2    0.02    0.65
  -7  -9   2    1.15    0.60
  -7  -9   2   -0.02    0.51
  -7   9   2    1.34    0.61
  -7   9   2    0.19    0.52
  -6  -9   2   -0.52    0.47
  -6  -9   2   -0.45    0.48
  -6   9   2   -0.05    0.54
  -6   9   2   -0.08    0.47
  -5  -9   2    0.18    0.50
  -5  -9   2    0.57    0.53
  -5   9   2    0.92    0.50
  -5   9   2    0.85    0.62
  -4  -9   2    0.26    0.47
  -4  -9   2    0.10    0.42
   4  -9  -2    0.57    0.38
  -4   9   2   -0.22    0.43
  -4   9   2    0.55    0.59
   3  -9  -2    0.78    0.41
  -3  -9   2    0.40    0.34
   3  -9  -2    0.43    0.36
  -3  -9   2    0.40    0.45
  -3  -9   2    0.61    0.47
   3   9  -2    0.62    0.38
  -3   9   2    0.20    0.20
  -3   9   2   -0.47    0.61
   2  -9  -2    2.00    0.40
  -2  -9   2    3.45    0.59
   2  -9  -2    2.07    0.49
  -2  -9   2    2.89    0.51
  -2  -9   2    3.16    0.46
   2   9  -2    3.12    0.47
  -2   9   2    2.41    0.77
  -2   9   2    1.90    0.41
  -1  -9   2   -0.20    0.38
   1  -9  -2   -0.38    0.26
  -1  -9   2   -0.04    0.30
   1  -9  -2   -0.49    0.41
   1  -9  -2    0.01    0.29
  -1   9   2   -0.13    0.30
  -1   9   2    0.39    0.36
  -1   9   2   -0.25    0.63
   1   9  -2    0.38    0.32
   0  -9  -2    0.34    0.30
   0  -9   2    0.21    0.31
   0  -9  -2    0.50    0.32
   0  -9  -2    0.51    0.41
   0  -9   2    0.30    0.39
   0   9  -2    0.06    0.34
   0   9   2    0.52    0.60
   0   9   2    0.12    0.34
   0   9  -2   -0.03    0.57
   0   9   2    0.20    0.32
  -1  -9  -2    0.21    0.19
   1  -9   2   -0.33    0.30
  -1  -9  -2   -0.14    0.44
   1  -9   2    0.12    0.39
   1  -9   2    0.19    0.31
  -1  -9  -2    0.05    0.30
  -1  -9  -2   -0.24    0.41
  -1  -9  -2    0.00    0.28
   1   9   2   -0.05    0.31
  -1   9  -2    0.09    0.35
  -1   9  -2   -0.12    0.56
   1   9   2    0.03    0.64
  -1   9  -2   -0.41    0.27
  -2  -9  -2    1.71    0.39
   2  -9   2    2.49    0.48
  -2  -9  -2    1.84    0.30
  -2  -9  -2    1.40    0.53
  -2  -9  -2    1.99    0.50
   2  -9   2    1.43    0.37
   2   9   2    1.44    0.68
  -2   9  -2    1.82    0.37
  -2   9  -2    1.86    0.63
  -2   9  -2    1.92    0.44
  -3  -9  -2    1.35    0.47
   3  -9   2    2.09    0.49
  -3  -9  -2    2.59    0.54
  -3   9  -2    2.55    0.41
  -3   9  -2    2.00    0.62
   4  -9   2    0.41    0.42
  -4  -9  -2   -0.23    0.47
  -4  -9  -2   -0.25    0.42
  -4   9  -2   -0.03    0.34
  -4   9  -2    0.12    0.52
   5  -9   2    1.89    0.50
  -5  -9  -2    2.77    0.63
  -5  -9  -2    1.10    0.52
  -5   9  -2    1.32    0.45
  -6  -9  -2    0.05    0.56
   6  -9   2    0.44    0.46
  -6   9  -2   -0.56    0.41
  -7  -9  -2    0.52    0.64
  -7 -10   2    0.78    0.59
  -7 -10   2    1.78    0.69
  -7  10   2    1.43    0.61
  -6 -10   2    0.22    0.58
  -6 -10   2    0.09    0.49
  -6  10   2   -0.42    0.52
  -6  10   2    0.54    0.63
  -5 -10   2    0.22    0.52
  -5 -10   2    0.19    0.48
  -5  10   2    0.75    0.62
   4 -10  -2    2.91    0.48
  -4 -10   2    2.80    0.63
  -4 -10   2    3.64    0.59
  -4  10   2    2.32    0.75
  -3 -10   2    3.13    0.54
  -3 -10   2    4.21    0.65
   3 -10  -2    4.32    0.52
  -3  10   2    4.96    0.85
   2 -10  -2   10.70    0.74
  -2 -10   2   10.83    0.76
  -2 -10   2   10.40    0.90
  -2 -10   2   13.28    0.84
   2  10  -2   11.09    0.74
  -2  10   2   11.31    1.13
  -1 -10   2    2.96    0.46
   1 -10  -2    3.63    0.55
  -1 -10   2    2.79    0.55
  -1  10   2    2.79    0.78
   1  10  -2    3.32    0.52
   0 -10   2    0.05    0.33
   0 -10   2    0.66    0.46
   0 -10  -2    0.80    0.46
   0  10  -2    0.47    0.63
   0  10   2    0.19    0.62
   0  10  -2    0.56    0.36
  -1 -10  -2    0.51    0.45
   1 -10   2    0.31    0.41
   1 -10   2    1.01    0.37
  -1 -10  -2    1.00    0.47
   1  10   2    0.46    0.63
  -1  10  -2    1.42    0.42
  -1  10  -2    1.18    0.32
  -1  10  -2    0.55    0.62
  -2 -10  -2   -0.08    0.41
  -2 -10  -2    0.59    0.47
   2 -10   2    0.91    0.41
   2  10   2   -0.17    0.56
  -2  10  -2    0.41    0.57
  -2  10  -2    0.80    0.29
  -3 -10  -2    0.39    0.47
  -3 -10  -2    0.79    0.49
   3 -10   2    0.76    0.44
  -3  10  -2    0.60    0.31
  -3  10  -2   -1.09    0.50
  -4 -10  -2    2.25    0.59
  -4 -10  -2    1.46    0.54
   4 -10   2    1.39    0.49
  -4  10  -2    0.86    0.38
  -4  10  -2    0.84    0.60
  -5 -10  -2    1.16    0.52
  -5 -10  -2    1.28    0.56
   5 -10   2    0.46    0.45
  -5  10  -2    0.14    0.38
   6 -10   2    1.38    0.54
  -6 -10  -2   -0.24    0.58
  -6  10  -2    0.30    0.44
  -7 -10  -2   -0.92    0.56
  -7 -11   2    0.00    0.54
  -7 -11   2    0.19    0.65
  -6 -11   2   -0.44    0.51
  -6 -11   2   -0.18    0.58
  -6  11   2    0.04    0.69
  -5 -11   2    1.01    0.57
  -5 -11   2    0.73    0.56
  -5  11   2    0.60    0.69
  -4 -11   2    1.11    0.55
  -4 -11   2    1.30    0.55
  -4  11   2    0.52    0.70
  -3 -11   2    8.98    0.79
  -3 -11   2    8.17    0.84
   3 -11  -2    7.31    0.68
  -3  11   2    8.66    1.10
   2 -11  -2    4.60    0.56
  -2 -11   2    4.30    0.58
  -2 -11   2    3.41    0.62
  -2  11   2    3.55    0.80
   1 -11  -2    8.43    0.69
  -1 -11   2    7.82    0.72
  -1  11   2    8.39    1.03
   0 -11   2    2.42    0.53
   0 -11  -2    2.87    0.52
   0  11   2    2.60    0.77
   0  11  -2    2.70    0.70
   1 -11   2    1.01    0.43
  -1 -11  -2    0.69    0.47
  -1 -11  -2    1.75    0.47
  -1  11  -2    1.13    0.62
   1  11   2    0.60    0.62
   2 -11   2    1.15    0.45
  -2 -11  -2    1.72    0.50
  -2 -11  -2    1.26    0.50
  -2  11  -2    1.69    0.35
  -2  11  -2    2.15    0.67
   2  11   2    1.46    0.68
  -3 -11  -2    0.99    0.51
   3 -11   2    0.22    0.43
  -3 -11  -2    0.04    0.50
  -3  11  -2   -0.23    0.28
  -3  11  -2    0.21    0.57
   4 -11   2   -0.63    0.42
  -4 -11  -2   -0.87    0.44
  -4 -11  -2    0.48    0.52
  -4  11  -2    0.33    0.33
  -4  11  -2   -0.21    0.57
   5 -11   2   -0.47    0.43
  -5 -11  -2   -0.32    0.51
  -6 -11  -2    0.71    0.65
   6 -11   2   -0.98    0.42
  -6 -12   2    0.07    0.53
  -6 -12   2   -0.52    0.60
  -6  12   2   -0.13    0.71
  -5 -12   2   -0.53    0.54
  -5 -12   2    0.74    0.55
  -5  12   2   -0.68    0.69
  -4 -12   2    1.28    0.59
  -4 -12   2    1.20    0.56
  -4  12   2    0.16    0.71
  -3 -12   2    0.63    0.53
   3 -12  -2    0.78    0.44
  -3 -12   2    1.08    0.58
  -3  12   2    0.13    0.71
  -2 -12   2    2.06    0.56
   2 -12  -2    1.54    0.49
  -2 -12   2    1.95    0.54
  -2  12   2    0.75    0.70
  -1 -12   2    1.33    0.49
   1 -12  -2    1.50    0.51
  -1  12   2    2.27    0.80
   0 -12  -2    1.38    0.49
   0 -12   2    1.97    0.53
   0  12   2    2.66    0.76
   1 -12   2    0.44    0.44
  -1 -12  -2    0.64    0.47
  -1 -12  -2   -0.02    0.44
  -1  12  -2    0.15    0.58
   1  12   2   -0.30    0.59
  -2 -12  -2    1.40    0.53
   2 -12   2    1.37    0.48
  -2 -12  -2    1.01    0.50
   2  12   2    1.12    0.69
  -2  12  -2    0.68    0.64
   3 -12   2    0.01    0.42
  -3 -12  -2    1.29    0.52
  -3 -12  -2    0.31    0.49
  -3  12  -2    0.30    0.62
   4 -12   2    1.27    0.51
  -4 -12  -2    1.98    0.59
   5 -12   2    0.07    0.47
  -5 -12  -2    0.20    0.59
  -6 -12  -2    0.56    0.64
  -6 -13   2    0.26    0.55
  -6 -13   2    0.25    0.63
  -5 -13   2   -0.92    0.54
  -5 -13   2   -0.05    0.54
  -5  13   2   -0.61    0.73
  -4 -13   2    0.04    0.52
  -4 -13   2    0.50    0.53
  -4  13   2   -0.36    0.67
  -3 -13   2    0.65    0.53
  -3 -13   2    0.01    0.49
  -3  13   2   -0.58    0.70
  -2 -13   2    3.34    0.68
  -2 -13   2    3.27    0.61
  -2  13   2    3.26    0.86
  -1 -13   2    0.65    0.49
   1 -13  -2    0.09    0.47
  -1  13   2   -0.19    0.71
   0 -13   2    1.94    0.52
   0 -13  -2    0.80    0.51
   0  13   2    1.35    0.72
   1 -13   2    0.27    0.48
  -1 -13  -2   -0.12    0.46
  -1 -13  -2    0.31    0.45
  -1  13  -2    0.89    0.59
   1  13   2   -0.04    0.65
  -2 -13  -2   -0.41    0.46
   2 -13   2    0.91    0.47
  -2 -13  -2    0.35    0.49
   2  13   2    0.39    0.69
  -2  13  -2    0.61    0.62
   3 -13   2    1.11    0.48
  -3 -13  -2    0.48    0.49
  -3  13  -2    0.11    0.61
   4 -13   2    0.66    0.51
  -4 -13  -2    0.04    0.56
   5 -13   2   -0.20    0.46
  -5 -13  -2    1.30    0.60
  -5 -14   2   -0.87    0.53
  -5 -14   2   -0.67    0.56
  -5  14   2   -1.34    0.73
  -4 -14   2    0.22    0.57
  -4 -14   2    1.34    0.64
  -4  14   2    0.51    0.84
  -3 -14   2   -0.77    0.51
  -3 -14   2    0.15    0.54
  -3  14   2    0.47    0.75
  -2 -14   2    1.49    0.56
  -2 -14   2    1.09    0.57
  -2  14   2    0.61    0.73
  -1 -14   2    0.33    0.50
  -1  14   2    0.18    0.70
   0 -14   2    1.08    0.54
   0  14   2    0.58    0.75
   1 -14   2   -0.25    0.49
  -1 -14  -2    0.61    0.50
   1  14   2    1.64    0.78
  -1  14  -2    0.06    0.58
   2 -14   2    0.33    0.47
  -2 -14  -2    1.71    0.56
  -2  14  -2   -0.38    0.56
   3 -14   2    1.07    0.51
  -3 -14  -2   -0.29    0.49
  -3  14  -2    1.42    0.70
   4 -14   2   -0.05    0.50
  -4 -14  -2   -1.12    0.50
  -4 -15   2   -0.03    0.59
  -4 -15   2    0.32    0.57
  -3 -15   2    0.48    0.61
  -3 -15   2    0.80    0.61
  -3  15   2   -0.75    0.74
  -2 -15   2    0.40    0.58
  -2 -15   2    0.24    0.54
  -2  15   2   -1.29    0.68
  -1 -15   2   -1.74    0.41
  -1  15   2   -1.71    0.66
   0 -15  -2    2.57    0.60
   0 -15   2    2.37    0.63
   0  15   2    1.70    0.85
   1 -15   2    0.26    0.48
  -1 -15  -2    0.06    0.50
  -2 -15  -2    1.93    0.61
   2 -15   2    0.28    0.54
  -2  15  -2    1.08    0.67
  -3 -15  -2    0.09    0.50
   3 -15   2    0.26    0.52
  -2 -16   2    2.08    0.69
  -2 -16   2    0.16    0.56
  -1 -16   2    1.28    0.62
  -1 -16   2   -0.32    0.54
   0 -16   2    0.66    0.56
   0 -16  -2    0.44    0.49
  -1 -16  -2    0.71    0.50
   1 -16   2    0.16    0.58
  -2 -16  -2   -0.74    0.48
  -9   0   3    1.49    0.47
  -9   0   3   -0.81    0.53
  -9   0   3    0.31    0.56
  -8   0   3    0.28    0.48
  -8   0   3    0.77    0.46
  -8   0   3   -0.05    0.49
  -7   0   3    0.15    0.46
  -7   0   3   -0.06    0.45
  -6   0   3    0.55    0.51
  -6   0   3   -0.54    0.40
   6   0  -3    0.21    0.35
  -5   0   3    0.11    0.41
   5   0  -3    0.01    0.31
   5   0  -3    0.17    0.29
  -5   0   3   -0.07    0.34
   4   0  -3   -0.07    0.16
  -4   0   3    0.20    0.25
  -4   0   3   -0.21    0.26
  -4   0   3    0.37    0.33
   4   0  -3   -0.09    0.22
   3   0  -3    0.07    0.15
  -3   0   3   -0.05    0.14
  -3   0   3   -0.16    0.16
  -3   0   3    0.19    0.19
  -3   0   3   -0.33    0.24
   3   0  -3   -0.11    0.16
  -2   0   3   -0.05    0.12
   2   0  -3    0.15    0.19
  -2   0   3    0.05    0.13
  -2   0   3   -0.06    0.14
  -2   0   3    0.16    0.21
   2   0  -3    0.01    0.13
  -1   0   3    0.02    0.16
  -1   0   3   -0.13    0.17
   1   0  -3   -0.18    0.17
   0   0  -3    0.12    0.11
   0   0   3   -0.10    0.18
   0   0   3    0.01    0.09
   0   0  -3    0.27    0.18
   0   0   3   -0.39    0.18
   1   0   3   -0.05    0.16
  -1   0  -3   -0.18    0.15
  -1   0  -3   -0.05    0.09
   1   0   3    0.00    0.16
  -1   0  -3   -0.11    0.12
  -1   0  -3    0.02    0.09
   1   0   3   -0.04    0.19
   1   0   3    0.12    0.15
  -2   0  -3   -0.03    0.18
   2   0   3    0.06    0.19
  -2   0  -3   -0.11    0.11
  -2   0  -3    0.03    0.19
  -2   0  -3    0.02    0.24
   2   0   3   -0.02    0.21
   2   0   3   -0.16    0.17
   3   0   3   -0.09    0.22
  -3   0  -3    0.16    0.20
   3   0   3   -0.11    0.27
  -3   0  -3   -0.16    0.30
  -3   0  -3   -0.16    0.23
   3   0   3   -0.09    0.32
  -3   0  -3   -0.08    0.24
  -4   0  -3   -0.11    0.29
  -4   0  -3    0.38    0.30
   4   0   3    0.07    0.41
  -4   0  -3   -0.37    0.34
   4   0   3    0.00    0.29
   4   0   3   -0.03    0.33
  -4   0  -3    0.10    0.42
  -5   0  -3   -0.72    0.47
  -5   0  -3    0.35    0.35
   5   0   3    0.28    0.41
   5   0   3   -0.24    0.45
  -5   0  -3    0.61    0.43
  -6   0  -3   -0.18    0.49
   6   0   3   -0.64    0.36
   6   0   3    0.01    0.43
  -6   0  -3    0.32    0.42
  -7   0  -3    0.40    0.55
   7   0   3    0.31    0.41
   7   0   3   -0.46    0.49
   8   0   3   -0.05    0.44
  -8   0  -3    0.03    0.58
   8   0   3   -0.39    0.55
  -9  -1   3   -0.62    0.51
  -9  -1   3   -0.53    0.60
  -9  -1   3    1.46    0.46
  -9   1   3    0.34    0.61
  -9   1   3   -0.67    0.56
  -8  -1   3    0.39    0.51
  -8  -1   3    0.08    0.47
  -8   1   3    0.75    0.55
  -8   1   3    0.11    0.42
  -8   1   3   -0.22    0.48
  -7  -1   3    0.75    0.46
  -7  -1   3   -0.26    0.50
  -7   1   3   -0.05    0.42
  -7   1   3    0.10    0.50
  -7   1   3   -0.03    0.41
  -6  -1   3    0.25    0.44
   6  -1  -3   -0.02    0.34
   6  -1  -3   -0.10    0.30
  -6  -1   3    0.66    0.54
  -6   1   3    0.48    0.46
   6   1  -3    0.58    0.36
  -6   1   3   -0.26    0.47
  -6   1   3   -0.12    0.44
  -5  -1   3   -0.12    0.40
   5  -1  -3    0.11    0.28
   5  -1  -3   -0.07    0.29
  -5  -1   3    0.11    0.36
   5   1  -3    0.29    0.31
   5   1  -3   -0.01    0.27
  -5   1   3    0.10    0.38
  -5   1   3    0.12    0.29
  -5   1   3    0.19    0.36
  -4  -1   3   13.18    0.65
  -4  -1   3   12.23    0.70
  -4  -1   3   11.85    0.66
   4  -1  -3   11.82    0.57
   4  -1  -3   12.26    0.66
   4   1  -3   12.34    0.64
  -4   1   3   12.04    0.62
  -4   1   3   12.15    0.61
  -4   1   3   12.98    0.70
  -4   1   3   12.50    0.67
  -3  -1   3    9.85    0.47
  -3  -1   3    9.24    0.46
   3  -1  -3    8.47    0.39
  -3  -1   3    9.33    0.55
   3  -1  -3    9.67    0.50
   3   1  -3    9.20    0.48
  -3   1   3    9.16    0.48
   3   1  -3    9.72    0.40
  -3   1   3    9.49    0.48
  -3   1   3    9.54    0.48
  -3   1   3    9.39    0.52
   2  -1  -3   47.74    1.63
  -2  -1   3   47.68    1.60
  -2  -1   3   47.38    1.52
   2  -1  -3   49.24    1.62
  -2  -1   3   47.30    1.67
  -2  -1   3   47.62    1.52
   2   1  -3   46.53    1.66
   2   1  -3   47.79    1.61
  -2   1   3   46.95    1.54
  -2   1   3   48.69    2.03
  -2   1   3   47.73    1.54
  -2   1   3   48.25    1.64
  -1  -1   3   10.33    0.54
   1  -1  -3   10.49    0.48
   1  -1  -3   10.18    0.41
  -1   1   3   10.94    0.61
   1   1  -3   10.78    0.38
  -1   1   3   10.61    0.48
   1   1  -3   10.27    0.51
  -1   1   3   10.40    0.40
   0  -1  -3   11.20    0.49
   0  -1   3   11.10    0.40
   0  -1  -3   11.04    0.46
   0  -1  -3   10.46    0.59
   0  -1   3   10.26    0.56
   0  -1   3   11.07    0.41
   0  -1   3   10.94    0.52
   0   1   3   11.19    0.41
   0   1   3   10.53    0.42
   0   1   3   11.45    0.45
   0   1  -3   11.33    0.43
   0   1   3    9.51    0.62
   0   1   3   11.36    0.49
   0   1  -3   11.42    0.52
   0   1   3   10.61    0.39
   1  -1   3    3.13    0.24
   1  -1   3    2.93    0.24
   1  -1   3    2.92    0.30
   1  -1   3    3.02    0.24
  -1  -1  -3    2.40    0.26
  -1  -1  -3    2.80    0.27
   1  -1   3    2.34    0.33
  -1  -1  -3    3.09    0.22
  -1  -1  -3    2.63    0.25
   1   1   3    2.79    0.24
   1   1   3    3.63    0.27
  -1   1  -3    2.53    0.18
   1   1   3    3.56    0.32
  -1   1  -3    3.10    0.31
  -1   1  -3    2.72    0.25
  -1   1  -3    2.98    0.20
   1   1   3    2.91    0.25
   2  -1   3    0.31    0.28
   2  -1   3    0.32    0.22
   2  -1   3    0.06    0.18
  -2  -1  -3    0.04    0.24
  -2  -1  -3    0.04    0.20
  -2  -1  -3    0.23    0.20
   2  -1   3    0.29    0.21
  -2  -1  -3    0.02    0.19
   2   1   3    0.24    0.21
   2   1   3    0.04    0.18
  -2   1  -3    0.27    0.20
  -2   1  -3    0.48    0.21
   3  -1   3   12.18    0.63
  -3  -1  -3   11.85    0.64
  -3  -1  -3   12.36    0.68
   3  -1   3   12.40    0.64
  -3  -1  -3   12.10    0.67
  -3  -1  -3   11.67    0.71
   3  -1   3   12.14    0.76
  -3   1  -3   12.13    0.75
   3   1   3   11.99    0.64
  -3   1  -3   12.57    0.67
  -3   1  -3   12.64    0.64
   3   1   3   12.67    0.68
  -4  -1  -3    0.56    0.39
   4  -1   3    0.62    0.36
   4  -1   3    0.56    0.31
  -4  -1  -3    0.85    0.35
   4  -1   3    0.86    0.46
  -4  -1  -3    0.43    0.35
  -4  -1  -3    0.40    0.40
   4   1   3   -0.05    0.39
  -4   1  -3    0.50    0.31
  -4   1  -3    0.71    0.25
   4   1   3    0.34    0.31
  -4   1  -3    0.39    0.44
  -4   1  -3    0.40    0.20
   4   1   3    0.04    0.34
  -4   1  -3    0.81    0.39
   5  -1   3    0.70    0.52
  -5  -1  -3    0.92    0.39
  -5  -1  -3    0.07    0.50
  -5  -1  -3    0.97    0.44
   5  -1   3    0.59    0.43
  -5   1  -3    0.79    0.40
   5   1   3    0.81    0.51
  -5   1  -3    1.21    0.46
  -5   1  -3    0.43    0.52
   5   1   3    0.14    0.39
  -5   1  -3    0.73    0.26
  -6  -1  -3    1.06    0.48
   6  -1   3    0.52    0.53
  -6  -1  -3    1.30    0.47
   6  -1   3    0.75    0.40
  -6   1  -3    0.68    0.45
  -6   1  -3    1.14    0.54
   6   1   3   -0.20    0.42
   6   1   3    0.19    0.40
   7  -1   3    1.65    0.48
   7  -1   3    1.00    0.57
  -7  -1  -3    1.01    0.58
   7   1   3    0.20    0.50
   7   1   3    1.05    0.47
  -7   1  -3    1.17    0.53
   8  -1   3    0.71    0.48
  -8  -1  -3    1.01    0.65
   8   1   3   -1.43    0.45
  -9  -2   3   -1.15    0.57
  -9  -2   3   -0.30    0.53
  -9   2   3    0.61    0.60
  -9   2   3    0.06    0.59
  -8  -2   3    0.67    0.59
  -8  -2   3    0.19    0.48
  -8   2   3    0.81    0.55
  -8   2   3    0.71    0.42
  -8   2   3    0.32    0.54
  -7  -2   3    0.38    0.43
  -7  -2   3    0.58    0.53
  -7   2   3   -0.21    0.46
  -7   2   3   -0.38    0.46
  -7   2   3    1.42    0.51
  -6  -2   3    1.06    0.47
   6  -2  -3    0.25    0.32
  -6  -2   3    0.27    0.50
   6   2  -3    0.12    0.34
  -6   2   3    0.40    0.44
  -6   2   3   -0.02    0.44
  -6   2   3   -0.15    0.46
  -5  -2   3    3.45    0.47
   5  -2  -3    4.40    0.48
  -5  -2   3    3.56    0.60
   5  -2  -3    3.18    0.41
  -5   2   3    4.34    0.50
  -5   2   3    3.45    0.54
  -5   2   3    3.61    0.44
   5   2  -3    3.61    0.45
  -5   2   3    3.48    0.61
   5   2  -3    3.71    0.38
   4  -2  -3    2.28    0.34
   4  -2  -3    2.71    0.30
  -4  -2   3    2.54    0.33
  -4  -2   3    2.74    0.43
  -4  -2   3    2.84    0.37
  -4   2   3    3.44    0.49
  -4   2   3    3.11    0.42
  -4   2   3    2.78    0.37
  -4   2   3    3.12    0.35
   4   2  -3    2.68    0.34
  -3  -2   3    7.48    0.47
   3  -2  -3    8.79    0.51
  -3  -2   3    8.33    0.47
  -3  -2   3    8.10    0.56
  -3   2   3    8.02    0.48
   3   2  -3    8.34    0.38
   3   2  -3    8.33    0.46
  -3   2   3    8.60    0.48
  -3   2   3    7.18    0.61
  -3   2   3    7.92    0.48
   2  -2  -3    5.30    0.34
  -2  -2   3    5.48    0.31
   2  -2  -3    5.86    0.30
   2  -2  -3    5.45    0.33
   2  -2  -3    6.48    0.49
  -2  -2   3    5.48    0.31
  -2  -2   3    5.20    0.39
  -2   2   3    4.87    0.33
   2   2  -3    5.46    0.33
  -2   2   3    5.74    0.49
  -2   2   3    5.82    0.36
  -2   2   3    6.62    0.37
   1  -2  -3    3.08    0.26
   1  -2  -3    3.37    0.37
   1  -2  -3    3.35    0.19
  -1  -2   3    3.15    0.20
  -1  -2   3    3.81    0.31
  -1   2   3    3.37    0.25
  -1   2   3    3.17    0.26
  -1   2   3    3.41    0.40
   1   2  -3    3.72    0.23
  -1   2   3    3.31    0.26
   1   2  -3    3.27    0.27
  -1   2   3    3.17    0.25
   1   2  -3    3.03    0.29
   0  -2   3   29.86    0.94
   0  -2  -3   28.34    0.97
   0  -2   3   29.87    0.99
   0  -2   3   29.26    1.14
   0  -2  -3   29.40    0.95
   0  -2  -3   28.93    1.04
   0  -2  -3   29.55    1.28
   0  -2   3   29.79    1.00
   0  -2  -3   27.52    0.99
   0  -2  -3   28.89    0.95
   0  -2   3   29.37    1.06
   0   2   3   28.15    1.03
   0   2   3   28.90    0.98
   0   2  -3   29.59    1.05
   0   2  -3   29.12    1.13
   0   2   3   29.33    1.31
   0   2   3   29.09    0.97
   0   2  -3   28.53    1.01
   0   2   3   28.67    0.99
   1  -2   3    0.49    0.16
   1  -2   3    0.66    0.18
   1  -2   3    0.53    0.16
   1  -2   3    0.48    0.18
   1  -2   3    0.45    0.17
  -1  -2  -3    0.64    0.18
  -1  -2  -3    0.36    0.24
   1  -2   3    0.57    0.16
  -1  -2  -3    0.37    0.17
   1  -2   3    0.14    0.25
  -1  -2  -3    0.48    0.15
  -1  -2  -3    0.92    0.20
   1   2   3    0.41    0.28
  -1   2  -3    0.43    0.11
  -1   2  -3    0.65    0.20
  -1   2  -3    0.38    0.21
   1   2   3    0.38    0.20
   1   2   3    0.55    0.18
   1   2   3    0.55    0.18
  -1   2  -3    0.47    0.24
  -2  -2  -3    0.08    0.24
  -2  -2  -3    0.22    0.26
   2  -2   3   -0.09    0.27
   2  -2   3    0.14    0.22
  -2  -2  -3   -0.32    0.21
  -2  -2  -3    0.24    0.21
   2  -2   3    0.41    0.23
   2  -2   3    0.02    0.19
  -2   2  -3    0.29    0.21
   2   2   3    0.25    0.28
  -2   2  -3   -0.01    0.15
  -2   2  -3   -0.04    0.19
   2   2   3    0.31    0.21
   2   2   3    0.21    0.22
   3  -2   3   13.28    0.69
  -3  -2  -3   11.43    0.66
  -3  -2  -3   13.96    0.75
   3  -2   3   13.31    0.79
  -3  -2  -3   11.39    0.66
   3  -2   3   11.90    0.65
  -3  -2  -3   12.35    0.76
  -3   2  -3   12.73    0.68
   3   2   3   13.82    0.70
  -3   2  -3   12.82    0.63
   4  -2   3    0.62    0.45
   4  -2   3    0.35    0.36
  -4  -2  -3    0.59    0.44
  -4  -2  -3    0.45    0.34
   4  -2   3   -0.11    0.27
  -4  -2  -3   -0.07    0.39
  -4  -2  -3    0.06    0.39
   4   2   3    0.15    0.29
  -4   2  -3    0.30    0.34
  -4   2  -3    0.08    0.35
   4   2   3    0.29    0.37
  -5  -2  -3   -0.11    0.35
  -5  -2  -3    0.19    0.42
  -5  -2  -3    0.47    0.50
   5  -2   3    0.34    0.39
   5  -2   3   -0.47    0.46
   5   2   3    0.66    0.47
  -5   2  -3    0.56    0.40
  -5   2  -3    0.70    0.24
   5   2   3   -0.35    0.39
  -5   2  -3   -0.08    0.42
   6  -2   3   -0.19    0.46
   6  -2   3   -0.07    0.41
  -6  -2  -3    1.04    0.53
  -6  -2  -3    0.64    0.44
   6   2   3    0.34    0.46
   6   2   3    0.47    0.40
  -6   2  -3    0.70    0.42
   7  -2   3    0.82    0.43
  -7  -2  -3    0.78    0.57
   7   2   3    0.87    0.51
   7   2   3    1.53    0.48
   8  -2   3   -0.47    0.43
  -8  -2  -3   -1.10    0.54
   8   2   3   -0.93    0.46
  -9  -3   3   -0.42    0.54
  -9  -3   3   -0.78    0.58
  -9   3   3    0.60    0.58
  -9   3   3    0.95    0.60
  -8  -3   3    0.52    0.50
  -8  -3   3    0.34    0.54
  -8   3   3   -0.39    0.50
  -8   3   3    0.18    0.51
  -8   3   3    0.64    0.45
  -7  -3   3   -0.33    0.51
  -7  -3   3    0.24    0.48
  -7   3   3   -0.05    0.48
  -7   3   3    0.25    0.46
  -7   3   3    0.37    0.44
  -6  -3   3    0.03    0.52
  -6  -3   3    1.48    0.46
   6  -3  -3    1.09    0.35
  -6   3   3    0.68    0.45
  -6   3   3    0.84    0.49
  -6   3   3    1.93    0.53
   6   3  -3    1.43    0.37
  -5  -3   3    0.96    0.49
   5  -3  -3    0.27    0.34
  -5  -3   3    0.20    0.41
   5  -3  -3    0.01    0.33
   5   3  -3    0.11    0.29
  -5   3   3    0.15    0.43
  -5   3   3    0.34    0.45
   5   3  -3   -0.09    0.27
  -5   3   3    0.07    0.39
  -4  -3   3   -0.05    0.37
   4  -3  -3    0.47    0.26
   4  -3  -3    0.20    0.28
   4  -3  -3    0.37    0.28
  -4  -3   3    0.39    0.30
   4   3  -3    0.07    0.25
   4   3  -3   -0.01    0.07
  -4   3   3    0.29    0.35
  -4   3   3    0.22    0.31
  -4   3   3    0.30    0.39
   3  -3  -3    3.06    0.32
  -3  -3   3    3.08    0.32
   3  -3  -3    3.46    0.30
  -3  -3   3    3.43    0.40
   3  -3  -3    3.40    0.34
   3   3  -3    3.29    0.31
  -3   3   3    3.31    0.50
   3   3  -3    2.84    0.23
  -3   3   3    3.22    0.37
  -3   3   3    3.02    0.32
  -3   3   3    3.16    0.35
  -2  -3   3   12.20    0.52
   2  -3  -3   13.12    0.74
   2  -3  -3   12.07    0.53
  -2  -3   3   11.63    0.61
   2  -3  -3   13.20    0.57
  -2   3   3   12.46    0.78
   2   3  -3   12.37    0.42
  -2   3   3   12.34    0.56
   2   3  -3   12.54    0.56
  -2   3   3   12.70    0.56
   1  -3  -3   17.33    0.62
  -1  -3   3   17.44    0.62
  -1  -3   3   15.91    0.73
  -1  -3   3   17.30    0.65
   1  -3  -3   17.22    0.71
   1  -3  -3   16.92    0.89
  -1   3   3   17.62    0.92
  -1   3   3   17.80    0.61
   1   3  -3   16.97    0.71
  -1   3   3   16.93    0.67
  -1   3   3   17.45    0.67
  -1   3   3   17.83    0.68
   1   3  -3   17.69    0.75
   1   3  -3   17.59    0.66
  -1   3   3   17.32    0.69
   0  -3  -3    6.60    0.40
   0  -3  -3    6.59    0.30
   0  -3  -3    6.66    0.33
   0  -3   3    7.04    0.35
   0  -3   3    6.29    0.43
   0  -3  -3    5.90    0.32
   0  -3   3    6.27    0.35
   0  -3  -3    6.27    0.49
   0  -3   3    6.54    0.32
   0  -3   3    6.38    0.34
   0   3  -3    6.27    0.45
   0   3   3    6.43    0.37
   0   3  -3    6.57    0.44
   0   3   3    6.60    0.59
   0   3   3    6.38    0.38
   0   3   3    7.06    0.38
   0   3  -3    6.21    0.36
   1  -3   3    5.08    0.44
  -1  -3  -3    4.91    0.47
  -1  -3  -3    4.55    0.36
  -1  -3  -3    5.90    0.40
   1  -3   3    5.07    0.34
   1  -3   3    4.52    0.35
  -1  -3  -3    5.03    0.36
   1  -3   3    5.01    0.34
  -1  -3  -3    4.67    0.33
   1  -3   3    4.83    0.36
   1  -3   3    5.22    0.40
   1  -3   3    5.24    0.35
  -1   3  -3    5.47    0.44
   1   3   3    5.15    0.40
   1   3   3    4.92    0.35
  -1   3  -3    5.06    0.29
  -1   3  -3    5.29    0.40
   1   3   3    4.37    0.39
   1   3   3    5.76    0.52
  -1   3  -3    5.70    0.37
   2  -3   3    0.41    0.21
   2  -3   3    0.24    0.20
  -2  -3  -3    0.07    0.29
  -2  -3  -3    0.57    0.21
   2  -3   3    0.24    0.24
  -2  -3  -3    0.04    0.21
   2  -3   3    0.62    0.16
  -2  -3  -3    0.31    0.24
   2  -3   3    0.65    0.30
  -2  -3  -3    0.63    0.27
   2  -3   3    0.41    0.25
  -2   3  -3    0.24    0.18
   2   3   3    0.46    0.23
   2   3   3   -0.03    0.33
  -2   3  -3    0.10    0.20
  -2   3  -3    0.32    0.22
  -2   3  -3    0.11    0.28
   3  -3   3    5.79    0.59
   3  -3   3    6.39    0.53
   3  -3   3    6.22    0.49
  -3  -3  -3    7.30    0.63
  -3  -3  -3    6.87    0.58
  -3  -3  -3    6.90    0.55
  -3  -3  -3    6.25    0.51
   3  -3   3    6.38    0.52
  -3   3  -3    6.45    0.53
  -3   3  -3    6.42    0.45
  -3   3  -3    5.91    0.39
   3   3   3    5.86    0.50
  -3   3  -3    6.28    0.52
   4  -3   3   17.60    0.87
  -4  -3  -3   15.47    1.03
  -4  -3  -3   17.03    0.89
  -4  -3  -3   18.27    0.87
  -4  -3  -3   16.84    0.98
   4  -3   3   16.02    1.02
   4   3   3   16.12    0.86
  -4   3  -3   16.11    0.77
   4   3   3   16.67    0.93
  -4   3  -3   16.91    0.95
  -4   3  -3   15.36    0.85
   5  -3   3    0.06    0.39
  -5  -3  -3   -0.36    0.48
  -5  -3  -3   -0.26    0.43
  -5   3  -3   -0.08    0.38
  -5   3  -3    0.36    0.37
  -5   3  -3    0.02    0.24
   5   3   3    0.18    0.38
   6  -3   3    0.64    0.42
  -6  -3  -3    0.68    0.53
  -6  -3  -3    1.86    0.51
   6   3   3    1.90    0.51
   6   3   3    1.32    0.43
   7  -3   3    0.31    0.45
  -7  -3  -3    0.02    0.49
   7   3   3   -0.54    0.41
   7   3   3   -0.63    0.42
  -8  -3  -3    0.25    0.63
   8  -3   3    0.20    0.46
   8   3   3    0.03    0.45
  -9  -4   3    0.16    0.65
  -9  -4   3    0.44    0.59
  -9   4   3    0.75    0.61
  -8  -4   3   -0.16    0.52
  -8  -4   3    1.16    0.54
  -8   4   3    1.31    0.51
  -8   4   3    0.69    0.55
  -7  -4   3    0.87    0.56
  -7  -4   3   -0.20    0.44
  -7   4   3    0.80    0.49
  -7   4   3    0.44    0.47
  -6  -4   3   -0.24    0.41
   6  -4  -3    0.36    0.33
  -6  -4   3    0.66    0.52
  -6   4   3    0.54    0.43
  -6   4   3    0.54    0.46
   6   4  -3    0.19    0.32
  -6   4   3    0.39    0.45
   6   4  -3    0.37    0.25
   5  -4  -3    0.58    0.36
   5  -4  -3    0.77    0.37
  -5  -4   3    1.11    0.50
   5  -4  -3    0.40    0.31
  -5  -4   3    1.17    0.43
  -5   4   3    0.90    0.45
  -5   4   3    0.31    0.42
   5   4  -3    0.45    0.35
  -5   4   3    0.29    0.50
   5   4  -3    0.75    0.24
   5   4  -3    0.51    0.30
  -4  -4   3    1.15    0.36
  -4  -4   3    1.36    0.46
   4  -4  -3    1.90    0.33
   4  -4  -3    1.52    0.35
   4  -4  -3    1.36    0.31
  -4   4   3    1.83    0.51
   4   4  -3    1.21    0.32
  -4   4   3    2.09    0.40
   3  -4  -3    1.39    0.27
  -3  -4   3    0.68    0.27
   3  -4  -3    1.43    0.27
  -3  -4   3    1.46    0.36
   3  -4  -3    0.98    0.25
  -3   4   3    0.77    0.29
  -3   4   3    1.06    0.40
   3   4  -3    0.91    0.25
  -3   4   3    0.91    0.27
   3   4  -3    1.23    0.19
   2  -4  -3    0.50    0.21
   2  -4  -3    0.74    0.32
   2  -4  -3    0.20    0.20
  -2  -4   3    0.35    0.27
   2  -4  -3    0.52    0.21
  -2  -4   3    0.29    0.22
  -2   4   3   -0.13    0.34
  -2   4   3    0.28    0.22
   2   4  -3    0.51    0.20
  -2   4   3    0.31    0.22
  -2   4   3    0.19    0.18
   2   4  -3    0.30    0.14
  -2   4   3    0.54    0.20
   1  -4  -3   29.88    1.16
  -1  -4   3   31.51    1.07
   1  -4  -3   31.05    1.45
   1  -4  -3   30.67    1.08
   1   4  -3   31.67    1.13
  -1   4   3   32.04    1.12
  -1   4   3   32.48    1.12
  -1   4   3   26.94    1.14
   1   4  -3   31.83    1.14
  -1   4   3   30.54    0.99
  -1   4   3   33.07    1.48
   0  -4  -3    2.42    0.39
   0  -4  -3    2.02    0.26
   0  -4  -3    2.37    0.22
   0  -4  -3    2.27    0.18
   0  -4   3    2.27    0.24
   0  -4   3    2.53    0.24
   0  -4   3    2.59    0.25
   0  -4  -3    2.50    0.23
   0  -4  -3    2.22    0.25
   0  -4   3    2.99    0.40
   0   4   3    1.84    0.27
   0   4  -3    2.40    0.31
   0   4   3    2.65    0.27
   0   4   3    3.18    0.29
   0   4   3    2.39    0.42
   0   4  -3    2.30    0.29
   0   4  -3    2.55    0.25
   1  -4   3    6.72    0.45
  -1  -4  -3    7.06    0.43
  -1  -4  -3    7.26    0.43
   1  -4   3    7.10    0.44
  -1  -4  -3    6.62    0.62
   1  -4   3    6.61    0.45
   1  -4   3    7.72    0.45
   1  -4   3    7.30    0.45
   1  -4   3    7.08    0.55
  -1  -4  -3    7.15    0.42
  -1  -4  -3    6.89    0.48
   1   4   3    7.72    0.43
  -1   4  -3    7.70    0.38
  -1   4  -3    7.04    0.46
   1   4   3    7.95    0.48
   1   4   3    7.74    0.48
   1   4   3    7.06    0.61
  -1   4  -3    7.53    0.55
  -1   4  -3    7.80    0.44
  -2  -4  -3   16.97    0.80
   2  -4   3   17.53    0.86
  -2  -4  -3   18.64    0.84
   2  -4   3   18.51    0.82
  -2  -4  -3   19.23    0.80
   2  -4   3   18.98    0.83
   2  -4   3   18.99    0.82
  -2  -4  -3   19.03    1.02
   2  -4   3   18.30    0.79
  -2  -4  -3   18.01    0.83
   2   4   3   18.48    1.03
   2   4   3   20.32    0.88
  -2   4  -3   18.09    0.84
  -2   4  -3   18.80    0.88
  -2   4  -3   18.42    0.83
  -2   4  -3   18.30    0.76
   3  -4   3    0.30    0.32
  -3  -4  -3    0.40    0.35
  -3  -4  -3    0.35    0.36
  -3  -4  -3    0.33    0.42
  -3  -4  -3    0.29    0.28
   3  -4   3    0.49    0.27
  -3   4  -3    0.03    0.26
  -3   4  -3   -0.07    0.30
  -3   4  -3    0.11    0.23
   3   4   3   -0.09    0.28
  -3   4  -3    0.31    0.32
   4  -4   3    2.65    0.47
   4  -4   3    3.16    0.45
  -4  -4  -3    4.01    0.52
  -4  -4  -3    3.11    0.44
  -4  -4  -3    2.57    0.55
   4   4   3    2.87    0.45
  -4   4  -3    3.03    0.38
  -4   4  -3    3.64    0.50
  -4   4  -3    3.20    0.49
  -4   4  -3    2.38    0.36
  -5  -4  -3    0.65    0.50
  -5  -4  -3    0.04    0.42
   5  -4   3   -0.10    0.38
   5   4   3    0.02    0.37
  -5   4  -3    0.50    0.38
  -6  -4  -3    6.40    0.79
   6  -4   3    6.49    0.66
  -6  -4  -3    7.58    0.71
   6   4   3    7.41    0.75
   6   4   3    5.71    0.62
  -7  -4  -3   -0.15    0.53
   7  -4   3   -0.64    0.39
   7   4   3    0.51    0.45
   7   4   3   -0.07    0.41
  -8  -4  -3   -0.50    0.58
  -9  -5   3    0.16    0.53
  -9  -5   3   -0.43    0.63
  -9   5   3    0.58    0.56
  -8  -5   3    0.30    0.50
  -8  -5   3    0.54    0.61
  -8   5   3   -0.22    0.51
  -8   5   3    0.46    0.45
  -7  -5   3    0.28    0.48
  -7  -5   3    0.33    0.50
  -7   5   3    0.70    0.50
  -7   5   3    0.69    0.50
  -6  -5   3    1.29    0.55
  -6  -5   3    1.95    0.49
  -6   5   3    1.04    0.48
  -6   5   3    0.55    0.48
   6   5  -3    0.90    0.37
  -5  -5   3    2.07    0.49
  -5  -5   3    2.75    0.61
   5  -5  -3    2.10    0.41
   5  -5  -3    3.01    0.48
   5  -5  -3    2.64    0.45
  -5   5   3    1.96    0.60
   5   5  -3    1.60    0.41
  -5   5   3    2.43    0.52
  -4  -5   3    1.38    0.46
   4  -5  -3    1.60    0.36
   4  -5  -3    1.61    0.39
   4  -5  -3    1.28    0.35
  -4  -5   3    1.68    0.42
  -4   5   3    1.94    0.42
   4   5  -3    1.91    0.38
  -4   5   3    1.18    0.54
   4   5  -3    1.31    0.26
   3  -5  -3    6.17    0.46
   3  -5  -3    5.22    0.47
   3  -5  -3    6.62    0.49
  -3  -5   3    7.22    0.61
  -3  -5   3    5.19    0.46
  -3   5   3    6.04    0.51
  -3   5   3    6.92    0.71
   3   5  -3    6.69    0.54
  -3   5   3    6.77    0.48
   2  -5  -3    0.46    0.24
  -2  -5   3    0.04    0.24
   2  -5  -3    0.20    0.22
  -2  -5   3    0.67    0.32
   2  -5  -3    0.30    0.23
  -2   5   3    0.44    0.23
  -2   5   3    0.49    0.39
   2   5  -3    0.16    0.17
  -2   5   3    0.55    0.28
  -2   5   3    0.36    0.22
   2   5  -3    0.28    0.22
  -1  -5   3   29.61    1.08
   1  -5  -3   29.38    1.07
   1  -5  -3   30.56    1.15
  -1  -5   3   29.21    1.06
  -1  -5   3   28.69    1.43
  -1   5   3   28.45    1.45
  -1   5   3   30.32    1.10
  -1   5   3   29.15    1.11
  -1   5   3   27.87    1.14
   1   5  -3   31.44    1.13
   0  -5   3   12.14    0.82
   0  -5  -3   12.96    0.57
   0  -5   3   12.55    0.58
   0  -5  -3   13.44    0.86
   0  -5  -3   13.25    0.58
   0  -5  -3   12.80    0.61
   0  -5  -3   12.69    0.47
   0  -5  -3   12.64    0.64
   0  -5   3   12.57    0.60
   0   5   3   12.91    0.62
   0   5  -3   13.40    0.62
   0   5  -3   13.96    0.65
   0   5   3   12.42    0.85
   0   5   3   13.61    0.65
   0   5   3   12.34    0.65
   1  -5   3    4.96    0.41
  -1  -5  -3    4.29    0.40
  -1  -5  -3    5.27    0.42
   1  -5   3    5.84    0.41
  -1  -5  -3    6.28    0.62
   1  -5   3    4.81    0.50
   1  -5   3    5.26    0.42
  -1  -5  -3    4.09    0.36
   1  -5   3    5.38    0.42
  -1  -5  -3    5.30    0.43
  -1   5  -3    4.85    0.48
  -1   5  -3    4.80    0.34
  -1   5  -3    6.08    0.47
   1   5   3    4.53    0.41
   1   5   3    5.68    0.65
  -1   5  -3    5.31    0.42
  -2  -5  -3    7.75    0.51
   2  -5   3    7.23    0.53
   2  -5   3    8.28    0.54
   2  -5   3    7.02    0.55
  -2  -5  -3    7.32    0.53
  -2  -5  -3    7.71    0.57
  -2  -5  -3    6.97    0.57
  -2   5  -3    7.32    0.53
  -2   5  -3    7.03    0.58
   2   5   3    7.82    0.55
   2   5   3    7.47    0.74
  -2   5  -3    7.64    0.47
   3  -5   3    2.17    0.32
   3  -5   3    2.31    0.37
  -3  -5  -3    2.05    0.44
   3  -5   3    1.20    0.40
  -3  -5  -3    2.19    0.46
  -3  -5  -3    1.80    0.39
  -3  -5  -3    1.67    0.33
  -3   5  -3    2.23    0.40
   3   5   3    1.24    0.34
  -3   5  -3    1.34    0.30
  -3   5  -3    1.99    0.40
  -4  -5  -3    0.34    0.48
  -4  -5  -3    0.19    0.34
   4  -5   3    0.17    0.40
  -4  -5  -3    0.35    0.42
  -4   5  -3   -0.36    0.41
  -4   5  -3    0.12    0.34
  -4   5  -3    0.10    0.38
  -5  -5  -3    3.65    0.55
   5  -5   3    3.20    0.51
  -5  -5  -3    3.48    0.62
  -5   5  -3    3.80    0.51
   5   5   3    4.28    0.53
  -6  -5  -3    4.41    0.73
   6  -5   3    3.12    0.56
  -6  -5  -3    4.20    0.61
   6   5   3    3.28    0.53
  -7  -5  -3   -1.42    0.50
   7  -5   3   -0.26    0.41
   7   5   3    1.36    0.45
   7   5   3    0.30    0.44
  -8  -5  -3    0.81    0.69
  -9  -6   3   -0.69    0.54
  -9  -6   3   -0.47    0.60
  -9   6   3    0.73    0.55
  -8  -6   3    1.26    0.60
  -8  -6   3   -0.55    0.57
  -8   6   3    0.62    0.52
  -8   6   3    2.75    0.63
  -7  -6   3    0.18    0.46
  -7  -6   3    1.00    0.61
  -7   6   3    0.26    0.49
  -7   6   3   -0.23    0.44
  -6  -6   3   -0.34    0.48
  -6  -6   3    0.23    0.43
  -6   6   3    0.47    0.50
  -6   6   3    0.08    0.46
   5  -6  -3    0.10    0.34
  -5  -6   3    0.90    0.43
  -5  -6   3    0.56    0.51
   5  -6  -3    0.32    0.35
   5  -6  -3    0.27    0.31
  -5   6   3    0.05    0.42
   5   6  -3    0.14    0.36
  -5   6   3    0.08    0.52
   4  -6  -3    0.10    0.31
   4  -6  -3   -0.31    0.27
  -4  -6   3   -0.23    0.42
  -4  -6   3    1.14    0.41
   4  -6  -3    0.04    0.31
   4   6  -3    0.14    0.33
  -4   6   3   -0.23    0.50
  -4   6   3   -0.16    0.29
   4   6  -3    0.38    0.28
  -4   6   3   -0.73    0.38
  -3  -6   3    0.11    0.38
   3  -6  -3    0.22    0.31
  -3  -6   3    0.26    0.33
   3  -6  -3    0.11    0.28
   3   6  -3    0.24    0.10
   3   6  -3   -0.16    0.27
  -3   6   3    0.24    0.50
  -3   6   3    0.40    0.28
  -3   6   3   -0.10    0.36
   2  -6  -3    4.86    0.42
   2  -6  -3    4.00    0.42
  -2  -6   3    5.42    0.44
  -2  -6   3    4.65    0.51
  -2   6   3    4.47    0.43
  -2   6   3    5.31    0.44
  -2   6   3    4.49    0.45
  -2   6   3    5.05    0.69
   2   6  -3    4.35    0.41
   1  -6  -3    3.04    0.35
  -1  -6   3    1.88    0.29
   1  -6  -3    2.57    0.28
   1  -6  -3    2.87    0.33
  -1  -6   3    2.35    0.32
   1   6  -3    2.04    0.31
  -1   6   3    2.24    0.53
  -1   6   3    2.39    0.32
  -1   6   3    2.01    0.32
   0  -6   3   60.49    2.68
   0  -6   3   63.20    2.15
   0  -6   3   61.53    2.10
   0  -6  -3   62.34    2.10
   0  -6  -3   64.50    2.24
   0  -6  -3   64.60    2.14
   0   6  -3   63.18    2.21
   0   6   3   62.64    2.18
   0   6   3   62.48    2.74
   0   6   3   56.59    2.21
   0   6  -3   64.45    2.12
   1  -6   3    0.19    0.37
   1  -6   3    0.03    0.23
  -1  -6  -3    0.12    0.29
  -1  -6  -3   -0.46    0.26
  -1  -6  -3    0.01    0.24
   1  -6   3    0.20    0.28
  -1  -6  -3   -0.12    0.20
  -1   6  -3    0.28    0.19
  -1   6  -3   -0.05    0.24
   1   6   3    0.31    0.49
  -1   6  -3   -0.05    0.33
   1   6   3    0.31    0.25
  -1   6  -3    0.62    0.26
  -2  -6  -3    0.70    0.28
  -2  -6  -3    0.44    0.36
  -2  -6  -3    0.75    0.37
   2  -6   3    0.93    0.35
   2  -6   3    1.44    0.36
  -2  -6  -3    0.56    0.32
  -2   6  -3    0.79    0.40
  -2   6  -3    0.46    0.24
   2   6   3    1.26    0.34
   2   6   3    0.73    0.53
  -2   6  -3    0.67    0.31
  -3  -6  -3    1.34    0.44
  -3  -6  -3    1.35    0.35
   3  -6   3    2.80    0.40
  -3  -6  -3    2.15    0.41
  -3  -6  -3    1.83    0.48
   3  -6   3    2.13    0.45
   3   6   3    2.32    0.44
  -3   6  -3    2.66    0.47
  -3   6  -3    2.05    0.43
  -4  -6  -3    6.19    0.64
  -4  -6  -3    6.02    0.69
   4  -6   3    5.73    0.61
  -4   6  -3    6.32    0.63
  -4   6  -3    7.28    0.61
  -5  -6  -3    0.76    0.46
  -5  -6  -3    0.03    0.47
   5  -6   3    0.22    0.41
   5   6   3    0.71    0.41
  -6  -6  -3    5.35    0.77
   6  -6   3    4.87    0.62
   6   6   3    5.70    0.63
  -7  -6  -3    0.95    0.64
   7  -6   3    1.25    0.51
   7   6   3    2.43    0.54
  -8  -6  -3   -0.43    0.58
  -8  -7   3    0.84    0.58
  -8  -7   3    0.80    0.66
  -8   7   3   -0.34    0.53
  -7  -7   3   -0.20    0.53
  -7  -7   3    0.44    0.51
  -7   7   3   -0.10    0.47
  -7   7   3   -0.52    0.46
  -6  -7   3    3.40    0.65
  -6  -7   3    2.63    0.54
  -6   7   3    2.12    0.55
  -6   7   3    3.29    0.69
   5  -7  -3    0.23    0.33
  -5  -7   3    0.50    0.47
  -5  -7   3    0.38    0.42
  -5   7   3    0.97    0.55
  -5   7   3    0.61    0.43
   5   7  -3    0.45    0.35
   4  -7  -3    1.22    0.39
   4  -7  -3    0.46    0.38
  -4  -7   3    0.55    0.45
   4  -7  -3   -0.08    0.36
  -4  -7   3    0.43    0.50
  -4   7   3    0.29    0.60
   4   7  -3    0.60    0.30
  -4   7   3    1.25    0.37
  -4   7   3    0.64    0.45
   4   7  -3    0.46    0.39
  -3  -7   3    0.29    0.37
   3  -7  -3    0.56    0.36
   3  -7  -3   -0.16    0.27
  -3  -7   3    0.40    0.42
  -3   7   3   -0.24    0.37
   3   7  -3   -0.17    0.30
  -3   7   3    0.39    0.32
   3   7  -3    0.09    0.26
  -3   7   3   -0.49    0.55
   2  -7  -3   -0.12    0.30
  -2  -7   3    0.38    0.27
  -2  -7   3    0.41    0.35
   2  -7  -3    0.77    0.29
  -2   7   3    0.07    0.50
  -2   7   3    0.15    0.25
   2   7  -3    0.26    0.29
  -2   7   3    0.32    0.30
  -1  -7   3    7.41    0.56
   1  -7  -3    8.04    0.57
   1  -7  -3    7.74    0.57
   1  -7  -3    6.98    0.49
  -1  -7   3    7.30    0.55
  -1   7   3    8.28    0.57
  -1   7   3    8.24    0.59
   1   7  -3    7.86    0.56
  -1   7   3    9.23    0.91
   0  -7  -3   26.39    1.06
   0  -7   3   24.06    1.04
   0  -7   3   25.80    1.04
   0  -7  -3   22.62    1.08
   0  -7  -3   25.10    1.05
   0   7   3   25.38    1.47
   0   7  -3   28.83    1.11
   0   7   3   26.02    1.09
   0   7   3   25.70    1.11
   0   7  -3   25.82    1.07
  -1  -7  -3    7.10    0.58
  -1  -7  -3    7.37    0.55
  -1  -7  -3    7.64    0.61
   1  -7   3    6.95    0.57
   1  -7   3    6.21    0.53
  -1  -7  -3    7.58    0.57
  -1   7  -3    6.60    0.69
   1   7   3    7.30    0.87
  -1   7  -3    6.87    0.56
   1   7   3    7.05    0.60
  -1   7  -3    7.74    0.59
   2  -7   3    9.13    0.76
   2  -7   3    8.79    0.66
  -2  -7  -3    8.40    0.65
   2  -7   3    8.55    0.62
  -2  -7  -3    8.84    0.62
  -2  -7  -3    8.54    0.68
  -2  -7  -3    8.43    0.70
   2   7   3    7.85    0.63
  -2   7  -3    8.82    0.64
  -2   7  -3    8.45    0.64
   2   7   3    9.09    0.93
  -2   7  -3    8.72    0.78
   3  -7   3   -0.08    0.42
  -3  -7  -3   -0.38    0.41
   3  -7   3    0.75    0.36
  -3  -7  -3   -0.20    0.28
  -3  -7  -3    0.70    0.48
  -3  -7  -3   -0.50    0.30
  -3   7  -3    0.13    0.39
  -3   7  -3    0.80    0.45
   4  -7   3    7.05    0.65
  -4  -7  -3    6.35    0.71
  -4  -7  -3    7.02    0.64
  -4   7  -3    5.94    0.60
  -4   7  -3    6.49    0.65
  -5  -7  -3    2.33    0.51
   5  -7   3    0.97    0.46
  -5  -7  -3    2.09    0.57
   6  -7   3    0.54    0.47
  -6  -7  -3    0.56    0.56
   6   7   3    0.53    0.41
   7  -7   3   -0.22    0.46
  -7  -7  -3   -0.76    0.54
  -8  -8   3    0.59    0.66
  -8  -8   3    0.65    0.55
  -8   8   3    0.27    0.53
  -7  -8   3   -0.82    0.51
  -7  -8   3   -0.57    0.48
  -7   8   3    1.83    0.62
  -7   8   3    0.93    0.53
  -6  -8   3    0.00    0.50
  -6  -8   3   -0.82    0.44
  -6   8   3    0.96    0.57
  -6   8   3    0.07    0.46
  -5  -8   3    0.62    0.45
  -5  -8   3    0.89    0.50
  -5   8   3    0.83    0.54
  -5   8   3    0.50    0.45
  -4  -8   3    0.29    0.44
  -4  -8   3    0.33    0.41
   4  -8  -3   -0.54    0.31
   4  -8  -3    0.39    0.34
  -4   8   3    0.15    0.42
  -4   8   3   -0.21    0.30
  -4   8   3   -0.09    0.57
   4   8  -3   -0.16    0.33
  -3  -8   3    0.02    0.42
  -3  -8   3   -0.33    0.43
   3  -8  -3    0.49    0.39
   3  -8  -3    0.42    0.35
   3   8  -3   -0.08    0.34
  -3   8   3   -0.26    0.31
  -3   8   3    0.08    0.63
  -2  -8   3    0.01    0.30
   2  -8  -3   -0.05    0.38
  -2  -8   3   -0.35    0.38
   2  -8  -3   -0.32    0.28
  -2   8   3   -0.28    0.30
  -2   8   3   -0.63    0.54
   2   8  -3    0.34    0.31
  -2   8   3    0.33    0.32
  -1  -8   3    2.31    0.42
   1  -8  -3    1.61    0.37
  -1  -8   3    0.97    0.34
   1  -8  -3    1.29    0.30
   1  -8  -3    1.68    0.42
   1   8  -3    1.60    0.36
  -1   8   3    1.01    0.34
  -1   8   3    1.21    0.37
  -1   8   3    1.11    0.60
   0  -8  -3    1.27    0.42
   0  -8   3    1.70    0.41
   0  -8  -3    1.72    0.32
   0  -8  -3    1.49    0.36
   0  -8   3    1.32    0.34
   0   8   3    1.00    0.34
   0   8   3    1.21    0.35
   0   8   3    1.84    0.66
   0   8  -3    1.82    0.37
   0   8  -3    1.85    0.38
  -1  -8  -3    1.29    0.31
  -1  -8  -3    1.43    0.43
   1  -8   3    0.92    0.34
  -1  -8  -3    1.10    0.36
   1  -8   3    1.09    0.42
  -1  -8  -3    1.24    0.42
   1   8   3    1.22    0.67
  -1   8  -3    0.92    0.36
   1   8   3    1.03    0.34
  -1   8  -3    0.29    0.31
  -1   8  -3    1.28    0.55
  -2  -8  -3   -0.30    0.41
   2  -8   3    0.25    0.39
  -2  -8  -3   -0.08    0.42
   2  -8   3    0.17    0.32
  -2  -8  -3   -0.08    0.29
  -2  -8  -3   -0.04    0.34
  -2   8  -3    0.30    0.54
  -2   8  -3   -0.39    0.29
   2   8   3   -0.29    0.57
  -2   8  -3   -0.39    0.30
  -3  -8  -3    1.27    0.48
   3  -8   3    1.48    0.47
  -3  -8  -3    0.72    0.45
  -3   8  -3    1.27    0.41
  -3   8  -3    1.64    0.53
   4  -8   3    1.37    0.45
  -4  -8  -3    1.81    0.55
  -4  -8  -3    2.69    0.52
  -4   8  -3    1.33    0.42
  -4   8  -3    2.15    0.52
  -5  -8  -3    0.30    0.53
  -5  -8  -3   -0.05    0.44
   5  -8   3    0.23    0.43
  -5   8  -3   -0.21    0.39
  -6  -8  -3    0.14    0.56
   6  -8   3    2.26    0.53
   6   8   3    2.22    0.48
  -7  -8  -3    0.96    0.64
   7  -8   3   -0.61    0.43
  -8  -9   3   -0.29    0.52
  -8  -9   3    0.45    0.68
  -8   9   3    0.39    0.57
  -7  -9   3   -0.95    0.47
  -7  -9   3   -0.03    0.58
  -7   9   3   -0.27    0.50
  -7   9   3    1.40    0.63
  -6  -9   3    0.28    0.50
  -6  -9   3    0.39    0.55
  -6   9   3    0.44    0.58
  -6   9   3   -0.06    0.49
  -5  -9   3   -0.59    0.44
  -5  -9   3    0.22    0.52
  -5   9   3    0.29    0.59
  -5   9   3    0.00    0.46
   4  -9  -3    2.80    0.44
  -4  -9   3    1.74    0.50
  -4  -9   3    1.86    0.52
  -4   9   3    2.69    0.71
  -4   9   3    1.58    0.50
   4   9  -3    1.64    0.41
   3  -9  -3    5.77    0.60
  -3  -9   3    7.15    0.62
  -3  -9   3    8.16    0.80
  -3  -9   3    6.66    0.65
   3   9  -3    6.93    0.64
  -3   9   3    8.09    0.65
  -3   9   3    7.35    0.99
   2  -9  -3    2.62    0.43
  -2  -9   3    2.23    0.42
   2  -9  -3    3.45    0.53
  -2  -9   3    3.86    0.53
  -2   9   3    3.31    0.48
  -2   9   3    3.28    0.82
   2   9  -3    3.10    0.47
  -1  -9   3   -0.49    0.39
  -1  -9   3    0.05    0.32
   1  -9  -3    0.06    0.30
   1  -9  -3   -0.19    0.40
  -1   9   3   -0.09    0.33
  -1   9   3    0.18    0.67
   1   9  -3    0.30    0.36
   0  -9   3    0.32    0.39
   0  -9  -3    0.41    0.29
   0  -9   3   -0.37    0.29
   0  -9  -3    0.57    0.36
   0  -9  -3    0.67    0.42
   0   9  -3    0.16    0.34
   0   9   3   -0.17    0.32
   0   9  -3   -0.04    0.33
   0   9   3    1.00    0.36
   0   9   3    0.97    0.69
  -1  -9  -3    6.65    0.62
   1  -9   3    7.57    0.63
  -1  -9  -3    7.70    0.66
  -1  -9  -3    5.58    0.53
  -1  -9  -3    6.19    0.61
   1  -9   3    6.86    0.59
   1   9   3    8.12    1.02
  -1   9  -3    6.47    0.61
  -1   9  -3    6.88    0.82
  -1   9  -3    7.27    0.57
   2  -9   3   -0.26    0.40
  -2  -9  -3    0.05    0.43
   2  -9   3    0.47    0.32
  -2  -9  -3   -0.37    0.38
  -2   9  -3    0.64    0.34
   2   9   3    0.42    0.61
  -2   9  -3    0.17    0.35
  -2   9  -3    0.47    0.51
  -3  -9  -3    0.41    0.43
   3  -9   3    0.52    0.41
  -3  -9  -3    0.14    0.42
  -3   9  -3    0.26    0.34
  -3   9  -3    0.65    0.49
   4  -9   3    0.36    0.43
  -4  -9  -3   -0.79    0.44
  -4  -9  -3   -0.11    0.46
  -4   9  -3   -0.34    0.34
  -4   9  -3    0.14    0.45
   5  -9   3    0.24    0.44
  -5  -9  -3    1.15    0.57
  -5   9  -3    1.05    0.44
  -6  -9  -3   -0.49    0.53
   6  -9   3    0.06    0.49
  -6   9  -3    0.49    0.47
  -7  -9  -3   -0.47    0.58
   7  -9   3    0.96    0.51
  -7   9  -3   -0.63    0.44
  -7 -10   3   -0.28    0.59
  -7 -10   3    0.72    0.58
  -7  10   3    1.12    0.56
  -7  10   3    0.86    0.69
  -6 -10   3    0.11    0.47
  -6 -10   3    0.67    0.56
  -6  10   3    0.55    0.63
  -6  10   3    0.72    0.51
  -5 -10   3    3.28    0.68
  -5 -10   3    3.86    0.64
  -5  10   3    3.81    0.65
  -5  10   3    3.35    0.80
  -4 -10   3    1.48    0.53
  -4 -10   3    0.55    0.47
  -4  10   3    0.99    0.67
   3 -10  -3    7.39    0.59
  -3 -10   3    6.77    0.67
  -3 -10   3    6.54    0.74
  -3  10   3    8.06    1.01
   3  10  -3    8.05    0.69
  -2 -10   3    0.81    0.45
  -2 -10   3   -0.27    0.30
   2 -10  -3    0.36    0.40
  -2  10   3    0.38    0.65
   2  10  -3    0.28    0.32
   1 -10  -3    0.30    0.34
  -1 -10   3    0.88    0.47
  -1 -10   3    0.06    0.33
   1 -10  -3    0.26    0.40
  -1  10   3   -0.11    0.62
   1  10  -3    0.32    0.33
   0 -10  -3    0.60    0.36
   0 -10   3    1.59    0.38
   0 -10   3    1.07    0.44
   0 -10  -3    1.17    0.44
   0  10  -3    1.63    0.42
   0  10   3    0.75    0.71
  -1 -10  -3    2.35    0.49
   1 -10   3    1.10    0.42
  -1 -10  -3    2.13    0.47
   1 -10   3    2.54    0.42
  -1  10  -3    1.83    0.42
  -1  10  -3    2.07    0.62
  -1  10  -3    1.72    0.38
   1  10   3    2.82    0.77
  -2 -10  -3    2.58    0.52
  -2 -10  -3    2.46    0.50
   2 -10   3    1.88    0.46
   2  10   3    2.32    0.75
  -2  10  -3    2.34    0.40
  -2  10  -3    2.37    0.62
  -3 -10  -3    3.23    0.57
  -3 -10  -3    1.46    0.48
   3 -10   3    2.37    0.51
  -3  10  -3    2.20    0.62
  -3  10  -3    3.05    0.45
  -4 -10  -3    0.51    0.48
   4 -10   3   -0.47    0.44
  -4 -10  -3    0.11    0.48
  -4  10  -3    0.06    0.34
  -5 -10  -3   -0.06    0.51
   5 -10   3    0.49    0.46
  -5  10  -3   -0.03    0.36
  -6 -10  -3    0.30    0.60
   6 -10   3    0.64    0.52
  -6  10  -3    0.31    0.45
  -7 -11   3    0.33    0.62
  -7 -11   3    0.70    0.59
  -7  11   3    0.41    0.59
  -7  11   3    0.18    0.65
  -6 -11   3   -0.04    0.58
  -6 -11   3   -0.21    0.51
  -6  11   3   -0.73    0.62
  -5 -11   3   -0.78    0.48
  -5 -11   3    0.76    0.57
  -5  11   3   -0.57    0.60
  -4 -11   3    0.28    0.49
  -4 -11   3    1.58    0.59
  -4  11   3    1.44    0.77
  -3 -11   3    7.95    0.82
  -3 -11   3    6.24    0.69
  -3  11   3    6.32    1.00
  -2 -11   3    1.01    0.46
  -2 -11   3    1.24    0.50
   2 -11  -3    0.60    0.41
  -2  11   3    1.10    0.69
   1 -11  -3    4.59    0.57
  -1 -11   3    5.24    0.60
  -1  11   3    3.82    0.84
   0 -11   3    0.14    0.40
   0 -11  -3    0.54    0.44
   0  11   3   -0.56    0.56
  -1 -11  -3    0.35    0.45
   1 -11   3   -0.08    0.41
  -1 -11  -3    0.43    0.42
   1  11   3    1.09    0.68
  -1  11  -3   -0.30    0.30
  -2 -11  -3    0.66    0.45
   2 -11   3    0.07    0.41
  -2 -11  -3   -0.15    0.41
  -2  11  -3    0.30    0.31
  -2  11  -3   -0.16    0.52
   2  11   3    0.39    0.66
   3 -11   3   -0.04    0.44
  -3 -11  -3   -0.31    0.41
  -3 -11  -3   -0.11    0.44
  -3  11  -3    0.43    0.34
  -3  11  -3    0.07    0.53
   4 -11   3    0.66    0.48
  -4 -11  -3   -0.43    0.45
  -4  11  -3    0.53    0.36
   5 -11   3    0.54    0.50
  -5 -11  -3    0.53    0.55
  -5  11  -3   -0.74    0.32
   6 -11   3    0.01    0.50
  -6 -11  -3   -0.08    0.56
  -6 -12   3    0.24    0.58
  -6 -12   3    1.36    0.68
  -6  12   3   -0.60    0.72
  -5 -12   3    0.32    0.56
  -5 -12   3   -0.19    0.49
  -5  12   3   -0.15    0.70
  -4 -12   3   -0.39    0.50
  -4 -12   3    0.13    0.48
  -4  12   3   -0.20    0.70
  -3 -12   3   -0.16    0.50
  -3 -12   3    0.64    0.49
  -3  12   3    0.29    0.75
  -2 -12   3    0.74    0.50
  -2 -12   3    0.85    0.48
  -2  12   3   -0.37    0.67
   1 -12  -3    1.01    0.48
  -1 -12   3    1.23    0.48
  -1  12   3    0.20    0.65
   0 -12   3    0.30    0.46
   0 -12  -3    0.11    0.39
   0 -12  -3    0.77    0.45
   0  12   3    0.23    0.69
   1 -12   3    0.20    0.42
  -1 -12  -3   -0.07    0.46
  -1 -12  -3    0.66    0.45
   1  12   3    0.14    0.69
   2 -12   3    0.85    0.49
  -2 -12  -3    1.01    0.50
   2  12   3    1.95    0.76
  -2  12  -3    1.63    0.39
  -2  12  -3    1.84    0.63
   3 -12   3    0.14    0.43
  -3 -12  -3    0.11    0.46
  -3  12  -3    0.86    0.56
   4 -12   3   -0.28    0.47
  -4 -12  -3   -0.12    0.51
  -5 -12  -3    0.60    0.57
   5 -12   3    0.16    0.51
  -6 -13   3    0.21    0.55
  -6 -13   3    0.11    0.63
  -5 -13   3    1.56    0.61
  -5 -13   3    0.21    0.59
  -5  13   3   -1.70    0.68
  -4 -13   3    0.35    0.56
  -4 -13   3    0.82    0.61
  -4  13   3   -0.70    0.73
  -3 -13   3    0.14    0.49
  -3 -13   3    0.84    0.51
  -3  13   3   -0.77    0.66
  -2 -13   3    0.78    0.51
  -2 -13   3    1.94    0.56
  -2  13   3    0.31    0.73
  -1 -13   3    0.84    0.48
  -1  13   3   -0.75    0.61
   0 -13   3   -0.22    0.47
   0 -13  -3    0.43    0.43
   0  13   3    0.32    0.67
   1 -13   3    0.29    0.45
  -1 -13  -3    0.73    0.47
   1  13   3    1.24    0.75
  -2 -13  -3    1.36    0.51
   2 -13   3    0.42    0.47
   2  13   3   -0.14    0.64
  -3 -13  -3    0.76    0.53
   3 -13   3    0.10    0.46
  -4 -13  -3    0.49    0.54
   4 -13   3    0.22    0.48
   5 -13   3   -0.58    0.47
  -5 -13  -3   -0.27    0.52
  -5 -14   3    0.17    0.59
  -5 -14   3   -0.16    0.60
  -4 -14   3    0.54    0.60
  -4 -14   3    0.30    0.60
  -4  14   3   -0.14    0.81
  -3 -14   3    0.34    0.58
  -3 -14   3   -0.56    0.49
  -3  14   3   -1.08    0.74
  -2 -14   3    0.41    0.55
  -2 -14   3    0.46    0.51
  -2  14   3   -0.80    0.72
  -1 -14   3    0.23    0.52
  -1  14   3    0.31    0.76
   0 -14  -3   -0.08    0.40
   0 -14   3    0.54    0.49
   0  14   3   -0.61    0.60
  -1 -14  -3    0.24    0.44
   1 -14   3    0.13    0.49
   1  14   3   -0.28    0.68
  -2 -14  -3    0.83    0.51
   2 -14   3   -0.62    0.43
   2  14   3    0.60    0.68
  -3 -14  -3    0.23    0.52
   3 -14   3    1.20    0.53
  -4 -14  -3    0.06    0.53
   4 -14   3   -0.01    0.51
  -4 -15   3    0.40    0.56
  -4 -15   3   -0.64    0.56
  -3 -15   3    0.19    0.61
  -3 -15   3    0.19    0.59
  -2 -15   3    0.42    0.62
  -2 -15   3    0.85    0.55
  -1 -15   3    0.54    0.54
   0 -15   3    0.21    0.56
   1 -15   3    0.08    0.53
   2 -15   3    0.51    0.55
   3 -15   3   -0.96    0.46
  -2 -16   3    0.09    0.54
  -2 -16   3    1.03    0.64
  -1 -16   3    1.39    0.62
   0 -16   3    1.13    0.60
   1 -16   3    0.23    0.49
  -9   0   4    0.61    0.55
  -9   0   4   -0.41    0.56
  -9   0   4    1.38    0.50
  -8   0   4    0.07    0.44
  -8   0   4    0.48    0.50
  -8   0   4   -0.51    0.49
  -7   0   4    0.14    0.42
  -7   0   4    0.00    0.48
  -6   0   4   14.82    0.86
  -6   0   4   13.95    0.91
   6   0  -4   12.61    0.83
  -5   0   4    1.30    0.39
  -5   0   4    1.02    0.45
   5   0  -4    0.84    0.33
   5   0  -4    0.74    0.27
   4   0  -4   13.48    0.54
  -4   0   4   13.42    0.57
  -4   0   4   13.81    0.73
   4   0  -4   13.86    0.68
  -4   0   4   13.05    0.65
  -4   0   4   13.28    0.66
  -3   0   4    4.93    0.34
  -3   0   4    5.14    0.42
   3   0  -4    5.28    0.36
  -3   0   4    4.91    0.36
   2   0  -4   10.01    0.46
  -2   0   4    9.62    0.47
   2   0  -4    9.84    0.41
  -2   0   4    9.10    0.53
   1   0  -4    0.43    0.20
  -1   0   4    0.47    0.20
   0   0   4   76.83    3.05
   0   0  -4   75.14    2.48
   0   0   4   76.69    2.48
   0   0  -4   76.99    2.50
   1   0   4   10.71    0.46
   1   0   4   10.41    0.53
  -1   0  -4   10.46    0.57
  -1   0  -4   10.36    0.36
  -1   0  -4   11.38    0.50
   1   0   4   10.46    0.54
  -2   0  -4    7.69    0.48
   2   0   4    7.43    0.49
   3   0   4    4.88    0.57
  -3   0  -4    5.24    0.42
  -3   0  -4    4.63    0.45
   3   0   4    5.28    0.46
  -3   0  -4    5.22    0.54
  -4   0  -4   -0.09    0.44
  -4   0  -4   -0.33    0.31
  -4   0  -4   -0.49    0.35
   4   0   4   -0.04    0.39
   4   0   4    0.21    0.44
   5   0   4    0.15    0.45
  -5   0  -4    0.75    0.46
   5   0   4    0.70    0.41
  -5   0  -4    1.05    0.37
  -5   0  -4    1.07    0.41
   6   0   4    0.30    0.51
  -6   0  -4    1.40    0.54
   6   0   4    0.38    0.42
   7   0   4    0.38    0.53
   7   0   4    0.99    0.46
  -7   0  -4    0.89    0.58
   8   0   4    0.27    0.49
  -9  -1   4    0.13    0.57
  -9  -1   4    1.27    0.50
  -9  -1   4    0.43    0.63
  -9   1   4   -0.51    0.56
  -9   1   4   -0.89    0.50
  -9   1   4    1.50    0.50
  -8  -1   4   -0.07    0.54
  -8  -1   4   -0.15    0.46
  -8   1   4   -1.34    0.46
  -8   1   4    0.28    0.44
  -8   1   4   -0.39    0.48
  -7  -1   4   -0.04    0.44
  -7  -1   4    0.08    0.50
  -7   1   4    0.16    0.42
  -7   1   4    0.36    0.47
  -7   1   4   -0.68    0.42
   6  -1  -4    3.54    0.49
  -6  -1   4    3.95    0.63
  -6  -1   4    3.95    0.55
  -6   1   4    4.97    0.71
   6   1  -4    4.14    0.50
  -6   1   4    3.93    0.53
  -6   1   4    4.43    0.64
   5  -1  -4    0.57    0.32
  -5  -1   4    0.45    0.37
  -5  -1   4    0.51    0.46
   5  -1  -4    0.34    0.23
   5   1  -4   -0.35    0.23
  -5   1   4    0.05    0.27
  -5   1   4    0.21    0.41
  -5   1   4    0.11    0.35
   5   1  -4    0.03    0.29
  -4  -1   4  105.80    3.60
   4  -1  -4  106.02    3.29
   4  -1  -4   95.50    3.53
  -4  -1   4  105.85    3.36
  -4  -1   4  105.07    3.38
  -4   1   4  103.29    3.57
  -4   1   4  102.74    3.70
   4   1  -4  105.65    3.53
  -4   1   4  107.96    3.39
   4   1  -4  107.52    3.26
  -4   1   4  103.31    3.36
  -3  -1   4    2.02    0.25
   3  -1  -4    1.73    0.25
  -3  -1   4    2.11    0.35
  -3  -1   4    1.72    0.21
  -3   1   4    1.77    0.29
  -3   1   4    1.86    0.25
   3   1  -4    1.79    0.23
  -3   1   4    1.57    0.22
   2  -1  -4    7.04    0.37
  -2  -1   4    7.90    0.43
   2  -1  -4    7.72    0.39
  -2   1   4    8.06    0.34
   2   1  -4    8.10    0.35
  -2   1   4    8.12    0.34
  -2   1   4    8.21    0.58
  -2   1   4    8.12    0.40
  -2   1   4    8.11    0.46
   1  -1  -4    0.18    0.18
   1  -1  -4    0.29    0.12
  -1  -1   4    0.08    0.19
  -1   1   4    0.42    0.11
   1   1  -4    0.26    0.21
  -1   1   4    0.47    0.18
  -1   1   4    0.79    0.28
   0  -1   4   -0.04    0.18
   0  -1  -4   -0.09    0.18
   0  -1  -4   -0.11    0.20
   0  -1  -4   -0.05    0.13
   0   1   4   -0.18    0.21
   0   1   4   -0.04    0.07
   0   1  -4    0.05    0.11
   0   1  -4   -0.09    0.20
   0   1   4   -0.06    0.12
   0   1   4    0.05    0.13
  -1  -1  -4    3.32    0.28
   1  -1   4    2.73    0.25
  -1  -1  -4    2.86    0.23
  -1  -1  -4    3.41    0.30
   1  -1   4    3.34    0.37
   1  -1   4    3.42    0.28
  -1   1  -4    3.84    0.31
   1   1   4    2.92    0.26
   1   1   4    3.83    0.30
  -1   1  -4    2.84    0.32
   1   1   4    3.37    0.34
   2  -1   4   26.10    1.00
  -2  -1  -4   26.25    1.04
  -2  -1  -4   25.59    1.12
   2  -1   4   27.79    1.00
   2  -1   4   26.28    1.18
  -2  -1  -4   25.38    0.95
  -2  -1  -4   27.07    0.97
  -2  -1  -4   27.22    1.07
  -2   1  -4   26.83    0.94
   2   1   4   25.61    1.01
  -2   1  -4   28.30    1.06
   2   1   4   25.77    1.15
  -3  -1  -4    0.62    0.24
   3  -1   4    0.47    0.32
  -3  -1  -4    0.75    0.30
  -3  -1  -4    0.53    0.29
   3  -1   4    0.23    0.39
  -3  -1  -4    0.33    0.36
   3   1   4    0.38    0.33
  -3   1  -4    0.33    0.29
  -3   1  -4    0.20    0.27
  -4  -1  -4    2.06    0.52
   4  -1   4    2.98    0.56
  -4  -1  -4    1.88    0.42
   4  -1   4    2.54    0.45
  -4  -1  -4    2.59    0.36
  -4  -1  -4    2.57    0.46
  -4   1  -4    2.97    0.46
   4   1   4    1.80    0.46
  -4   1  -4    2.50    0.44
   4   1   4    3.64    0.59
   5  -1   4   -0.40    0.42
   5  -1   4    0.07    0.39
  -5  -1  -4    0.07    0.46
  -5  -1  -4   -0.08    0.38
  -5  -1  -4    0.39    0.36
  -5   1  -4   -0.55    0.35
   5   1   4    0.32    0.38
  -5   1  -4   -0.32    0.33
   5   1   4   -0.01    0.42
   6  -1   4    0.59    0.50
   6  -1   4    0.58    0.42
  -6  -1  -4    0.84    0.53
   6   1   4    0.91    0.51
   6   1   4    1.33    0.46
   7  -1   4   -0.04    0.44
   7  -1   4   -0.17    0.49
  -7  -1  -4   -0.47    0.51
   7   1   4   -0.23    0.48
   7   1   4   -0.27    0.40
   8  -1   4   -0.31    0.45
  -8  -1  -4    0.59    0.63
   8   1   4   -0.11    0.47
  -9  -2   4    0.65    0.55
  -9  -2   4   -0.01    0.63
  -9   2   4    0.29    0.59
  -9   2   4    1.47    0.64
  -8  -2   4   -0.52    0.43
  -8  -2   4    0.28    0.54
  -8   2   4    0.08    0.49
  -8   2   4    0.76    0.48
  -8   2   4    0.59    0.52
  -7  -2   4    0.21    0.52
  -7  -2   4   -0.15    0.41
  -7   2   4    0.88    0.51
  -7   2   4    0.46    0.48
  -7   2   4    0.46    0.48
  -6  -2   4    0.75    0.53
  -6  -2   4    0.14    0.38
   6  -2  -4    0.18    0.34
  -6   2   4    0.26    0.40
  -6   2   4    0.47    0.46
  -6   2   4    0.71    0.50
  -6   2   4    1.27    0.34
   6   2  -4    0.52    0.35
   5  -2  -4    0.35    0.33
  -5  -2   4    0.70    0.49
  -5  -2   4    1.16    0.39
   5   2  -4    0.85    0.26
  -5   2   4    1.75    0.46
  -5   2   4    0.66    0.46
  -5   2   4    0.70    0.33
   5   2  -4    1.20    0.34
  -5   2   4    0.75    0.40
   4  -2  -4    8.04    0.55
  -4  -2   4    8.60    0.54
  -4  -2   4    8.53    0.64
   4  -2  -4    9.41    0.45
  -4  -2   4    8.40    0.54
  -4   2   4    6.57    0.53
   4   2  -4    7.62    0.55
  -4   2   4    8.67    0.57
  -4   2   4    8.01    0.56
   4   2  -4    8.61    0.39
  -4   2   4    8.94    0.72
   3  -2  -4    4.94    0.36
  -3  -2   4    4.75    0.37
   3  -2  -4    5.38    0.42
  -3  -2   4    5.33    0.46
  -3  -2   4    4.62    0.35
   3  -2  -4    5.01    0.39
   3  -2  -4    4.45    0.28
  -3   2   4    4.91    0.37
  -3   2   4    5.14    0.40
   3   2  -4    4.50    0.36
  -3   2   4    4.93    0.57
  -3   2   4    5.45    0.38
  -2  -2   4   21.79    0.88
  -2  -2   4   21.27    0.72
   2  -2  -4   20.05    0.82
  -2  -2   4   21.88    0.72
   2  -2  -4   22.55    0.80
  -2   2   4   21.58    0.82
  -2   2   4   21.47    0.78
  -2   2   4   22.30    0.78
   2   2  -4   22.28    0.80
  -2   2   4   21.92    0.80
  -2   2   4   22.76    1.10
  -1  -2   4    1.42    0.21
   1  -2  -4    1.48    0.21
   1  -2  -4    1.07    0.28
   1  -2  -4    1.29    0.17
   1   2  -4    1.25    0.13
  -1   2   4    1.30    0.16
   1   2  -4    0.84    0.23
  -1   2   4    1.28    0.17
  -1   2   4    1.13    0.31
  -1   2   4    1.25    0.20
   0  -2  -4   54.28    1.81
   0  -2  -4   54.92    1.87
   0  -2  -4   55.40    2.28
   0  -2   4   55.47    2.05
   0   2  -4   56.22    1.84
   0   2  -4   53.98    1.86
   0   2   4   55.15    2.30
   0   2   4   56.18    1.77
   0   2   4   53.28    1.80
   0   2  -4   55.47    1.84
   0   2   4   55.27    1.80
  -1  -2  -4    8.93    0.40
   1  -2   4    9.05    0.44
   1  -2   4    8.68    0.43
  -1  -2  -4    8.89    0.37
  -1  -2  -4    9.01    0.46
   1  -2   4    9.07    0.57
  -1  -2  -4    9.08    0.55
  -1  -2  -4    9.07    0.50
   1   2   4    8.48    0.59
  -1   2  -4    9.17    0.57
   1   2   4    8.72    0.44
   1   2   4    8.71    0.47
  -1   2  -4    9.82    0.49
  -2  -2  -4    6.37    0.50
   2  -2   4    7.79    0.57
  -2  -2  -4    6.77    0.41
  -2  -2  -4    6.88    0.45
   2  -2   4    7.31    0.49
   2  -2   4    7.33    0.46
  -2  -2  -4    6.87    0.49
  -2  -2  -4    6.94    0.49
   2   2   4    7.18    0.55
  -2   2  -4    7.00    0.49
   2   2   4    7.24    0.48
  -3  -2  -4    8.53    0.62
  -3  -2  -4    8.85    0.62
   3  -2   4    7.38    0.58
   3  -2   4    7.69    0.68
  -3  -2  -4    8.51    0.65
  -3  -2  -4    8.08    0.56
  -3   2  -4    7.71    0.60
  -3   2  -4    8.68    0.54
   4  -2   4   -0.12    0.44
  -4  -2  -4    0.15    0.39
   4  -2   4    0.37    0.38
  -4  -2  -4   -0.04    0.31
  -4  -2  -4   -0.22    0.43
  -4  -2  -4    0.07    0.34
   4   2   4   -0.11    0.36
  -4   2  -4    0.22    0.36
  -4   2  -4    0.32    0.37
   5  -2   4    0.08    0.37
  -5  -2  -4    0.58    0.41
   5  -2   4    0.08    0.47
  -5  -2  -4    0.03    0.46
   5   2   4    0.45    0.46
  -5   2  -4    0.25    0.37
   5   2   4    0.72    0.40
  -5   2  -4    0.17    0.34
  -6  -2  -4    0.61    0.53
   6  -2   4    0.55    0.44
   6  -2   4   -0.31    0.47
   6   2   4    0.51    0.47
   6   2   4   -0.06    0.40
   7  -2   4   -0.38    0.42
  -7  -2  -4    0.11    0.51
   7   2   4   -0.39    0.43
   7   2   4   -0.74    0.41
   8  -2   4   -0.39    0.47
  -8  -2  -4    0.99    0.65
  -9  -3   4    0.20    0.54
  -9  -3   4    0.32    0.65
  -9   3   4    2.87    0.54
  -9   3   4    1.38    0.61
  -9   3   4    0.57    0.58
  -8  -3   4    0.31    0.56
  -8  -3   4   -0.78    0.43
  -8   3   4    1.07    0.50
  -8   3   4   -0.15    0.49
  -8   3   4    0.58    0.53
  -7  -3   4    0.94    0.48
  -7  -3   4    0.18    0.53
  -7   3   4    0.18    0.45
  -7   3   4   -0.31    0.45
  -7   3   4    0.16    0.46
  -6  -3   4    0.25    0.40
   6  -3  -4    0.85    0.36
  -6  -3   4    0.22    0.47
  -6   3   4    0.36    0.43
  -6   3   4    0.15    0.45
  -6   3   4    0.29    0.42
   6   3  -4    0.39    0.33
   5  -3  -4    0.49    0.26
   5  -3  -4    0.58    0.35
  -5  -3   4    0.79    0.39
  -5  -3   4   -0.19    0.47
  -5   3   4    0.37    0.39
  -5   3   4    0.76    0.45
   5   3  -4    0.37    0.32
  -5   3   4    0.29    0.36
  -5   3   4    0.64    0.46
   5   3  -4    0.35    0.25
   4  -3  -4    0.01    0.12
  -4  -3   4    0.66    0.40
  -4  -3   4    0.60    0.33
   4  -3  -4    0.74    0.28
   4  -3  -4    0.77    0.31
  -4   3   4    0.68    0.29
  -4   3   4    0.75    0.43
   4   3  -4    0.62    0.17
   4   3  -4    0.66    0.27
  -4   3   4    0.87    0.33
  -4   3   4    0.86    0.34
   3  -3  -4   -0.01    0.19
   3  -3  -4    0.16    0.21
  -3  -3   4    0.40    0.23
   3  -3  -4    0.35    0.18
  -3  -3   4    0.17    0.30
  -3  -3   4    0.27    0.20
   3  -3  -4    0.39    0.23
   3   3  -4    0.07    0.19
  -3   3   4    0.15    0.33
  -3   3   4    0.33    0.25
  -3   3   4    0.11    0.24
  -3   3   4    0.33    0.23
  -2  -3   4    0.32    0.27
   2  -3  -4    0.59    0.14
   2  -3  -4    0.32    0.17
   2  -3  -4    0.14    0.18
  -2  -3   4    0.50    0.18
  -2   3   4    0.31    0.19
  -2   3   4    0.52    0.18
   2   3  -4    0.44    0.18
  -2   3   4    0.65    0.36
  -2   3   4    0.43    0.21
   1  -3  -4   11.58    0.50
  -1  -3   4   12.37    0.43
   1  -3  -4   11.31    0.41
   1  -3  -4   10.97    0.72
   1  -3  -4   11.68    0.53
   1   3  -4   12.90    0.63
   1   3  -4   11.07    0.55
  -1   3   4   11.63    0.48
  -1   3   4   10.77    0.50
   1   3  -4   11.66    0.48
  -1   3   4   11.50    0.49
  -1   3   4   11.92    0.50
  -1   3   4   12.02    0.73
   0  -3  -4   15.24    0.84
   0  -3   4   15.12    0.57
   0  -3  -4   15.55    0.66
   0  -3   4   14.92    0.73
   0  -3   4   15.39    0.57
   0  -3  -4   15.54    0.55
   0  -3  -4   15.06    0.61
   0  -3  -4   14.87    0.56
   0   3  -4   15.23    0.73
   0   3  -4   14.71    0.69
   0   3   4   15.33    0.86
   0   3   4   15.22    0.62
   0   3   4   15.79    0.63
   0   3  -4   15.36    0.61
  -1  -3  -4    0.86    0.16
   1  -3   4    0.84    0.25
   1  -3   4    0.50    0.20
   1  -3   4    0.84    0.32
  -1  -3  -4    0.79    0.22
  -1  -3  -4    1.01    0.30
   1  -3   4    0.68    0.19
   1  -3   4    0.88    0.22
  -1  -3  -4    0.75    0.22
   1   3   4    1.19    0.21
  -1   3  -4    0.77    0.27
   1   3   4    0.76    0.36
  -1   3  -4    0.72    0.21
  -1   3  -4    0.51    0.28
   1   3   4    0.75    0.24
  -2  -3  -4    3.16    0.35
   2  -3   4    2.98    0.45
   2  -3   4    4.32    0.38
  -2  -3  -4    3.74    0.38
   2  -3   4    3.32    0.36
  -2  -3  -4    4.57    0.46
  -2  -3  -4    3.87    0.36
  -2  -3  -4    3.00    0.30
  -2   3  -4    3.58    0.41
  -2   3  -4    3.64    0.37
   2   3   4    4.11    0.49
   3  -3   4    4.01    0.44
   3  -3   4    3.48    0.54
  -3  -3  -4    3.84    0.49
  -3  -3  -4    3.92    0.51
  -3  -3  -4    4.19    0.45
  -3  -3  -4    3.59    0.44
  -3   3  -4    3.93    0.41
  -3   3  -4    3.84    0.47
  -4  -3  -4    0.24    0.46
  -4  -3  -4   -0.48    0.38
  -4  -3  -4   -0.49    0.37
  -4  -3  -4   -0.25    0.35
   4  -3   4    0.24    0.39
   4  -3   4    0.29    0.44
  -4   3  -4   -0.24    0.33
  -4   3  -4   -0.31    0.36
   4   3   4    0.40    0.40
  -5  -3  -4   -0.29    0.44
   5  -3   4    0.31    0.47
   5  -3   4    0.03    0.38
  -5  -3  -4   -0.63    0.34
   5   3   4   -0.31    0.35
  -6  -3  -4    1.62    0.58
   6  -3   4    1.04    0.44
   6   3   4    1.16    0.44
   6   3   4    1.29    0.52
  -7  -3  -4   -0.23    0.54
   7  -3   4    0.29    0.47
   7   3   4    0.16    0.49
   7   3   4   -0.69    0.38
  -8  -3  -4   -0.57    0.60
   8  -3   4   -0.42    0.47
  -9  -4   4    1.01    0.62
  -9  -4   4   -0.99    0.59
  -9   4   4   -0.25    0.56
  -8  -4   4    0.81    0.50
  -8  -4   4   -0.37    0.50
  -8   4   4    0.65    0.48
  -8   4   4   -0.26    0.50
  -7  -4   4   -0.26    0.41
  -7  -4   4   -0.06    0.50
  -7   4   4    0.40    0.47
  -7   4   4    0.88    0.49
  -7   4   4    0.51    0.49
   6  -4  -4    0.00    0.27
   6  -4  -4    0.20    0.33
  -6  -4   4   -0.09    0.41
  -6  -4   4    0.37    0.49
  -6   4   4    0.96    0.45
  -6   4   4   -0.19    0.44
   6   4  -4    0.53    0.33
  -6   4   4   -0.60    0.40
  -5  -4   4   -0.41    0.38
   5  -4  -4    0.02    0.34
  -5  -4   4    0.78    0.53
   5  -4  -4    0.25    0.33
   5  -4  -4    0.12    0.29
  -5   4   4    0.01    0.50
  -5   4   4    0.08    0.40
  -5   4   4    0.11    0.45
   5   4  -4    0.49    0.34
   4  -4  -4    0.59    0.30
   4  -4  -4    0.10    0.21
   4  -4  -4    0.12    0.31
  -4  -4   4    0.22    0.43
  -4  -4   4    0.07    0.33
   4   4  -4    0.34    0.19
  -4   4   4    0.47    0.36
   4   4  -4    0.48    0.28
  -4   4   4    0.18    0.43
   3  -4  -4    6.22    0.50
   3  -4  -4    5.49    0.43
  -3  -4   4    7.29    0.59
  -3  -4   4    5.70    0.42
  -3   4   4    6.67    0.69
   3   4  -4    5.85    0.44
  -3   4   4    6.31    0.51
  -3   4   4    5.99    0.47
   2  -4  -4    0.39    0.18
  -2  -4   4    0.45    0.22
   2  -4  -4    0.43    0.22
   2  -4  -4    0.36    0.18
  -2  -4   4    0.59    0.31
  -2   4   4    0.33    0.22
  -2   4   4    0.19    0.35
  -2   4   4    0.31    0.24
   2   4  -4    0.69    0.19
   2   4  -4    0.13    0.19
  -2   4   4    0.27    0.17
   1  -4  -4   30.46    1.18
  -1  -4   4   30.32    1.07
   1  -4  -4   33.00    1.07
   1  -4  -4   31.87    1.48
   1   4  -4   32.13    1.22
  -1   4   4   31.37    1.05
  -1   4   4   31.09    1.14
   1   4  -4   31.43    1.24
   1   4  -4   32.28    1.14
  -1   4   4   31.74    1.13
  -1   4   4   31.19    1.51
   0  -4  -4    3.64    0.27
   0  -4   4    3.96    0.31
   0  -4   4    4.79    0.49
   0  -4  -4    3.59    0.45
   0  -4  -4    3.67    0.30
   0  -4  -4    3.73    0.27
   0  -4   4    3.56    0.29
   0  -4  -4    3.70    0.35
   0   4   4    4.20    0.34
   0   4  -4    3.44    0.38
   0   4   4    4.49    0.35
   0   4  -4    4.60    0.41
   0   4  -4    3.54    0.30
   0   4   4    5.20    0.58
  -1  -4  -4    0.70    0.23
  -1  -4  -4    0.60    0.18
  -1  -4  -4    0.26    0.31
   1  -4   4    0.42    0.29
   1  -4   4    0.45    0.23
   1  -4   4    0.17    0.20
  -1  -4  -4    0.43    0.24
  -1  -4  -4    0.10    0.22
   1  -4   4    0.55    0.23
   1   4   4    0.79    0.42
  -1   4  -4    0.19    0.26
  -1   4  -4    0.41    0.29
   1   4   4    0.67    0.25
   1   4   4    0.65    0.21
   2  -4   4    1.46    0.25
  -2  -4  -4    1.00    0.33
  -2  -4  -4    1.40    0.31
   2  -4   4    0.93    0.31
  -2  -4  -4    1.58    0.42
   2  -4   4    1.30    0.31
  -2  -4  -4    0.89    0.29
   2   4   4    1.16    0.45
  -2   4  -4    0.66    0.31
  -2   4  -4    2.21    0.33
  -3  -4  -4    1.46    0.38
   3  -4   4    1.97    0.40
  -3  -4  -4    2.00    0.40
  -3  -4  -4    1.43    0.47
  -3  -4  -4    2.28    0.47
  -3   4  -4    1.85    0.35
  -3   4  -4    1.49    0.37
  -4  -4  -4    7.26    0.72
  -4  -4  -4    7.84    0.67
  -4  -4  -4    7.55    0.64
   4  -4   4    7.29    0.65
  -4   4  -4    8.18    0.68
  -4   4  -4    7.67    0.63
  -5  -4  -4    4.79    0.67
  -5  -4  -4    5.67    0.60
   5  -4   4    4.87    0.58
   5   4   4    5.24    0.57
   6  -4   4    2.19    0.51
  -6  -4  -4    1.29    0.57
   6   4   4    1.68    0.50
   6   4   4    1.95    0.54
   7  -4   4    1.04    0.50
  -7  -4  -4    0.14    0.56
   7   4   4    0.69    0.47
   7   4   4    1.06    0.51
  -8  -4  -4    0.45    0.65
   8  -4   4   -0.23    0.46
  -9  -5   4   -0.28    0.56
  -9  -5   4    0.18    0.58
  -9   5   4    0.23    0.56
  -8  -5   4    0.08    0.50
  -8  -5   4    0.22    0.61
  -8   5   4    1.29    0.51
  -8   5   4   -0.62    0.50
  -7  -5   4   -0.41    0.42
  -7  -5   4    0.27    0.52
  -7   5   4    0.75    0.53
  -7   5   4   -0.27    0.43
  -6  -5   4    1.72    0.57
  -6  -5   4    0.79    0.44
   6  -5  -4    1.30    0.38
  -6   5   4    1.95    0.48
   6   5  -4    0.61    0.36
  -6   5   4    1.14    0.52
  -5  -5   4   -0.06    0.50
  -5  -5   4    0.07    0.41
   5  -5  -4    0.03    0.36
   5  -5  -4    0.52    0.34
  -5   5   4    0.34    0.50
  -5   5   4   -0.17    0.43
   5   5  -4    0.03    0.33
   4  -5  -4    1.11    0.32
   4  -5  -4    0.93    0.36
  -4  -5   4    0.99    0.38
  -4  -5   4    1.00    0.45
   4  -5  -4    0.81    0.33
   4   5  -4    1.11    0.23
  -4   5   4    1.14    0.52
   4   5  -4    1.32    0.35
  -4   5   4    1.45    0.40
  -3  -5   4    0.12    0.38
   3  -5  -4    0.26    0.26
   3  -5  -4    0.08    0.25
  -3  -5   4   -0.02    0.29
  -3   5   4    0.43    0.33
  -3   5   4    0.19    0.43
   3   5  -4   -0.04    0.24
   2  -5  -4    0.29    0.23
  -2  -5   4    0.14    0.24
   2  -5  -4    0.02    0.20
   2  -5  -4    0.06    0.16
  -2   5   4    0.17    0.25
  -2   5   4    0.62    0.27
   2   5  -4   -0.08    0.21
  -2   5   4    0.70    0.23
  -2   5   4   -0.22    0.37
  -2   5   4    0.30    0.14
  -1  -5   4    6.75    0.65
   1  -5  -4    4.42    0.34
   1  -5  -4    5.27    0.42
  -1  -5   4    5.07    0.39
   1   5  -4    5.64    0.46
  -1   5   4    5.88    0.42
  -1   5   4    5.11    0.39
   1   5  -4    6.09    0.48
  -1   5   4    5.95    0.68
   1   5  -4    4.79    0.39
   0  -5  -4   -0.10    0.14
   0  -5   4   -0.17    0.18
   0  -5   4   -0.02    0.21
   0  -5  -4    0.09    0.18
   0  -5   4    0.18    0.35
   0  -5  -4   -0.16    0.22
   0  -5  -4    0.00    0.16
   0  -5  -4    0.22    0.23
   0   5  -4    0.07    0.25
   0   5  -4   -0.26    0.20
   0   5  -4    0.24    0.28
   0   5   4   -0.22    0.20
   0   5   4    0.16    0.24
   0   5   4   -0.19    0.41
  -1  -5  -4   10.75    0.58
  -1  -5  -4    9.98    0.62
   1  -5   4   10.03    0.57
   1  -5   4   11.37    0.57
  -1  -5  -4   10.76    0.55
   1  -5   4   10.50    0.71
   1  -5   4   11.23    0.58
  -1   5  -4   10.24    0.57
   1   5   4   10.37    0.85
  -1   5  -4   10.51    0.65
  -2  -5  -4    0.49    0.33
  -2  -5  -4    0.59    0.28
   2  -5   4    0.64    0.32
  -2  -5  -4    0.25    0.33
   2  -5   4    0.55    0.29
   2   5   4    0.46    0.48
  -2   5  -4    0.24    0.33
  -3  -5  -4    3.47    0.47
   3  -5   4    3.38    0.49
  -3  -5  -4    3.70    0.46
   3  -5   4    3.47    0.33
  -3  -5  -4    3.12    0.51
  -3   5  -4    3.59    0.48
  -3   5  -4    3.50    0.52
  -4  -5  -4   -0.25    0.37
  -4  -5  -4   -0.79    0.42
   4  -5   4    0.10    0.40
  -4  -5  -4   -0.04    0.32
  -4   5  -4    0.12    0.35
  -4   5  -4   -0.18    0.37
  -5  -5  -4    3.69    0.65
   5  -5   4    4.17    0.57
   5   5   4    4.16    0.56
   6  -5   4    1.29    0.47
  -6  -5  -4    0.80    0.54
   6   5   4    0.58    0.45
   7  -5   4   -0.08    0.44
  -7  -5  -4    0.27    0.57
   7   5   4   -0.05    0.47
   7   5   4    1.09    0.47
  -9  -6   4   -0.95    0.59
  -9  -6   4    0.68    0.61
  -9   6   4    1.02    0.60
  -8  -6   4   -0.10    0.61
  -8  -6   4    0.39    0.54
  -8   6   4    0.00    0.53
  -8   6   4    0.51    0.48
  -7  -6   4    0.32    0.45
  -7  -6   4    1.03    0.61
  -7   6   4    0.99    0.50
  -7   6   4    0.73    0.51
  -6  -6   4   -0.14    0.39
  -6  -6   4    0.03    0.47
  -6   6   4    0.52    0.51
  -6   6   4   -0.13    0.42
   6   6  -4   -0.02    0.34
   5  -6  -4    3.82    0.52
   5  -6  -4    3.06    0.45
  -5  -6   4    3.48    0.60
  -5  -6   4    3.83    0.54
  -5   6   4    3.61    0.68
   5   6  -4    3.54    0.49
  -5   6   4    3.85    0.54
  -4  -6   4    0.49    0.39
   4  -6  -4    0.37    0.33
   4  -6  -4    0.08    0.31
  -4  -6   4    0.35    0.48
   4  -6  -4    0.78    0.37
  -4   6   4    0.18    0.56
   4   6  -4    0.34    0.33
  -4   6   4    0.34    0.33
  -4   6   4   -0.01    0.41
  -3  -6   4    0.57    0.34
   3  -6  -4    0.39    0.30
   3  -6  -4    0.78    0.32
  -3  -6   4    0.14    0.42
  -3   6   4    0.47    0.38
  -3   6   4    0.11    0.53
   3   6  -4    0.57    0.32
   3   6  -4    0.65    0.20
  -3   6   4    0.49    0.29
   2  -6  -4    0.57    0.29
  -2  -6   4    0.40    0.31
   2  -6  -4    0.10    0.23
   2  -6  -4    0.02    0.27
  -2   6   4    0.15    0.45
  -2   6   4    0.81    0.28
   2   6  -4    0.31    0.15
  -2   6   4    0.09    0.30
   2   6  -4   -0.16    0.24
  -2   6   4    0.38    0.11
  -1  -6   4    1.82    0.29
   1  -6  -4    2.03    0.31
  -1  -6   4    1.62    0.31
   1  -6  -4    2.24    0.35
   1   6  -4    2.44    0.36
  -1   6   4    2.22    0.32
   1   6  -4    1.92    0.36
   1   6  -4    2.00    0.31
  -1   6   4    2.53    0.57
   0  -6  -4   -0.28    0.12
   0  -6   4   -0.12    0.27
   0  -6  -4   -0.17    0.23
   0  -6  -4    0.18    0.23
   0  -6   4   -0.09    0.39
   0  -6   4   -0.18    0.21
   0  -6  -4    0.14    0.27
   0   6   4    0.12    0.45
   0   6  -4   -0.24    0.29
   0   6  -4    0.19    0.25
   0   6   4   -0.13    0.24
   0   6  -4   -0.04    0.23
   1  -6   4    1.07    0.29
   1  -6   4    1.45    0.33
   1  -6   4    1.02    0.31
  -1  -6  -4    1.03    0.33
  -1  -6  -4    1.55    0.32
  -1  -6  -4    0.81    0.31
   1  -6   4    1.06    0.44
   1   6   4    1.46    0.57
  -1   6  -4    1.18    0.35
  -1   6  -4    1.03    0.30
  -2  -6  -4    0.77    0.35
   2  -6   4    0.99    0.37
   2  -6   4    0.86    0.36
  -2  -6  -4    0.89    0.39
  -2  -6  -4    1.00    0.38
  -2   6  -4    0.93    0.38
   2   6   4    0.45    0.55
  -3  -6  -4    2.09    0.52
   3  -6   4    2.80    0.36
  -3  -6  -4    1.94    0.44
   3  -6   4    2.32    0.46
  -3  -6  -4    1.56    0.44
  -3   6  -4    2.13    0.48
   3   6   4    1.85    0.63
  -4  -6  -4    7.37    0.71
   4  -6   4    7.88    0.68
  -4   6  -4    7.15    0.69
   5  -6   4    0.17    0.44
  -5  -6  -4    0.08    0.49
   5   6   4    0.52    0.41
  -6  -6  -4    0.95    0.56
   6  -6   4    1.35    0.51
   6   6   4    0.83    0.45
  -7  -6  -4   -0.02    0.58
   7  -6   4    0.22    0.51
   7   6   4   -0.28    0.43
   7   6   4   -0.64    0.43
  -8  -7   4    0.98    0.56
  -8  -7   4    0.15    0.66
  -8   7   4    1.74    0.59
  -8   7   4    0.00    0.56
  -7  -7   4    0.45    0.49
  -7  -7   4   -0.54    0.46
  -7   7   4    0.51    0.52
  -7   7   4    0.73    0.54
  -6  -7   4   -0.25    0.42
  -6  -7   4    0.45    0.55
  -6   7   4   -0.40    0.42
  -6   7   4    0.29    0.54
  -5  -7   4    0.32    0.48
   5  -7  -4   -0.29    0.29
  -5  -7   4   -0.87    0.39
  -5   7   4    0.19    0.51
  -5   7   4    0.44    0.45
   5   7  -4    0.03    0.33
   4  -7  -4    0.62    0.36
   4  -7  -4    1.16    0.39
   4  -7  -4    0.64    0.33
  -4  -7   4    0.73    0.41
  -4  -7   4    0.57    0.50
  -4   7   4    0.70    0.57
   4   7  -4    0.75    0.38
  -4   7   4    1.29    0.37
  -4   7   4    0.39    0.43
   3  -7  -4    0.06    0.32
  -3  -7   4    1.32    0.50
   3  -7  -4    0.49    0.33
  -3  -7   4   -0.13    0.37
   3   7  -4    0.19    0.31
   3   7  -4    0.31    0.23
  -3   7   4    0.44    0.55
  -3   7   4    0.13    0.31
  -3   7   4    0.03    0.37
   2  -7  -4    3.27    0.42
  -2  -7   4    3.72    0.45
  -2  -7   4    3.20    0.40
   2  -7  -4    3.77    0.42
  -2   7   4    2.90    0.41
   2   7  -4    3.37    0.42
  -2   7   4    4.12    0.71
   1  -7  -4   -0.18    0.28
   1  -7  -4   -0.03    0.31
  -1  -7   4    0.01    0.31
  -1  -7   4    0.13    0.26
  -1   7   4    0.10    0.51
   1   7  -4   -0.22    0.27
  -1   7   4   -0.11    0.27
   0  -7  -4    0.66    0.30
   0  -7  -4    0.10    0.31
   0  -7   4    1.14    0.35
   0  -7   4    0.88    0.30
   0  -7  -4    1.15    0.36
   0   7   4    1.50    0.63
   0   7   4    0.82    0.30
   0   7  -4    0.75    0.30
   0   7  -4    0.56    0.34
   1  -7   4    4.30    0.46
  -1  -7  -4    3.37    0.46
   1  -7   4    4.50    0.45
  -1  -7  -4    3.73    0.48
  -1  -7  -4    3.61    0.42
  -1   7  -4    3.50    0.44
  -1   7  -4    4.23    0.48
   1   7   4    3.75    0.76
  -2  -7  -4    0.35    0.36
  -2  -7  -4    0.57    0.41
   2  -7   4    0.14    0.39
  -2  -7  -4    0.16    0.40
   2  -7   4    0.60    0.39
   2   7   4    0.55    0.62
  -2   7  -4    0.66    0.37
  -3  -7  -4    2.62    0.47
  -3  -7  -4    2.76    0.54
  -3  -7  -4    2.36    0.50
   3  -7   4    2.97    0.41
   3  -7   4    2.11    0.48
   3   7   4    2.75    0.68
  -3   7  -4    2.57    0.48
   4  -7   4    3.75    0.55
  -4  -7  -4    2.85    0.56
  -4  -7  -4    2.72    0.48
  -4   7  -4    3.07    0.53
  -5  -7  -4   -0.21    0.48
   5  -7   4   -0.12    0.44
  -5   7  -4   -0.09    0.43
  -6  -7  -4    0.03    0.52
   6  -7   4    0.08    0.44
   6   7   4    0.49    0.42
   7  -7   4    0.77    0.53
  -7  -7  -4   -0.27    0.57
  -8  -8   4    0.45    0.66
  -8  -8   4   -0.19    0.55
  -8   8   4    1.03    0.60
  -8   8   4    1.57    0.57
  -7  -8   4   -1.02    0.46
  -7  -8   4   -0.02    0.52
  -7   8   4   -0.18    0.51
  -7   8   4    0.28    0.49
  -6  -8   4    0.58    0.55
  -6  -8   4    0.42    0.47
  -6   8   4   -0.70    0.43
  -6   8   4    0.51    0.59
  -5  -8   4    0.54    0.45
  -5  -8   4    1.09    0.54
  -5   8   4    1.13    0.50
  -5   8   4    0.56    0.55
   5   8  -4    1.37    0.41
   4  -8  -4    1.95    0.44
  -4  -8   4    1.78    0.47
  -4  -8   4    2.00    0.55
   4  -8  -4    1.85    0.41
  -4   8   4    2.46    0.49
  -4   8   4    2.64    0.71
  -4   8   4    2.03    0.41
   4   8  -4    1.47    0.38
  -3  -8   4    1.67    0.45
  -3  -8   4    1.40    0.55
   3  -8  -4    2.24    0.44
   3  -8  -4    1.74    0.40
  -3   8   4    1.88    0.71
  -3   8   4    1.44    0.39
   3   8  -4    1.01    0.38
  -2  -8   4    0.18    0.32
   2  -8  -4   -0.17    0.34
  -2  -8   4   -0.05    0.39
   2  -8  -4    0.05    0.31
   2   8  -4    0.07    0.30
  -2   8   4   -0.09    0.64
  -2   8   4   -0.03    0.31
  -1  -8   4    1.29    0.40
   1  -8  -4    1.03    0.37
  -1  -8   4    1.75    0.37
   1  -8  -4    1.75    0.40
   1   8  -4    1.77    0.38
  -1   8   4    1.62    0.38
  -1   8   4    2.19    0.68
   0  -8  -4    0.17    0.33
   0  -8   4    0.54    0.30
   0  -8  -4    0.68    0.38
   0  -8   4    0.73    0.36
   0  -8  -4    0.14    0.34
   0   8  -4   -0.28    0.34
   0   8   4    0.49    0.34
   0   8  -4    0.49    0.34
   0   8   4    0.21    0.62
   1  -8   4    0.66    0.35
  -1  -8  -4    0.55    0.37
   1  -8   4    0.61    0.41
  -1  -8  -4    0.64    0.42
  -1  -8  -4    0.12    0.35
  -1   8  -4    0.58    0.35
  -1   8  -4    0.02    0.33
   1   8   4    0.02    0.61
   2  -8   4   11.40    0.75
  -2  -8  -4   12.55    0.84
   2  -8   4   11.01    0.76
  -2  -8  -4   10.75    0.75
  -2  -8  -4    9.84    0.74
   2   8   4   10.21    1.06
  -2   8  -4   11.39    0.77
  -3  -8  -4    0.62    0.42
   3  -8   4   -0.15    0.39
  -3  -8  -4    1.31    0.45
   3   8   4    0.48    0.56
  -3   8  -4    0.28    0.36
   4  -8   4    1.38    0.49
  -4  -8  -4    0.35    0.50
  -4   8  -4    1.95    0.46
  -5  -8  -4    0.90    0.54
   5  -8   4   -0.67    0.38
  -5   8  -4    0.86    0.44
  -6  -8  -4    0.13    0.54
   6  -8   4   -0.05    0.44
  -6   8  -4    0.11    0.45
   6   8   4    0.03    0.40
  -7  -8  -4   -0.72    0.55
   7  -8   4   -0.15    0.47
  -7   8  -4   -0.51    0.46
  -8  -9   4    0.17    0.57
  -8  -9   4   -0.75    0.61
  -8   9   4    0.27    0.55
  -8   9   4    1.34    0.58
  -7  -9   4    0.88    0.64
  -7  -9   4    0.28    0.54
  -7   9   4    1.13    0.63
  -7   9   4   -0.48    0.53
  -6  -9   4    0.32    0.55
  -6  -9   4    0.58    0.46
  -6   9   4    0.13    0.51
  -6   9   4    0.34    0.58
  -5  -9   4    0.21    0.45
  -5  -9   4    0.50    0.52
  -5   9   4   -0.01    0.55
  -5   9   4    0.05    0.45
  -4  -9   4    2.35    0.48
  -4  -9   4    2.08    0.57
  -4   9   4    1.57    0.49
   4   9  -4    1.69    0.40
  -4   9   4    1.58    0.69
  -3  -9   4    3.04    0.48
  -3  -9   4    1.25    0.37
   3  -9  -4    1.86    0.42
   3  -9  -4    1.31    0.37
  -3  -9   4    1.80    0.54
  -3   9   4    0.82    0.64
  -3   9   4    1.61    0.39
   3   9  -4    1.92    0.41
  -2  -9   4    1.28    0.47
  -2  -9   4    1.86    0.40
   2  -9  -4    1.25    0.43
   2  -9  -4    1.20    0.39
  -2   9   4    0.66    0.65
   2   9  -4    2.18    0.42
  -2   9   4    1.34    0.40
  -1  -9   4    0.63    0.41
   1  -9  -4   -0.23    0.39
  -1  -9   4    0.41    0.37
   1  -9  -4   -0.05    0.34
  -1   9   4    0.93    0.38
  -1   9   4   -0.47    0.61
   1   9  -4    0.60    0.36
   0  -9   4    0.25    0.39
   0  -9  -4    0.90    0.43
   0  -9  -4    0.88    0.40
   0  -9  -4    0.94    0.41
   0  -9   4    0.21    0.32
   0   9   4    0.40    0.67
   0   9  -4    0.37    0.35
   0   9   4    0.27    0.35
   0   9  -4    0.64    0.36
  -1  -9  -4    2.54    0.45
   1  -9   4    2.24    0.47
  -1  -9  -4    3.20    0.51
  -1  -9  -4    2.51    0.47
   1  -9   4    2.75    0.44
  -1   9  -4    2.51    0.45
  -1   9  -4    3.19    0.47
   1   9   4    2.18    0.74
  -2  -9  -4    0.58    0.39
  -2  -9  -4    1.08    0.42
   2  -9   4    0.61    0.41
   2  -9   4    1.03    0.34
  -2   9  -4    0.70    0.36
   2   9   4    0.86    0.61
  -2   9  -4    0.89    0.38
  -3  -9  -4    1.34    0.48
  -3  -9  -4    0.52    0.40
   3  -9   4    2.19    0.50
   3   9   4    1.12    0.59
  -3   9  -4    1.55    0.42
  -4  -9  -4    0.23    0.48
   4  -9   4    1.06    0.47
  -4   9  -4    0.40    0.39
  -5  -9  -4   -0.22    0.47
   5  -9   4   -0.20    0.46
  -5   9  -4   -0.11    0.39
   6  -9   4    1.21    0.56
  -6  -9  -4    0.34    0.56
  -6   9  -4    2.04    0.55
   6   9   4    2.14    0.51
  -7 -10   4    0.23    0.53
  -7 -10   4    0.37    0.65
  -7  10   4    1.10    0.70
  -7  10   4    0.48    0.59
  -6 -10   4    0.78    0.52
  -6 -10   4    2.28    0.65
  -6  10   4    2.04    0.71
  -6  10   4    0.94    0.56
  -5 -10   4    3.86    0.61
  -5 -10   4    2.73    0.65
  -5  10   4    1.70    0.57
  -5  10   4    3.55    0.83
  -4 -10   4    1.41    0.50
  -4 -10   4   -0.11    0.46
  -4  10   4    0.64    0.64
  -3 -10   4    2.76    0.51
  -3 -10   4    3.18    0.59
   3  10  -4    2.92    0.47
  -3  10   4    2.64    0.76
  -2 -10   4    0.52    0.32
  -2 -10   4    0.29    0.39
   2  10  -4   -0.07    0.31
  -2  10   4   -0.21    0.57
  -1 -10   4    0.20    0.32
   1 -10  -4    1.26    0.40
  -1 -10   4    0.27    0.40
   1 -10  -4    0.45    0.34
  -1  10   4    0.72    0.68
   1  10  -4    1.44    0.39
   0 -10   4    3.01    0.45
   0 -10  -4    4.75    0.52
   0 -10   4    2.69    0.50
   0 -10  -4    4.06    0.53
   0  10  -4    3.78    0.50
   0  10  -4    3.85    0.48
   0  10   4    3.21    0.79
   1 -10   4    1.44    0.38
  -1 -10  -4    1.51    0.43
  -1 -10  -4    1.46    0.41
   1 -10   4    0.84    0.40
  -1  10  -4    1.45    0.37
   1  10   4    0.52    0.68
  -1  10  -4    1.12    0.38
   2 -10   4    1.47    0.46
  -2 -10  -4    1.96    0.46
  -2 -10  -4    1.43    0.46
  -2  10  -4    1.70    0.40
   2  10   4    1.50    0.73
  -3 -10  -4    1.81    0.53
   3 -10   4    1.15    0.50
  -3  10  -4    2.12    0.45
   3  10   4    2.06    0.72
  -4 -10  -4    1.05    0.53
   4 -10   4    1.29    0.50
  -4  10  -4    1.74    0.45
   5 -10   4    0.29    0.47
  -5 -10  -4   -1.03    0.47
  -5  10  -4   -0.37    0.38
   6 -10   4   -0.26    0.48
  -6 -10  -4    0.48    0.56
  -6  10  -4    0.38    0.46
  -7 -11   4   -0.36    0.61
  -7 -11   4   -0.07    0.53
  -7  11   4   -0.11    0.61
  -7  11   4    0.91    0.59
  -6 -11   4    0.29    0.56
  -6 -11   4   -0.13    0.55
  -6  11   4    1.55    0.75
  -5 -11   4    0.84    0.59
  -5 -11   4    1.14    0.54
  -5  11   4    1.11    0.70
  -4 -11   4    3.28    0.69
  -4 -11   4    3.28    0.61
  -4  11   4    3.54    0.82
  -3 -11   4    1.78    0.58
  -3 -11   4    1.38    0.50
  -3  11   4    1.11    0.75
  -2 -11   4   -0.02    0.41
   2  11  -4   -0.28    0.34
  -2  11   4   -0.13    0.67
  -1 -11   4    0.02    0.42
   1  11  -4   -0.03    0.34
  -1  11   4   -0.80    0.56
   0 -11  -4    0.24    0.37
   0 -11   4    0.06    0.41
   0  11  -4    0.42    0.34
   0  11   4    0.40    0.63
   1 -11   4    0.31    0.39
  -1 -11  -4    0.63    0.42
   1  11   4   -0.88    0.61
  -1  11  -4   -0.23    0.33
   2 -11   4    2.69    0.54
  -2 -11  -4    3.13    0.55
   2  11   4    3.30    0.86
  -2  11  -4    2.14    0.42
   3 -11   4    0.00    0.46
  -3 -11  -4    0.45    0.48
  -3  11  -4   -0.56    0.31
   4 -11   4    0.06    0.48
  -4 -11  -4   -0.35    0.47
  -4  11  -4    0.16    0.38
   5 -11   4    0.24    0.50
  -5 -11  -4    0.69    0.57
  -5  11  -4    1.11    0.44
  -6 -12   4    0.70    0.57
  -6 -12   4    0.10    0.64
  -6  12   4    0.82    0.78
  -5 -12   4    0.28    0.58
  -5 -12   4    0.29    0.54
  -5  12   4    0.71    0.73
  -4 -12   4    0.81    0.50
  -4 -12   4    0.95    0.58
  -4  12   4    0.20    0.67
  -3 -12   4    0.92    0.57
  -3 -12   4    1.35    0.52
  -3  12   4    1.03    0.73
  -2 -12   4    1.61    0.50
  -2  12   4    2.63    0.82
  -1 -12   4    0.91    0.46
  -1  12   4    0.07    0.66
   0 -12  -4    2.67    0.52
   0 -12   4    2.33    0.52
   0  12   4    2.86    0.88
  -1 -12  -4    0.72    0.42
   1 -12   4    0.17    0.44
  -1  12  -4   -0.69    0.31
   1  12   4    0.01    0.69
   2 -12   4    1.28    0.47
  -2 -12  -4    1.41    0.49
   2  12   4    1.52    0.73
  -2  12  -4    1.21    0.40
   3 -12   4    0.64    0.47
  -3 -12  -4    0.05    0.47
  -3  12  -4    0.30    0.35
   4 -12   4    0.16    0.48
  -4 -12  -4    0.54    0.51
  -5 -12  -4   -0.52    0.55
   5 -12   4   -0.05    0.50
  -5 -13   4    0.27    0.59
  -5 -13   4    0.82    0.64
  -5  13   4   -0.20    0.78
  -4 -13   4    3.39    0.72
  -4 -13   4    2.34    0.62
  -4  13   4    2.75    0.92
  -3 -13   4    0.14    0.47
  -3 -13   4    0.37    0.53
  -3  13   4   -1.64    0.63
  -2 -13   4    0.51    0.48
  -2 -13   4    1.38    0.59
  -2  13   4   -0.03    0.75
  -1 -13   4    0.38    0.46
  -1  13   4   -0.60    0.66
   0 -13   4   -0.21    0.45
   0 -13  -4   -0.31    0.39
   0  13   4   -0.50    0.63
  -1 -13  -4   -0.23    0.41
   1 -13   4   -0.11    0.43
   1  13   4   -0.36    0.71
   2 -13   4   -0.88    0.44
  -2 -13  -4    0.19    0.44
   2  13   4   -0.38    0.64
   3 -13   4   -0.77    0.42
  -3 -13  -4   -0.14    0.46
   4 -13   4    0.62    0.51
  -5 -14   4    0.07    0.56
  -5 -14   4   -0.29    0.59
  -4 -14   4    0.12    0.62
  -4 -14   4    1.65    0.63
  -3 -14   4    0.53    0.56
  -3 -14   4   -0.25    0.53
  -3  14   4   -0.44    0.72
  -2 -14   4    0.75    0.53
  -2 -14   4    1.30    0.61
  -2  14   4    1.11    0.84
  -1 -14   4    0.11    0.52
  -1  14   4   -1.62    0.64
   0 -14   4    0.30    0.51
   0  14   4   -0.20    0.73
   1 -14   4    0.68    0.52
   1  14   4    0.68    0.78
   2 -14   4    0.22    0.51
   2  14   4    1.20    0.80
   3 -14   4   -0.60    0.45
  -3 -15   4    0.86    0.56
  -3 -15   4   -0.52    0.51
  -2 -15   4    0.77    0.61
  -2 -15   4    1.06    0.59
  -1 -15   4   -0.07    0.52
   0 -15   4   -0.77    0.49
   1 -15   4    0.48    0.53
   2 -15   4    1.20    0.55
  -1 -16   4   -0.12    0.54
   0 -16   4   -0.21    0.57
  -9   0   5   -0.34    0.49
  -9   0   5   -0.44    0.54
  -9   0   5    0.64    0.49
  -8   0   5   -0.72    0.45
  -8   0   5    0.40    0.52
  -8   0   5    0.89    0.52
  -7   0   5   -0.30    0.47
  -7   0   5    0.17    0.42
   7   0  -5   -0.34    0.31
  -6   0   5   -0.29    0.43
  -6   0   5   -0.08    0.37
   6   0  -5   -0.09    0.31
  -5   0   5    0.69    0.36
  -5   0   5    0.18    0.42
   5   0  -5   -0.25    0.28
  -5   0   5    0.95    0.33
  -4   0   5   -0.23    0.34
  -4   0   5   -0.13    0.16
  -4   0   5    0.10    0.27
  -4   0   5   -0.16    0.22
   4   0  -5   -0.12    0.24
  -3   0   5   -0.03    0.18
  -3   0   5    0.34    0.27
   3   0  -5   -0.03    0.17
  -3   0   5    0.03    0.16
  -2   0   5    0.05    0.20
   2   0  -5    0.03    0.12
   1   0  -5    0.10    0.21
  -1   0   5   -0.10    0.22
   0   0   5   -0.22    0.21
   0   0  -5    0.51    0.21
   0   0  -5   -0.11    0.13
  -1   0  -5    0.12    0.19
   1   0   5   -0.44    0.20
  -1   0  -5    0.02    0.22
   1   0   5   -0.18    0.18
  -2   0  -5    0.15    0.18
   2   0   5    0.26    0.25
  -2   0  -5   -0.22    0.23
   3   0   5   -0.29    0.41
   3   0   5   -0.25    0.31
  -3   0  -5    0.09    0.30
  -3   0  -5    0.13    0.22
  -4   0  -5   -0.07    0.33
   4   0   5    0.01    0.44
  -4   0  -5   -0.10    0.36
   4   0   5    0.06    0.39
   5   0   5    0.52    0.45
   5   0   5   -0.29    0.36
   6   0   5   -0.21    0.41
   6   0   5   -0.03    0.46
   7   0   5   -0.50    0.51
   7   0   5   -0.21    0.45
   8   0   5   -0.52    0.44
  -9  -1   5    0.20    0.55
  -9  -1   5    0.50    0.47
  -9  -1   5    0.36    0.62
  -9   1   5    0.73    0.46
  -9   1   5   -0.43    0.51
  -9   1   5    0.30    0.56
  -8  -1   5    0.31    0.48
  -8  -1   5    0.54    0.55
  -8   1   5    0.96    0.55
  -8   1   5    1.29    0.51
  -8   1   5    0.44    0.49
   7  -1  -5    0.25    0.37
  -7  -1   5    0.30    0.49
  -7  -1   5    0.66    0.42
   7   1  -5    0.63    0.37
  -7   1   5   -0.49    0.45
  -7   1   5    0.69    0.45
  -7   1   5    0.21    0.48
   6  -1  -5    4.27    0.50
  -6  -1   5    4.18    0.63
  -6  -1   5    3.76    0.51
  -6   1   5    4.41    0.69
   6   1  -5    4.32    0.49
  -6   1   5    4.30    0.60
  -6   1   5    2.88    0.50
  -5  -1   5    2.28    0.51
  -5  -1   5    0.82    0.33
  -5  -1   5    1.05    0.37
   5  -1  -5    1.06    0.33
  -5   1   5    1.31    0.35
  -5   1   5    1.02    0.39
  -5   1   5    1.67    0.53
  -5   1   5    1.62    0.29
  -5   1   5    1.38    0.45
   5   1  -5    1.30    0.33
   4  -1  -5   14.40    0.71
  -4  -1   5   14.24    0.76
  -4  -1   5   14.79    0.66
  -4  -1   5   13.63    0.66
  -4   1   5   13.10    0.92
   4   1  -5   14.16    0.69
  -4   1   5   13.09    0.72
  -4   1   5   14.68    0.69
  -4   1   5   13.21    0.68
  -3  -1   5    0.08    0.16
  -3  -1   5    0.45    0.28
   3  -1  -5    0.04    0.18
   3  -1  -5    0.05    0.21
  -3  -1   5    0.08    0.18
  -3   1   5   -0.33    0.32
  -3   1   5   -0.06    0.19
   3   1  -5    0.33    0.17
  -3   1   5   -0.08    0.23
  -3   1   5    0.56    0.19
  -2  -1   5    9.90    0.51
   2  -1  -5   10.24    0.42
  -2   1   5    9.20    0.44
   2   1  -5    9.96    0.39
  -2   1   5    9.34    0.35
  -2   1   5    9.03    0.67
   1  -1  -5    0.96    0.14
   1  -1  -5    1.02    0.24
  -1   1   5    1.09    0.32
   1   1  -5    1.12    0.27
  -1   1   5    1.04    0.14
   0  -1  -5    0.07    0.21
   0  -1  -5   -0.10    0.14
   0   1   5   -0.16    0.25
   0   1  -5   -0.05    0.13
   0   1   5   -0.11    0.13
   0   1   5   -0.02    0.09
   0   1   5   -0.02    0.15
   0   1  -5   -0.02    0.21
   1  -1   5   25.91    1.12
  -1  -1  -5   25.25    1.01
  -1  -1  -5   27.23    1.07
   1  -1   5   25.31    0.94
  -1  -1  -5   27.34    1.17
   1  -1   5   28.00    1.17
   1   1   5   27.42    1.21
   1   1   5   26.33    1.01
  -1   1  -5   26.61    1.00
  -1   1  -5   28.81    1.11
   1   1   5   26.13    0.96
  -2  -1  -5    0.47    0.21
   2  -1   5    0.15    0.25
  -2  -1  -5    0.07    0.24
   2  -1   5    0.60    0.26
  -2  -1  -5    0.73    0.20
   2  -1   5    0.05    0.31
   2   1   5    0.90    0.28
  -2   1  -5    0.36    0.18
  -2   1  -5    0.39    0.31
  -2   1  -5    0.39    0.25
   2   1   5    0.30    0.26
  -3  -1  -5    0.88    0.42
   3  -1   5    0.52    0.44
  -3  -1  -5    0.67    0.20
  -3  -1  -5    0.70    0.30
  -3  -1  -5    0.21    0.32
   3  -1   5    0.62    0.36
   3   1   5    0.22    0.36
  -3   1  -5    0.17    0.12
  -3   1  -5    0.64    0.33
  -4  -1  -5    1.39    0.42
  -4  -1  -5    1.07    0.50
   4  -1   5    1.67    0.44
  -4  -1  -5    1.71    0.39
  -4  -1  -5    1.84    0.23
   4  -1   5    1.69    0.55
  -4   1  -5    1.36    0.41
   4   1   5    1.61    0.54
   4   1   5    0.58    0.41
  -4   1  -5    1.01    0.37
   5  -1   5    6.57    0.75
   5  -1   5    5.05    0.62
  -5  -1  -5    7.18    0.73
   5   1   5    5.58    0.59
   5   1   5    5.79    0.70
   6  -1   5    0.08    0.45
  -6  -1  -5    0.54    0.52
   6  -1   5   -0.41    0.47
   6   1   5    0.66    0.49
   6   1   5    0.27    0.44
   7  -1   5    0.35    0.56
   7  -1   5    0.47    0.46
   7   1   5    1.16    0.49
   7   1   5    1.01    0.53
   8  -1   5   -0.66    0.43
   8   1   5   -0.78    0.44
  -9  -2   5    0.06    0.54
  -9  -2   5   -1.20    0.54
  -9   2   5    0.92    0.46
  -9   2   5    0.06    0.57
  -9   2   5    0.04    0.56
  -8  -2   5   -0.18    0.42
  -8  -2   5    0.34    0.55
  -8   2   5    1.42    0.55
  -8   2   5    1.18    0.52
  -8   2   5   -0.24    0.47
  -7  -2   5    0.20    0.51
  -7  -2   5    0.61    0.45
  -7   2   5    2.07    0.59
  -7   2   5    0.02    0.45
   7   2  -5    0.58    0.36
  -7   2   5    0.97    0.50
  -6  -2   5    0.05    0.47
   6  -2  -5   -0.04    0.31
  -6  -2   5    0.31    0.38
  -6   2   5    0.52    0.42
  -6   2   5    0.12    0.44
  -6   2   5   -0.08    0.36
   6   2  -5   -0.30    0.29
  -5  -2   5   -0.15    0.32
  -5  -2   5    0.26    0.36
  -5  -2   5    0.44    0.46
   5  -2  -5    0.03    0.31
  -5   2   5   -0.28    0.28
  -5   2   5   -0.26    0.48
  -5   2   5    0.26    0.38
  -5   2   5    0.33    0.40
  -5   2   5   -0.19    0.31
   5   2  -5    0.03    0.30
   4  -2  -5    0.22    0.26
  -4  -2   5    0.44    0.25
  -4  -2   5    0.14    0.28
  -4  -2   5    0.22    0.37
  -4   2   5    0.00    0.27
   4   2  -5    0.32    0.25
  -4   2   5    0.50    0.41
  -4   2   5    0.40    0.31
  -4   2   5   -0.03    0.29
  -3  -2   5    5.89    0.36
   3  -2  -5    5.22    0.38
  -3  -2   5    5.48    0.34
  -3  -2   5    6.08    0.49
   3  -2  -5    6.03    0.40
   3  -2  -5    5.34    0.41
  -3   2   5    6.71    0.67
  -3   2   5    5.64    0.40
  -3   2   5    5.60    0.39
  -3   2   5    4.91    0.39
   3   2  -5    5.61    0.37
   2  -2  -5    0.52    0.17
  -2  -2   5    0.40    0.17
   2  -2  -5    0.41    0.16
  -2  -2   5    0.79    0.28
  -2   2   5    0.67    0.17
  -2   2   5    0.35    0.33
  -2   2   5    0.56    0.18
   2   2  -5    0.45    0.14
  -2   2   5    0.50    0.18
  -2   2   5    0.34    0.21
   1  -2  -5    1.33    0.19
   1  -2  -5    1.12    0.23
  -1  -2   5    1.04    0.24
  -1   2   5    1.08    0.35
  -1   2   5    0.95    0.22
  -1   2   5    1.00    0.16
   1   2  -5    1.20    0.13
  -1   2   5    1.41    0.17
   1   2  -5    1.28    0.29
   0  -2   5    0.96    0.29
   0  -2  -5    0.72    0.19
   0  -2  -5    0.56    0.27
   0  -2  -5    0.59    0.22
   0   2  -5    0.63    0.16
   0   2   5    0.62    0.16
   0   2   5    0.40    0.31
   0   2   5    0.91    0.14
   0   2  -5    0.80    0.25
   0   2   5    0.60    0.18
  -1  -2  -5    9.88    0.60
   1  -2   5   10.40    0.47
  -1  -2  -5   10.17    0.53
   1  -2   5    9.44    0.63
  -1  -2  -5    9.46    0.39
   1  -2   5   10.16    0.50
  -1  -2  -5   10.60    0.58
   1   2   5    8.84    0.66
   1   2   5   11.27    0.52
   1   2   5    9.40    0.49
  -1   2  -5   10.18    0.64
  -1   2  -5   10.54    0.53
  -2  -2  -5    9.10    0.56
   2  -2   5    8.44    0.54
   2  -2   5    8.23    0.65
  -2  -2  -5    6.80    0.42
   2  -2   5    9.31    0.55
  -2  -2  -5    8.93    0.56
  -2  -2  -5    7.99    0.57
  -2   2  -5    8.33    0.55
   2   2   5   10.32    0.59
   2   2   5    8.26    0.64
  -2   2  -5    9.34    0.66
  -3  -2  -5   -0.30    0.36
   3  -2   5   -0.03    0.34
  -3  -2  -5    0.29    0.28
  -3  -2  -5    0.43    0.31
  -3  -2  -5    0.05    0.30
   3  -2   5   -0.25    0.36
  -3   2  -5    0.34    0.33
  -3   2  -5    0.14    0.08
  -4  -2  -5    0.27    0.45
  -4  -2  -5   -0.20    0.35
  -4  -2  -5   -0.31    0.35
   4  -2   5    0.47    0.47
   4  -2   5    0.01    0.39
   4   2   5   -0.05    0.38
  -4   2  -5   -0.40    0.35
   5  -2   5    0.09    0.42
  -5  -2  -5    0.13    0.46
   5  -2   5   -0.23    0.43
   5   2   5    0.56    0.47
   5   2   5    0.65    0.41
  -6  -2  -5    1.16    0.56
   6  -2   5   -0.38    0.51
   6  -2   5    1.33    0.47
   6   2   5    0.86    0.50
   6   2   5    0.83    0.44
  -7  -2  -5    0.10    0.58
   7  -2   5    0.13    0.45
   7  -2   5    0.48    0.56
   7   2   5    0.09    0.50
   7   2   5   -0.05    0.46
  -8  -2  -5    0.82    0.61
  -9  -3   5   -0.18    0.57
  -9  -3   5    0.22    0.55
  -9   3   5    0.11    0.57
  -9   3   5   -0.10    0.54
  -8  -3   5    0.03    0.55
  -8  -3   5    0.11    0.47
  -8   3   5    0.54    0.47
  -8   3   5    0.35    0.51
  -8   3   5    0.00    0.49
  -7  -3   5   -0.45    0.50
  -7  -3   5    0.33    0.43
  -7   3   5    0.28    0.47
   7   3  -5   -0.24    0.32
  -7   3   5    0.65    0.47
  -7   3   5   -0.44    0.41
   6  -3  -5    0.20    0.32
  -6  -3   5   -0.03    0.43
  -6  -3   5    0.73    0.39
   6  -3  -5   -0.03    0.29
  -6   3   5    0.38    0.44
  -6   3   5   -0.26    0.41
  -6   3   5    0.20    0.38
   6   3  -5    0.43    0.32
  -5  -3   5    2.50    0.55
  -5  -3   5    2.34    0.44
   5  -3  -5    2.64    0.43
   5  -3  -5    1.98    0.38
  -5   3   5    2.04    0.48
   5   3  -5    2.65    0.42
  -5   3   5    2.10    0.46
  -5   3   5    2.44    0.58
  -4  -3   5    0.96    0.44
   4  -3  -5    0.17    0.30
  -4  -3   5    0.10    0.31
  -4  -3   5    0.01    0.26
   4  -3  -5    0.51    0.29
  -4   3   5    0.06    0.35
  -4   3   5    0.52    0.30
   4   3  -5    0.66    0.28
  -4   3   5    0.03    0.42
  -4   3   5   -0.20    0.31
  -3  -3   5    7.41    0.43
   3  -3  -5    7.73    0.46
  -3  -3   5    7.91    0.43
  -3  -3   5    7.48    0.57
   3  -3  -5    8.75    0.50
   3  -3  -5    7.72    0.46
  -3   3   5    8.03    0.50
  -3   3   5    7.95    0.69
  -3   3   5    7.73    0.50
   3   3  -5    7.72    0.48
  -3   3   5    8.00    0.45
  -2  -3   5    4.36    0.25
   2  -3  -5    3.99    0.26
   2  -3  -5    3.75    0.32
  -2  -3   5    4.69    0.44
  -2  -3   5    4.01    0.26
  -2   3   5    4.31    0.33
  -2   3   5    4.20    0.32
  -2   3   5    5.49    0.61
   2   3  -5    3.88    0.31
  -2   3   5    4.36    0.32
   1  -3  -5   -0.02    0.18
  -1  -3   5    0.07    0.21
   1  -3  -5    0.16    0.29
   1  -3  -5    0.17    0.18
  -1   3   5   -0.11    0.18
  -1   3   5   -0.15    0.18
  -1   3   5   -0.22    0.31
   1   3  -5    0.07    0.14
  -1   3   5    0.20    0.19
   1   3  -5    0.20    0.24
  -1   3   5   -0.17    0.14
   0  -3  -5    3.65    0.32
   0  -3  -5    3.59    0.43
   0  -3  -5    3.26    0.32
   0  -3   5    3.72    0.25
   0  -3   5    3.69    0.39
   0  -3   5    3.53    0.25
   0   3   5    3.91    0.31
   0   3   5    3.91    0.31
   0   3   5    4.08    0.52
   0   3  -5    3.28    0.40
   0   3  -5    3.88    0.29
  -1  -3  -5    0.25    0.29
  -1  -3  -5    0.32    0.18
  -1  -3  -5   -0.01    0.21
  -1  -3  -5    0.17    0.23
   1  -3   5    0.27    0.22
   1  -3   5    0.47    0.19
   1  -3   5    0.44    0.21
  -1  -3  -5    0.42    0.24
   1  -3   5    0.03    0.24
   1  -3   5   -0.14    0.29
   1   3   5    0.43    0.26
  -1   3  -5    0.41    0.22
   1   3   5    0.09    0.38
   1   3   5    0.15    0.19
  -1   3  -5    0.14    0.28
   2  -3   5    7.80    0.56
  -2  -3  -5    7.46    0.58
   2  -3   5    7.55    0.54
  -2  -3  -5    8.58    0.58
   2  -3   5    7.73    0.65
  -2  -3  -5    7.60    0.61
  -2   3  -5    8.15    0.64
  -2   3  -5    7.41    0.55
   2   3   5    8.07    0.71
   2   3   5    9.31    0.57
  -3  -3  -5   -0.08    0.30
  -3  -3  -5    0.10    0.30
  -3  -3  -5    0.11    0.37
   3  -3   5   -0.18    0.35
   3  -3   5    0.31    0.43
  -3  -3  -5    0.89    0.35
  -3   3  -5   -0.15    0.33
  -3   3  -5    0.50    0.37
  -3   3  -5    0.07    0.07
   4  -3   5    0.03    0.40
   4  -3   5   -0.61    0.44
  -4  -3  -5   -0.74    0.43
  -4  -3  -5   -0.48    0.34
  -4  -3  -5    0.38    0.38
  -4   3  -5   -0.09    0.36
   4   3   5    0.25    0.39
   5  -3   5   -0.11    0.45
   5  -3   5   -0.83    0.35
  -5  -3  -5   -0.26    0.44
   5   3   5    0.16    0.41
   6  -3   5   -0.60    0.46
  -6  -3  -5    0.10    0.50
   6  -3   5    0.02    0.45
   6   3   5    0.86    0.52
   6   3   5    0.12    0.41
   7  -3   5   -0.51    0.43
  -7  -3  -5    0.26    0.56
   7   3   5    0.34    0.47
   7   3   5    0.05    0.49
  -9  -4   5    0.25    0.55
  -9  -4   5    0.46    0.63
  -9   4   5    1.09    0.60
  -8  -4   5    0.56    0.51
  -8  -4   5    0.01    0.57
  -8   4   5    0.33    0.49
  -8   4   5    0.82    0.50
  -7  -4   5    0.36    0.42
  -7  -4   5   -0.50    0.51
  -7   4   5   -0.18    0.44
  -7   4   5    0.73    0.53
  -7   4   5    0.27    0.46
   6  -4  -5    0.09    0.30
  -6  -4   5   -0.24    0.38
  -6  -4   5    0.11    0.47
   6  -4  -5    0.52    0.37
  -6   4   5    0.23    0.48
  -6   4   5    0.24    0.39
  -6   4   5    0.22    0.41
   6   4  -5    0.25    0.30
   5  -4  -5    0.95    0.38
   5  -4  -5    0.95    0.35
  -5  -4   5    1.12    0.49
  -5  -4   5    1.64    0.42
  -5   4   5    1.84    0.47
  -5   4   5    0.37    0.39
  -5   4   5    1.29    0.55
   5   4  -5    0.49    0.35
   4  -4  -5    0.74    0.32
  -4  -4   5   -0.03    0.42
   4  -4  -5    0.28    0.29
   4  -4  -5    0.12    0.23
  -4  -4   5    0.57    0.34
  -4   4   5    0.42    0.32
  -4   4   5    0.81    0.37
  -4   4   5    0.26    0.47
   4   4  -5    0.44    0.30
  -3  -4   5   10.75    0.69
   3  -4  -5    9.89    0.52
   3  -4  -5    9.66    0.57
   3  -4  -5   10.00    0.44
  -3  -4   5    9.73    0.52
  -3   4   5    9.02    0.83
  -3   4   5    9.98    0.59
  -3   4   5    9.31    0.60
   3   4  -5    9.90    0.58
   2  -4  -5    0.51    0.23
  -2  -4   5    0.53    0.20
   2  -4  -5    1.04    0.17
  -2   4   5    0.60    0.26
  -2   4   5    0.67    0.20
  -2   4   5    0.69    0.25
  -2   4   5    1.03    0.42
   2   4  -5    0.50    0.20
  -1  -4   5   10.55    0.45
   1  -4  -5   10.15    0.55
   1  -4  -5   10.30    0.49
   1   4  -5    9.94    0.50
  -1   4   5   10.31    0.53
   1   4  -5   10.62    0.67
   1   4  -5   10.02    0.58
  -1   4   5    9.84    0.48
  -1   4   5   10.26    0.50
  -1   4   5   10.45    0.81
   0  -4   5    9.50    0.46
   0  -4  -5    9.46    0.39
   0  -4   5    9.26    0.47
   0  -4  -5    9.15    0.56
   0  -4  -5    9.45    0.49
   0  -4  -5   10.42    0.43
   0   4  -5    9.72    0.63
   0   4   5    9.42    0.51
   0   4   5   10.17    0.74
   0   4   5    9.09    0.52
   0   4  -5    9.64    0.60
   0   4  -5   10.36    0.51
   1  -4   5    3.50    0.33
   1  -4   5    2.77    0.45
   1  -4   5    3.82    0.34
  -1  -4  -5    3.57    0.32
  -1  -4  -5    3.86    0.48
   1  -4   5    3.92    0.42
  -1  -4  -5    3.33    0.29
  -1  -4  -5    3.14    0.37
   1  -4   5    3.60    0.34
  -1  -4  -5    3.43    0.36
   1   4   5    4.46    0.60
   1   4   5    4.44    0.33
   1   4   5    3.60    0.38
  -1   4  -5    4.03    0.46
   2  -4   5   18.73    0.85
   2  -4   5   17.92    1.02
  -2  -4  -5   19.18    1.04
  -2  -4  -5   19.68    0.82
  -2  -4  -5   20.16    0.90
   2  -4   5   19.07    0.87
   2  -4   5   18.99    0.84
  -2  -4  -5   19.48    0.93
  -2   4  -5   18.59    0.89
   2   4   5   18.86    1.09
   3  -4   5    0.40    0.46
  -3  -4  -5    0.70    0.40
  -3  -4  -5   -0.29    0.39
  -3  -4  -5    0.44    0.34
   3  -4   5    0.28    0.38
  -3  -4  -5    0.20    0.32
  -3   4  -5   -0.45    0.34
  -3   4  -5    0.35    0.35
   4  -4   5    4.78    0.55
  -4  -4  -5    3.94    0.53
  -4  -4  -5    5.41    0.63
   4  -4   5    3.99    0.63
  -4   4  -5    5.48    0.55
   5  -4   5    0.11    0.43
  -5  -4  -5   -0.29    0.47
   5   4   5   -0.06    0.39
   6  -4   5    0.20    0.43
  -6  -4  -5   -0.36    0.52
   6   4   5    0.23    0.41
   6   4   5    0.70    0.52
   7  -4   5    0.16    0.50
  -7  -4  -5    0.48    0.60
   7   4   5   -0.27    0.45
   7   4   5    0.33    0.46
  -9  -5   5   -0.51    0.61
  -9  -5   5   -0.37    0.50
  -9   5   5   -0.64    0.53
  -8  -5   5    0.30    0.49
  -8  -5   5    0.62    0.62
  -8   5   5    0.47    0.51
  -8   5   5    0.39    0.49
  -7  -5   5    0.07    0.41
  -7  -5   5    0.60    0.56
  -7   5   5    1.06    0.55
  -7   5   5    0.43    0.48
   6  -5  -5    0.85    0.36
   6  -5  -5    0.57    0.37
  -6  -5   5    0.55    0.53
  -6  -5   5    0.71    0.42
   6   5  -5    0.28    0.34
  -6   5   5   -0.32    0.46
  -6   5   5    0.03    0.43
  -5  -5   5    0.48    0.40
   5  -5  -5    0.71    0.33
   5  -5  -5    0.85    0.39
  -5  -5   5    0.13    0.50
  -5   5   5    0.82    0.43
   5   5  -5    0.97    0.35
  -5   5   5    0.60    0.51
  -4  -5   5    0.48    0.35
   4  -5  -5    0.11    0.33
   4  -5  -5    0.36    0.27
   4  -5  -5    0.21    0.29
  -4  -5   5    0.46    0.46
   4   5  -5    0.18    0.30
  -4   5   5   -0.08    0.37
  -4   5   5    0.97    0.52
  -3  -5   5    1.81    0.47
   3  -5  -5    1.48    0.26
   3  -5  -5    1.21    0.32
  -3  -5   5    1.44    0.33
   3  -5  -5    1.51    0.29
   3   5  -5    1.66    0.22
  -3   5   5    1.25    0.36
   3   5  -5    1.88    0.31
  -3   5   5    1.72    0.26
  -3   5   5    1.24    0.34
  -3   5   5    1.01    0.51
   2  -5  -5   18.02    0.67
  -2  -5   5   17.71    0.72
   2  -5  -5   16.74    0.79
   2  -5  -5   16.83    0.66
   2   5  -5   17.18    0.74
  -2   5   5   18.25    1.08
  -2   5   5   16.67    0.65
  -2   5   5   15.43    0.77
  -2   5   5   15.79    0.77
  -2   5   5   15.62    0.75
   2   5  -5   17.22    0.77
   1  -5  -5    1.87    0.24
   1  -5  -5    1.70    0.31
   1  -5  -5    2.05    0.17
  -1  -5   5    2.27    0.28
   1   5  -5    1.99    0.28
   1   5  -5    2.59    0.36
   1   5  -5    1.93    0.38
  -1   5   5    2.22    0.33
  -1   5   5    1.59    0.52
  -1   5   5    1.65    0.27
   0  -5   5    0.37    0.39
   0  -5  -5    0.36    0.21
   0  -5  -5    0.12    0.18
   0  -5  -5    0.38    0.26
   0  -5   5    0.15    0.24
   0  -5  -5    0.11    0.18
   0  -5   5   -0.02    0.20
   0   5   5    0.59    0.45
   0   5  -5    0.37    0.23
   0   5   5    0.15    0.23
   0   5  -5    0.37    0.29
   0   5  -5    0.09    0.27
   0   5   5    0.42    0.28
   1  -5   5    5.27    0.44
   1  -5   5    5.08    0.42
  -1  -5  -5    4.75    0.40
  -1  -5  -5    4.49    0.46
  -1  -5  -5    4.94    0.39
   1  -5   5    5.91    0.56
   1  -5   5    5.18    0.43
  -1   5  -5    5.13    0.50
   1   5   5    4.61    0.69
  -2  -5  -5    5.51    0.50
   2  -5   5    5.98    0.50
   2  -5   5    6.27    0.52
  -2  -5  -5    5.98    0.55
  -2  -5  -5    5.33    0.46
   2  -5   5    5.23    0.51
  -2   5  -5    5.73    0.58
   2   5   5    4.56    0.69
   3  -5   5    4.16    0.51
  -3  -5  -5    3.83    0.49
  -3  -5  -5    4.45    0.56
  -3  -5  -5    4.02    0.53
  -3   5  -5    4.22    0.52
   3   5   5    4.21    0.68
  -3   5  -5    3.83    0.56
  -4  -5  -5   27.88    1.32
   4  -5   5   28.08    1.25
  -4  -5  -5   27.97    1.30
  -4   5  -5   26.30    1.26
  -4   5  -5   28.58    1.31
  -5  -5  -5   -0.99    0.42
   5  -5   5   -0.28    0.40
   5   5   5    0.96    0.44
   6  -5   5    1.61    0.50
  -6  -5  -5    2.08    0.62
   6   5   5    1.20    0.47
  -7  -5  -5    0.60    0.59
   7  -5   5    0.51    0.53
   7   5   5   -0.36    0.41
   7   5   5    0.87    0.48
  -8  -6   5    0.41    0.62
  -8  -6   5   -0.33    0.45
  -8   6   5    0.52    0.52
  -8   6   5    0.82    0.56
  -7  -6   5   -0.63    0.51
  -7  -6   5    0.07    0.45
  -7   6   5   -0.77    0.43
  -7   6   5    0.58    0.52
  -6  -6   5    0.22    0.41
  -6  -6   5    0.10    0.47
   6  -6  -5   -0.26    0.30
  -6   6   5    0.46    0.43
  -6   6   5   -0.11    0.50
   6   6  -5   -0.10    0.34
  -5  -6   5   -0.17    0.36
   5  -6  -5    0.86    0.32
  -5  -6   5    0.38    0.48
   5  -6  -5   -0.35    0.33
  -5   6   5    0.18    0.39
  -5   6   5    0.44    0.48
   5   6  -5   -0.13    0.31
  -4  -6   5    2.14    0.43
  -4  -6   5    1.53    0.53
   4  -6  -5    2.10    0.43
   4  -6  -5    1.54    0.38
   4   6  -5    2.26    0.41
  -4   6   5    1.68    0.63
  -4   6   5    1.06    0.43
  -4   6   5    2.03    0.38
   3  -6  -5    0.73    0.32
  -3  -6   5    0.71    0.46
  -3  -6   5    0.54    0.33
   3  -6  -5    0.42    0.22
   3   6  -5    0.72    0.24
  -3   6   5    0.63    0.38
  -3   6   5    0.41    0.30
   3   6  -5    0.44    0.30
  -3   6   5    0.47    0.53
  -3   6   5   -0.04    0.20
  -2  -6   5    2.40    0.37
   2  -6  -5    2.47    0.28
   2  -6  -5    1.72    0.35
   2  -6  -5    2.25    0.28
  -2   6   5    2.42    0.63
  -2   6   5    1.93    0.20
   2   6  -5    2.20    0.33
   2   6  -5    1.62    0.34
  -2   6   5    1.89    0.37
  -2   6   5    2.22    0.34
   1  -6  -5    0.86    0.32
   1  -6  -5    0.36    0.14
  -1  -6   5    1.48    0.30
  -1  -6   5    1.08    0.27
   1  -6  -5    1.09    0.22
   1   6  -5    1.52    0.36
   1   6  -5    1.08    0.36
   1   6  -5    1.30    0.30
  -1   6   5    1.79    0.57
  -1   6   5    1.26    0.35
  -1   6   5    1.34    0.30
   0  -6  -5    3.31    0.27
   0  -6  -5    2.92    0.29
   0  -6   5    2.66    0.34
   0  -6  -5    2.27    0.38
   0  -6   5    2.78    0.36
   0   6  -5    3.34    0.38
   0   6   5    3.30    0.68
   0   6   5    2.68    0.38
   0   6  -5    3.08    0.43
   1  -6   5    0.63    0.32
  -1  -6  -5    0.80    0.33
  -1  -6  -5    0.49    0.26
   1  -6   5    1.05    0.35
  -1  -6  -5    0.92    0.31
   1  -6   5    0.61    0.45
  -1  -6  -5    1.09    0.32
   1  -6   5    0.96    0.31
   1   6   5    0.27    0.58
  -1   6  -5    0.29    0.35
  -1   6  -5    0.85    0.30
  -2  -6  -5   13.31    0.78
  -2  -6  -5   13.90    0.82
   2  -6   5   12.83    0.76
  -2  -6  -5   13.58    0.76
   2  -6   5   13.87    0.84
  -2   6  -5   13.50    0.81
   2   6   5   12.78    1.04
  -3  -6  -5    4.54    0.51
   3  -6   5    4.99    0.57
  -3  -6  -5    5.48    0.59
  -3  -6  -5    5.27    0.58
   3   6   5    5.91    0.78
  -3   6  -5    4.40    0.55
  -4  -6  -5    3.55    0.58
   4  -6   5    2.88    0.52
  -4   6  -5    3.19    0.52
  -5  -6  -5    1.15    0.55
   5  -6   5    1.81    0.50
  -5   6  -5    1.63    0.49
   6  -6   5   -0.22    0.43
  -6  -6  -5    0.67    0.56
  -6   6  -5    0.42    0.44
   6   6   5   -0.01    0.44
   7  -6   5   -0.75    0.44
  -7  -6  -5    0.21    0.60
   7   6   5   -0.64    0.40
  -8  -7   5    0.58    0.53
  -8  -7   5    0.55    0.62
  -8   7   5    2.37    0.66
  -8   7   5    0.08    0.52
  -7  -7   5   -0.26    0.53
  -7  -7   5    0.60    0.46
  -7   7   5    0.77    0.56
  -7   7   5    0.98    0.53
  -6  -7   5   -0.26    0.41
  -6  -7   5    0.52    0.55
   6   7  -5    0.07    0.36
  -6   7   5   -0.06    0.50
  -6   7   5    0.08    0.43
  -5  -7   5    0.00    0.47
   5  -7  -5    0.39    0.37
  -5  -7   5    0.23    0.39
   5  -7  -5    0.03    0.27
  -5   7   5    0.14    0.30
  -5   7   5    0.66    0.54
  -5   7   5    0.19    0.39
   5   7  -5    0.32    0.34
   4  -7  -5    0.80    0.36
   4  -7  -5    0.47    0.31
  -4  -7   5    0.20    0.48
  -4  -7   5    0.99    0.41
  -4   7   5    0.33    0.53
   4   7  -5    0.14    0.34
  -4   7   5    0.01    0.31
  -4   7   5    0.20    0.42
   3  -7  -5    0.70    0.27
  -3  -7   5    1.05    0.40
  -3  -7   5    1.84    0.50
   3  -7  -5    1.47    0.38
  -3   7   5    1.61    0.20
  -3   7   5    1.29    0.36
   3   7  -5    1.34    0.36
  -3   7   5    1.02    0.42
   3   7  -5    1.06    0.32
  -3   7   5    1.21    0.63
   2  -7  -5   23.10    0.92
  -2  -7   5   23.96    0.99
   2  -7  -5   21.08    1.01
  -2   7   5   22.22    1.39
   2   7  -5   22.82    1.00
  -2   7   5   22.78    1.01
   2   7  -5   22.77    1.06
  -1  -7   5    2.38    0.36
   1  -7  -5    2.39    0.36
  -1  -7   5    3.10    0.42
   1  -7  -5    2.75    0.42
  -1   7   5    2.89    0.40
   1   7  -5    2.42    0.44
   1   7  -5    3.34    0.41
  -1   7   5    2.48    0.68
   0  -7  -5    5.02    0.40
   0  -7  -5    4.36    0.30
   0  -7   5    4.22    0.43
   0  -7  -5    4.12    0.50
   0  -7   5    4.50    0.46
   0  -7  -5    5.05    0.46
   0   7  -5    4.72    0.46
   0   7   5    4.25    0.47
   0   7   5    5.13    0.82
   0   7  -5    4.22    0.49
  -1  -7  -5    1.35    0.27
  -1  -7  -5    1.51    0.37
  -1  -7  -5    1.25    0.40
   1  -7   5    1.06    0.34
  -1  -7  -5    0.77    0.35
   1  -7   5    1.47    0.40
  -1   7  -5    1.02    0.38
   1   7   5    0.96    0.69
  -1   7  -5    1.20    0.35
  -2  -7  -5    1.95    0.41
   2  -7   5    0.76    0.43
  -2  -7  -5    1.44    0.41
  -2  -7  -5    1.14    0.41
   2  -7   5    1.82    0.44
   2   7   5    0.99    0.67
  -2   7  -5    0.88    0.43
  -3  -7  -5    1.68    0.45
  -3  -7  -5    1.76    0.43
   3  -7   5    1.86    0.46
   3   7   5    2.13    0.64
  -3   7  -5    1.94    0.46
  -4  -7  -5    1.71    0.52
   4  -7   5    1.46    0.47
  -4   7  -5    0.95    0.46
  -5  -7  -5    0.14    0.51
   5  -7   5   -0.30    0.45
  -5   7  -5   -0.42    0.37
   6  -7   5    0.37    0.49
  -6  -7  -5    0.48    0.55
  -6   7  -5   -0.33    0.42
   6   7   5    0.40    0.46
   7  -7   5    0.85    0.52
  -7  -7  -5    0.64    0.58
  -7   7  -5   -0.20    0.45
   7   7   5    0.00    0.43
  -8  -8   5   -0.03    0.53
  -8  -8   5    0.07    0.64
  -8   8   5    0.99    0.55
  -8   8   5   -0.04    0.52
  -7  -8   5    1.26    0.63
  -7  -8   5    1.02    0.52
  -7   8   5    0.80    0.58
  -7   8   5   -0.31    0.51
  -6  -8   5    0.43    0.51
  -6  -8   5   -0.32    0.41
  -6   8   5    0.91    0.58
  -6   8   5   -0.24    0.47
  -5  -8   5    0.57    0.52
  -5  -8   5   -0.32    0.40
   5   8  -5    0.37    0.36
  -5   8   5    0.47    0.59
  -5   8   5    0.70    0.47
  -4  -8   5    0.24    0.39
  -4  -8   5    0.03    0.42
   4  -8  -5    0.24    0.32
   4  -8  -5    0.19    0.36
  -4   8   5   -0.43    0.50
   4   8  -5    0.09    0.31
  -4   8   5    0.31    0.32
  -4   8   5   -0.29    0.40
  -3  -8   5    0.18    0.39
  -3  -8   5    0.50    0.46
   3  -8  -5    0.38    0.34
   3   8  -5    0.59    0.33
  -3   8   5    0.50    0.62
  -3   8   5    0.63    0.34
  -2  -8   5    0.27    0.31
   2  -8  -5    0.08    0.31
  -2  -8   5    0.24    0.39
   2  -8  -5    0.55    0.35
  -2   8   5    0.51    0.34
   2   8  -5   -0.51    0.34
  -2   8   5    0.47    0.61
   2   8  -5    0.17    0.33
  -1  -8   5    2.15    0.39
   1  -8  -5    1.62    0.39
  -1  -8   5    1.40    0.42
   1  -8  -5    1.47    0.39
  -1   8   5    1.70    0.68
  -1   8   5    1.44    0.39
   1   8  -5    1.19    0.36
   0  -8  -5    0.42    0.37
   0  -8  -5   -0.07    0.35
   0  -8   5   -0.21    0.28
   0  -8  -5   -0.09    0.30
   0  -8   5    0.34    0.38
   0   8   5    0.13    0.63
   0   8   5   -0.08    0.33
   0   8  -5    0.24    0.38
   0   8  -5    0.02    0.34
   1  -8   5    1.37    0.43
  -1  -8  -5    0.89    0.25
  -1  -8  -5    1.54    0.40
  -1  -8  -5    1.17    0.40
  -1  -8  -5    0.67    0.38
   1  -8   5    1.29    0.38
  -1   8  -5    0.95    0.40
  -1   8  -5    1.45    0.38
   1   8   5    0.96    0.68
  -2  -8  -5    5.92    0.61
  -2  -8  -5    7.52    0.62
   2  -8   5    6.25    0.62
  -2   8  -5    8.05    0.68
   2   8   5    8.38    0.97
  -3  -8  -5   -0.54    0.39
   3  -8   5   -0.18    0.37
  -3   8  -5    0.23    0.37
   3   8   5    0.45    0.55
  -4  -8  -5    1.90    0.54
   4  -8   5    1.44    0.48
  -4   8  -5    1.92    0.49
  -5  -8  -5    0.12    0.47
   5  -8   5   -0.10    0.44
  -5   8  -5    0.13    0.42
  -6  -8  -5   -0.48    0.50
   6  -8   5    1.12    0.53
   6   8   5    0.15    0.43
  -6   8  -5    0.79    0.50
  -8  -9   5   -0.06    0.51
  -8  -9   5   -1.15    0.60
  -8   9   5   -0.40    0.55
  -7  -9   5    1.43    0.58
  -7  -9   5    0.13    0.62
  -7   9   5    2.08    0.69
  -7   9   5    0.83    0.58
  -6  -9   5    0.65    0.59
  -6  -9   5    0.29    0.48
  -6   9   5    2.04    0.58
  -6   9   5    2.63    0.73
  -5  -9   5    3.20    0.55
  -5  -9   5    4.63    0.72
   5   9  -5    2.78    0.48
  -5   9   5    3.62    0.78
  -5   9   5    3.05    0.58
  -4  -9   5    1.87    0.47
  -4  -9   5    0.54    0.49
  -4   9   5    1.72    0.49
  -4   9   5    1.27    0.67
   4   9  -5    1.61    0.40
  -3  -9   5   -0.01    0.38
  -3  -9   5    0.00    0.32
  -3  -9   5    0.60    0.49
   3  -9  -5    0.17    0.29
  -3   9   5    0.01    0.58
  -3   9   5    0.53    0.32
   3   9  -5    0.00    0.32
  -2  -9   5   -0.21    0.38
  -2  -9   5    0.07    0.31
   2  -9  -5    1.00    0.34
   2   9  -5   -0.04    0.31
  -2   9   5    0.06    0.58
  -2   9   5   -0.06    0.32
   1  -9  -5    1.08    0.38
  -1  -9   5    0.41    0.32
  -1  -9   5    0.91    0.40
  -1   9   5   -0.30    0.60
   1   9  -5    1.01    0.37
  -1   9   5    0.02    0.33
   0  -9   5    1.57    0.38
   0  -9  -5    1.74    0.43
   0  -9   5    1.25    0.42
   0  -9  -5    1.34    0.37
   0   9   5    1.54    0.69
   0   9  -5    1.58    0.42
   0   9  -5    1.84    0.40
   0   9   5    1.13    0.38
   1  -9   5    3.18    0.51
   1  -9   5    4.02    0.49
  -1  -9  -5    3.57    0.46
  -1  -9  -5    4.04    0.53
  -1   9  -5    4.40    0.53
  -1   9  -5    4.73    0.53
   1   9   5    3.37    0.83
   2  -9   5    0.26    0.42
   2  -9   5   -0.02    0.30
  -2  -9  -5    0.38    0.39
   2   9   5    0.69    0.62
  -2   9  -5    0.32    0.36
   3  -9   5    1.80    0.51
  -3  -9  -5    1.86    0.51
  -3   9  -5    2.36    0.49
   3   9   5    1.69    0.69
  -4  -9  -5    0.87    0.48
   4  -9   5    2.45    0.56
  -4   9  -5    1.67    0.48
  -5  -9  -5    0.33    0.52
   5  -9   5    0.03    0.48
  -5   9  -5   -0.09    0.41
   6  -9   5   -0.03    0.52
  -6  -9  -5   -0.19    0.55
   6   9   5    0.87    0.47
  -6   9  -5    0.50    0.48
  -7 -10   5    0.01    0.64
  -7 -10   5    0.60    0.54
  -7  10   5    0.75    0.60
  -7  10   5    1.98    0.74
  -6 -10   5    0.83    0.51
  -6 -10   5    1.24    0.63
  -6  10   5    0.31    0.54
  -6  10   5    0.42    0.65
  -5 -10   5    0.09    0.42
  -5 -10   5   -0.82    0.47
  -5  10   5    0.39    0.64
  -5  10   5    0.29    0.49
  -4 -10   5    0.44    0.52
  -4 -10   5   -0.42    0.41
   4  10  -5   -0.21    0.36
  -4  10   5    0.00    0.60
  -3 -10   5    0.10    0.50
  -3 -10   5   -0.10    0.38
  -3 -10   5   -0.31    0.30
   3  10  -5    0.07    0.31
  -3  10   5   -0.16    0.62
   2 -10  -5    0.53    0.34
  -2 -10   5    0.33    0.40
  -2 -10   5   -0.42    0.29
   2  10  -5    0.91    0.36
  -2  10   5    0.26    0.60
   1 -10  -5    4.10    0.52
  -1 -10   5    4.50    0.54
  -1 -10   5    4.18    0.48
  -1  10   5    3.83    0.85
   1  10  -5    3.93    0.52
   0 -10   5    0.13    0.38
   0 -10  -5    0.33    0.33
   0 -10   5    0.02    0.30
   0  10   5    0.10    0.63
   0  10  -5    0.53    0.37
   0  10  -5    0.34    0.33
   1 -10   5    1.28    0.44
  -1 -10  -5    0.94    0.38
  -1  10  -5    1.39    0.39
   1  10   5    1.24    0.74
  -1  10  -5    1.92    0.43
  -2 -10  -5    0.86    0.41
   2 -10   5    0.05    0.42
   2  10   5    0.59    0.68
  -2  10  -5    0.39    0.36
   3 -10   5    0.45    0.43
  -3 -10  -5   -0.56    0.38
   3  10   5    0.74    0.63
  -3  10  -5    1.11    0.40
  -4 -10  -5    0.70    0.50
   4 -10   5    1.03    0.52
  -4  10  -5    0.77    0.42
  -5 -10  -5   -0.18    0.52
   5 -10   5    0.69    0.51
  -5  10  -5    1.09    0.48
   6 -10   5   -0.19    0.48
  -6 -10  -5   -1.14    0.45
  -6  10  -5   -0.11    0.44
  -7 -11   5    1.24    0.58
  -7 -11   5    0.20    0.67
  -7  11   5    0.80    0.56
  -6 -11   5    0.44    0.56
  -6 -11   5    0.51    0.61
  -6  11   5    1.20    0.75
  -5 -11   5    3.50    0.61
  -5 -11   5    1.89    0.61
  -5  11   5    2.12    0.76
  -4 -11   5   -0.33    0.44
  -4 -11   5    0.15    0.51
  -4  11   5   -0.10    0.66
  -3 -11   5    1.32    0.53
  -3 -11   5    1.26    0.49
  -3  11   5    1.34    0.76
  -2 -11   5   -0.42    0.41
   2  11  -5    0.32    0.37
  -2  11   5    1.06    0.70
  -1 -11   5   -0.16    0.41
   1 -11  -5    1.00    0.37
  -1  11   5   -0.29    0.64
   1  11  -5   -0.36    0.32
   0 -11  -5   -0.12    0.35
   0 -11   5    0.05    0.39
   0  11   5   -0.51    0.62
   0  11  -5    0.02    0.33
  -1 -11  -5   -0.29    0.36
   1 -11   5    0.00    0.43
  -1  11  -5   -0.06    0.35
   1  11   5    0.26    0.70
  -2 -11  -5    0.23    0.41
   2 -11   5    0.38    0.44
   2  11   5   -0.21    0.62
  -2  11  -5    0.36    0.38
   3 -11   5    0.21    0.46
  -3 -11  -5    0.27    0.45
  -3  11  -5    0.32    0.39
   3  11   5    0.26    0.58
  -4 -11  -5    0.67    0.52
   4 -11   5    0.74    0.51
  -4  11  -5    0.20    0.39
   5 -11   5    0.82    0.52
  -5  11  -5    0.59    0.45
  -6 -12   5    0.78    0.60
  -6 -12   5   -0.15    0.56
  -5 -12   5    0.64    0.60
  -5 -12   5    1.26    0.57
  -5  12   5    0.88    0.73
  -4 -12   5    0.64    0.57
  -4 -12   5   -0.73    0.45
  -4  12   5   -0.07    0.71
  -3 -12   5    1.08    0.50
  -3 -12   5    0.57    0.56
  -3  12   5    0.80    0.76
  -2 -12   5    0.65    0.46
  -2  12   5   -0.03    0.72
  -1 -12   5    0.63    0.46
  -1  12   5   -0.23    0.65
   0 -12   5    0.98    0.48
   0  12   5    1.47    0.79
   1 -12   5   -0.13    0.42
   1  12   5    0.39    0.68
  -1  12  -5   -0.24    0.36
   2 -12   5    0.35    0.47
  -2  12  -5   -0.08    0.34
   2  12   5    0.06    0.68
   3 -12   5   -0.13    0.47
   3  12   5   -0.23    0.57
  -3  12  -5    0.35    0.36
   4 -12   5    0.88    0.54
  -5 -13   5    0.03    0.53
  -5 -13   5    0.96    0.63
  -4 -13   5    0.58    0.51
  -4 -13   5    0.24    0.60
  -4  13   5    0.94    0.79
  -3 -13   5    0.72    0.53
  -3 -13   5   -0.48    0.43
  -3  13   5    0.49    0.76
  -2 -13   5   -0.24    0.45
  -2  13   5    0.23    0.75
  -1 -13   5   -0.44    0.42
  -1  13   5   -0.16    0.68
   0 -13   5   -0.15    0.45
   0  13   5    0.39    0.76
   1 -13   5    0.34    0.46
   1  13   5   -0.70    0.64
   2 -13   5   -0.57    0.43
   2  13   5   -0.29    0.69
   3 -13   5   -1.10    0.44
   4 -13   5   -0.31    0.48
  -4 -14   5   -0.04    0.53
  -4 -14   5    0.14    0.55
  -3 -14   5    0.02    0.56
  -3 -14   5    0.43    0.53
  -2 -14   5   -0.33    0.53
  -2 -14   5    0.20    0.52
  -2  14   5   -0.90    0.72
  -1 -14   5    0.27    0.49
  -1  14   5   -1.59    0.62
   0 -14   5    0.16    0.49
   0  14   5   -0.65    0.71
   1 -14   5    0.26    0.49
   1  14   5    0.33    0.79
   2 -14   5   -0.70    0.46
   3 -14   5   -0.12    0.48
  -3 -15   5    0.26    0.55
  -3 -15   5    0.57    0.61
  -2 -15   5    1.53    0.65
  -2 -15   5    1.65    0.58
  -1 -15   5   -0.50    0.53
   0 -15   5    0.62    0.56
   1 -15   5    0.03    0.52
  -9   0   6   -0.86    0.50
  -9   0   6    0.70    0.51
  -9   0   6    0.79    0.50
  -8   0   6    0.72    0.50
  -8   0   6    0.86    0.49
  -8   0   6    0.40    0.55
   7   0  -6    0.41    0.36
  -7   0   6    0.10    0.46
  -7   0   6   -0.18    0.39
   6   0  -6    3.12    0.44
  -6   0   6    3.68    0.55
  -6   0   6    2.50    0.44
  -5   0   6    0.13    0.36
   5   0  -6    0.13    0.30
  -5   0   6    0.31    0.45
  -4   0   6    1.05    0.29
   4   0  -6    0.72    0.27
  -4   0   6    1.09    0.40
  -4   0   6    0.90    0.26
  -3   0   6    0.06    0.28
   3   0  -6    0.20    0.17
  -3   0   6    0.17    0.16
  -3   0   6    0.15    0.16
  -2   0   6   15.10    0.64
   2   0  -6   15.81    0.56
   2   0  -6   15.24    0.56
   1   0  -6   10.98    0.62
  -1   0   6   10.96    0.73
   1   0  -6   11.53    0.43
   0   0   6    3.85    0.23
   0   0   6    4.85    0.45
   0   0  -6    3.58    0.28
   0   0  -6    4.75    0.42
   1   0   6    9.00    0.48
   1   0   6    9.87    0.59
  -1   0  -6    9.32    0.52
  -1   0  -6    9.75    0.65
  -2   0  -6    1.17    0.31
   2   0   6    1.06    0.32
  -2   0  -6    1.95    0.41
  -3   0  -6    1.29    0.37
   3   0   6    0.77    0.36
   3   0   6    1.46    0.50
   4   0   6    1.80    0.51
  -4   0  -6    1.98    0.42
   4   0   6    2.95    0.47
   5   0   6    3.90    0.65
   5   0   6    2.62    0.53
   6   0   6   -0.40    0.44
   6   0   6   -0.44    0.43
   7   0   6   -0.17    0.45
  -9  -1   6    0.91    0.51
  -9  -1   6   -0.23    0.51
  -9  -1   6    0.86    0.61
  -9   1   6   -0.90    0.51
  -9   1   6   -0.53    0.53
  -9   1   6    2.13    0.56
  -8  -1   6    1.01    0.58
  -8  -1   6    1.67    0.52
  -8   1   6    1.57    0.52
  -8   1   6    1.00    0.54
  -8   1   6    2.25    0.63
  -7  -1   6    0.41    0.42
   7  -1  -6   -0.09    0.34
  -7  -1   6   -0.16    0.47
   7   1  -6    0.21    0.34
  -7   1   6    0.14    0.43
  -7   1   6    0.56    0.41
  -7   1   6    0.90    0.47
  -6  -1   6    6.60    0.59
   6  -1  -6    7.26    0.61
  -6   1   6    6.87    0.61
  -6   1   6    7.50    0.87
   6   1  -6    7.61    0.62
  -6   1   6    7.68    0.64
  -5  -1   6    0.99    0.37
   5  -1  -6    0.83    0.33
  -5  -1   6    0.84    0.49
  -5   1   6    0.10    0.39
   5   1  -6    0.77    0.31
  -5   1   6    0.67    0.51
  -5   1   6    0.45    0.38
  -5   1   6    0.08    0.25
  -4  -1   6   -0.05    0.23
   4  -1  -6    0.24    0.25
  -4  -1   6    0.33    0.27
  -4  -1   6    0.34    0.36
  -4   1   6    0.80    0.27
  -4   1   6    0.64    0.35
  -4   1   6    0.14    0.42
  -4   1   6    0.46    0.28
   4   1  -6    0.38    0.24
  -3  -1   6    0.05    0.15
  -3  -1   6   -0.05    0.29
   3  -1  -6   -0.05    0.20
   3  -1  -6    0.13    0.18
  -3  -1   6    0.29    0.15
  -3   1   6    0.02    0.39
  -3   1   6   -0.11    0.25
  -3   1   6    0.09    0.19
  -3   1   6    0.19    0.20
   3   1  -6    0.38    0.17
  -2  -1   6   11.89    0.57
   2  -1  -6   12.14    0.49
  -2   1   6   12.22    0.82
  -2   1   6   10.81    0.50
   1  -1  -6    1.18    0.27
   1  -1  -6    1.48    0.17
   1   1  -6    1.28    0.31
  -1   1   6    1.36    0.37
  -1   1   6    1.32    0.17
   0  -1  -6   21.86    0.92
   0  -1   6   21.82    1.03
   0  -1  -6   20.54    0.83
   0   1   6   22.45    1.09
   0   1   6   22.14    0.76
   0   1  -6   20.26    0.95
   0   1   6   21.58    0.75
   0   1  -6   22.31    0.80
   0   1   6   21.19    0.81
   1  -1   6    1.08    0.26
   1  -1   6    1.22    0.38
  -1  -1  -6    0.73    0.24
   1  -1   6    0.97    0.24
  -1  -1  -6    1.28    0.32
   1   1   6    1.03    0.34
  -1   1  -6    0.65    0.22
   1   1   6    1.24    0.25
  -1   1  -6    0.78    0.33
   2  -1   6    1.09    0.31
   2  -1   6    0.63    0.32
  -2  -1  -6    1.23    0.38
   2  -1   6    1.16    0.44
  -2  -1  -6    1.17    0.32
  -2   1  -6    1.13    0.41
   2   1   6    1.74    0.35
  -2   1  -6    0.77    0.31
   2   1   6    1.32    0.34
   3  -1   6    0.43    0.46
   3  -1   6    0.21    0.38
  -3  -1  -6    0.25    0.34
  -3   1  -6    0.48    0.34
   4  -1   6    0.20    0.38
  -4  -1  -6    0.54    0.37
   4  -1   6    0.22    0.43
   4   1   6    0.69    0.46
  -4   1  -6   -0.33    0.31
   4   1   6    0.85    0.40
   5  -1   6   -0.30    0.42
   5  -1   6    0.32    0.49
   5   1   6    0.37    0.46
   5   1   6    0.75    0.44
   6  -1   6    1.12    0.50
   6  -1   6    0.94    0.56
   6   1   6    1.17    0.49
   6   1   6    2.15    0.57
   7  -1   6    0.36    0.50
   7   1   6    0.07    0.46
  -9  -2   6    0.21    0.59
  -9  -2   6    0.18    0.53
  -9   2   6    1.92    0.53
  -9   2   6   -0.57    0.52
  -9   2   6    0.41    0.56
  -8  -2   6    0.59    0.47
  -8  -2   6   -0.32    0.50
  -8   2   6    0.82    0.49
  -8   2   6    0.09    0.49
  -8   2   6    0.12    0.45
  -7  -2   6    0.74    0.51
   7  -2  -6    0.28    0.35
  -7  -2   6    0.40    0.42
  -7   2   6   -0.70    0.39
  -7   2   6   -0.16    0.43
  -7   2   6   -0.24    0.43
   7   2  -6    0.36    0.34
  -6  -2   6    5.66    0.55
   6  -2  -6    6.06    0.57
  -6  -2   6    5.54    0.69
  -6   2   6    5.43    0.77
   6   2  -6    5.71    0.55
  -6   2   6    7.08    0.61
  -6   2   6    7.14    0.66
  -5  -2   6    0.30    0.36
  -5  -2   6    0.20    0.46
   5  -2  -6    0.03    0.33
  -5   2   6    1.04    0.56
  -5   2   6   -0.09    0.36
   5   2  -6    0.22    0.30
  -5   2   6    0.39    0.41
  -4  -2   6    2.49    0.31
  -4  -2   6    3.00    0.49
   4  -2  -6    1.69    0.33
  -4  -2   6    2.74    0.35
   4  -2  -6    2.18    0.34
  -4   2   6    2.63    0.42
  -4   2   6    2.31    0.32
   4   2  -6    2.59    0.32
  -4   2   6    2.41    0.37
  -4   2   6    2.14    0.58
   3  -2  -6    0.51    0.22
  -3  -2   6    0.73    0.18
  -3  -2   6    0.59    0.17
   3  -2  -6    1.05    0.24
   3  -2  -6    0.78    0.24
  -3  -2   6    0.65    0.32
  -3   2   6    0.67    0.25
  -3   2   6    1.00    0.43
   3   2  -6    0.90    0.20
  -3   2   6    0.90    0.23
  -3   2   6    0.23    0.23
   2  -2  -6    5.96    0.36
  -2  -2   6    5.68    0.45
  -2  -2   6    5.63    0.36
  -2   2   6    5.14    0.31
  -2   2   6    5.77    0.32
   2   2  -6    6.08    0.30
  -2   2   6    5.66    0.29
  -2   2   6    5.97    0.64
   1  -2  -6    3.83    0.36
   1  -2  -6    3.60    0.30
  -1  -2   6    4.44    0.40
  -1   2   6    3.77    0.52
   1   2  -6    3.30    0.42
   1   2  -6    3.41    0.21
  -1   2   6    3.50    0.25
  -1   2   6    3.43    0.25
   0  -2  -6    1.24    0.32
   0  -2   6    0.80    0.31
   0  -2  -6    0.57    0.21
   0  -2  -6    0.62    0.25
   0   2  -6    0.16    0.29
   0   2   6    0.82    0.16
   0   2   6    0.69    0.18
   0   2   6    0.60    0.36
   0   2  -6    0.74    0.18
   0   2   6    1.00    0.21
   1  -2   6   15.64    0.68
  -1  -2  -6   15.82    0.74
  -1  -2  -6   16.77    0.87
  -1  -2  -6   16.16    0.82
   1  -2   6   16.01    0.88
   1  -2   6   17.67    0.70
   1  -2   6   16.35    0.78
  -1   2  -6   17.66    0.74
   1   2   6   17.07    0.72
   1   2   6   17.18    0.94
  -1   2  -6   16.96    0.87
   1   2   6   15.70    0.72
   2  -2   6    0.89    0.44
   2  -2   6    0.96    0.31
  -2  -2  -6    1.09    0.32
  -2  -2  -6    1.02    0.29
   2  -2   6    1.25    0.33
  -2  -2  -6    0.77    0.22
   2   2   6    0.47    0.33
  -2   2  -6    0.87    0.36
  -2   2  -6    0.84    0.32
   2   2   6    0.66    0.39
  -3  -2  -6    0.96    0.38
  -3  -2  -6    0.82    0.42
   3  -2   6    1.30    0.41
   3  -2   6    0.78    0.49
  -3  -2  -6    1.41    0.29
  -3   2  -6    0.07    0.35
  -3   2  -6    1.39    0.45
  -4  -2  -6    3.29    0.48
   4  -2   6    3.25    0.49
  -4  -2  -6    3.31    0.55
   4  -2   6    3.49    0.60
   4   2   6    3.60    0.50
  -4   2  -6    3.48    0.50
   5  -2   6    0.24    0.49
  -5  -2  -6    1.08    0.53
   5  -2   6    0.07    0.44
   5   2   6    1.11    0.51
   5   2   6   -0.08    0.41
   6  -2   6   -0.34    0.52
   6  -2   6    0.14    0.42
  -6  -2  -6    0.57    0.50
   6   2   6    0.32    0.47
   6   2   6    0.58    0.44
   7  -2   6   -1.41    0.43
   7   2   6   -0.01    0.48
  -9  -3   6    0.19    0.60
  -9  -3   6    0.34    0.55
  -9   3   6   -0.16    0.51
  -9   3   6    0.78    0.59
  -8  -3   6    0.11    0.57
  -8  -3   6    0.42    0.47
  -8   3   6    0.33    0.48
  -8   3   6    0.07    0.46
  -8   3   6    0.18    0.48
  -7  -3   6    0.55    0.42
  -7  -3   6    0.22    0.51
   7  -3  -6    0.23    0.33
   7   3  -6    0.46    0.38
  -7   3   6    1.00    0.46
  -7   3   6    0.80    0.47
  -7   3   6    0.26    0.46
   6  -3  -6   -0.03    0.30
  -6  -3   6    0.00    0.35
   6  -3  -6    0.35    0.29
  -6  -3   6    0.06    0.46
  -6   3   6   -0.22    0.35
   6   3  -6   -0.06    0.29
  -6   3   6    0.08    0.47
  -6   3   6   -0.47    0.35
  -5  -3   6    0.12    0.47
  -5  -3   6   -0.18    0.35
   5  -3  -6   -0.24    0.29
   5  -3  -6   -0.40    0.29
   5   3  -6    0.26    0.29
  -5   3   6    0.19    0.39
  -5   3   6   -0.27    0.49
  -5   3   6    0.29    0.39
   4  -3  -6    0.08    0.28
  -4  -3   6    0.68    0.31
  -4  -3   6    0.55    0.43
  -4  -3   6    1.13    0.27
   4  -3  -6    0.98    0.30
  -4   3   6    0.34    0.46
  -4   3   6    0.27    0.33
  -4   3   6    0.84    0.30
   4   3  -6    0.50    0.27
  -4   3   6    0.57    0.34
   3  -3  -6    6.69    0.44
  -3  -3   6    5.89    0.37
   3  -3  -6    6.35    0.41
  -3  -3   6    6.46    0.56
  -3  -3   6    6.64    0.41
   3  -3  -6    6.22    0.48
  -3   3   6    6.61    0.47
  -3   3   6    6.35    0.47
   3   3  -6    6.81    0.44
  -3   3   6    6.04    0.40
  -3   3   6    5.35    0.69
   2  -3  -6    8.27    0.46
  -2   3   6    7.52    0.70
   2   3  -6    7.85    0.39
  -2   3   6    7.99    0.44
  -2   3   6    8.06    0.43
   1  -3  -6    0.91    0.25
   1  -3  -6    0.90    0.21
  -1  -3   6    0.41    0.26
  -1   3   6    1.24    0.23
  -1   3   6    1.25    0.41
  -1   3   6    1.01    0.18
   1   3  -6    0.83    0.17
   1   3  -6    0.67    0.32
   0  -3  -6    1.99    0.29
   0  -3   6    2.27    0.23
   0  -3  -6    2.28    0.32
   0  -3  -6    3.02    0.43
   0  -3   6    2.75    0.21
   0  -3   6    2.32    0.38
   0   3   6    2.51    0.27
   0   3   6    2.76    0.49
   0   3  -6    2.17    0.39
   0   3   6    2.71    0.30
   1  -3   6    0.42    0.26
  -1  -3  -6    0.51    0.32
  -1  -3  -6    0.67    0.28
   1  -3   6    0.50    0.25
   1  -3   6    0.50    0.22
   1  -3   6    0.98    0.30
   1  -3   6    0.52    0.37
  -1  -3  -6    0.76    0.30
  -1   3  -6    1.19    0.36
   1   3   6    0.81    0.46
   1   3   6    0.49    0.23
   1   3   6    0.66    0.29
  -1   3  -6    0.57    0.26
   2  -3   6    1.05    0.45
  -2  -3  -6    1.58    0.38
   2  -3   6    1.48    0.36
  -2  -3  -6    1.68    0.36
   2  -3   6    1.24    0.35
  -2  -3  -6    1.29    0.27
  -2  -3  -6    0.85    0.35
  -2   3  -6    1.37    0.42
  -2   3  -6    1.40    0.34
   2   3   6    1.04    0.36
   2   3   6    1.27    0.49
  -3  -3  -6    0.65    0.44
  -3  -3  -6    0.72    0.37
   3  -3   6    0.77    0.47
   3  -3   6    0.77    0.41
  -3  -3  -6    1.58    0.36
  -3   3  -6    0.24    0.42
  -3   3  -6    1.08    0.40
  -4  -3  -6    2.10    0.49
  -4  -3  -6    2.49    0.46
   4  -3   6    1.25    0.51
   4  -3   6    1.95    0.44
  -4   3  -6    2.29    0.44
  -4   3  -6    1.97    0.46
   5  -3   6    1.05    0.43
   5  -3   6    0.67    0.53
  -5  -3  -6    1.64    0.51
   5   3   6    0.59    0.44
  -6  -3  -6    0.56    0.54
   6  -3   6    0.53    0.49
   6  -3   6   -0.64    0.49
   6   3   6    0.29    0.47
   6   3   6    0.88    0.50
  -7  -3  -6    0.15    0.52
   7  -3   6   -1.41    0.42
   7   3   6   -0.97    0.41
  -9  -4   6   -0.44    0.56
  -9  -4   6    0.09    0.54
  -9   4   6   -0.12    0.53
  -8  -4   6    0.25    0.58
  -8  -4   6    0.07    0.46
  -8   4   6    0.79    0.50
  -8   4   6    1.04    0.53
   7  -4  -6    0.50    0.35
  -7  -4   6    0.11    0.42
  -7  -4   6   -0.05    0.53
   7   4  -6   -0.22    0.34
  -7   4   6    0.72    0.45
  -7   4   6   -0.93    0.39
  -7   4   6    0.23    0.47
   6  -4  -6    0.23    0.30
  -6  -4   6   -0.18    0.35
   6  -4  -6   -0.12    0.31
  -6  -4   6   -0.22    0.47
   6   4  -6   -0.14    0.29
  -6   4   6   -0.14    0.38
  -6   4   6    1.07    0.43
  -6   4   6   -0.02    0.46
  -5  -4   6    1.72    0.51
   5  -4  -6    1.16    0.34
  -5  -4   6    1.76    0.42
   5  -4  -6    1.22    0.38
   5   4  -6    1.37    0.36
  -5   4   6    0.59    0.54
  -5   4   6    1.69    0.43
  -5   4   6    1.60    0.42
   4  -4  -6    0.25    0.32
   4  -4  -6   -0.28    0.26
  -4  -4   6   -0.01    0.44
  -4  -4   6    0.38    0.32
   4   4  -6    0.32    0.28
  -4   4   6    0.34    0.31
  -4   4   6   -0.37    0.47
  -4   4   6   -0.60    0.33
  -3  -4   6    1.56    0.44
  -3  -4   6    1.78    0.29
   3  -4  -6    1.03    0.30
   3  -4  -6    1.57    0.25
  -3   4   6    1.20    0.32
  -3   4   6    1.12    0.31
  -3   4   6    1.79    0.56
   3   4  -6    1.15    0.27
   2  -4  -6    2.35    0.31
  -2  -4   6    2.60    0.25
  -2   4   6    2.27    0.28
  -2   4   6    2.41    0.32
  -2   4   6    2.24    0.54
   2   4  -6    2.41    0.26
  -2   4   6    2.66    0.33
  -2   4   6    2.58    0.29
   1  -4  -6    1.72    0.27
   1  -4  -6    1.59    0.28
  -1  -4   6    1.79    0.21
   1   4  -6    1.34    0.23
  -1   4   6    1.48    0.25
   1   4  -6    1.66    0.36
  -1   4   6    1.34    0.47
  -1   4   6    2.15    0.29
   0  -4  -6    0.29    0.24
   0  -4   6    0.08    0.32
   0  -4   6    0.69    0.23
   0  -4  -6    0.12    0.25
   0  -4   6    0.44    0.19
   0   4   6   -0.18    0.45
   0   4   6    0.29    0.24
   0   4  -6    0.17    0.31
   0   4   6    0.53    0.27
   0   4  -6    0.57    0.20
   1  -4   6    1.77    0.32
  -1  -4  -6    1.65    0.34
  -1  -4  -6    1.85    0.35
   1  -4   6    1.21    0.43
   1  -4   6    1.68    0.31
   1  -4   6    1.66    0.39
   1  -4   6    1.28    0.28
  -1  -4  -6    1.80    0.23
  -1  -4  -6    1.87    0.28
   1   4   6    1.26    0.52
   1   4   6    1.88    0.27
   1   4   6    1.34    0.34
  -1   4  -6    1.34    0.37
  -2  -4  -6   11.26    0.70
  -2  -4  -6   10.17    0.64
   2  -4   6    9.42    0.66
   2  -4   6   11.26    0.67
   2  -4   6    9.06    0.77
  -2  -4  -6   10.59    0.57
  -2   4  -6    9.91    0.68
  -2   4  -6    9.88    0.76
   2   4   6    9.23    0.87
  -3  -4  -6    3.55    0.48
   3  -4   6    2.75    0.58
   3  -4   6    3.90    0.48
  -3  -4  -6    4.73    0.54
   3   4   6    3.65    0.60
  -3   4  -6    3.33    0.53
  -3   4  -6    3.89    0.50
   4  -4   6   -0.39    0.38
   4  -4   6   -0.06    0.45
  -4  -4  -6   -0.10    0.31
  -4  -4  -6   -0.19    0.41
  -4   4  -6    0.34    0.35
  -4   4  -6    0.18    0.40
  -5  -4  -6    0.97    0.49
   5  -4   6    0.60    0.44
  -5   4  -6    0.24    0.41
   5   4   6    0.96    0.45
  -6  -4  -6    1.88    0.61
   6  -4   6    0.35    0.45
   6   4   6   -0.26    0.43
   6   4   6    1.80    0.56
  -7  -4  -6    0.05    0.54
   7  -4   6    0.03    0.51
   7   4   6   -0.11    0.47
  -9  -5   6   -0.99    0.47
  -9  -5   6    0.45    0.65
  -9   5   6    0.00    0.53
  -8  -5   6    1.39    0.53
  -8  -5   6    0.06    0.58
  -8   5   6    0.36    0.50
  -8   5   6    1.69    0.58
  -7  -5   6    0.97    0.56
  -7  -5   6    0.28    0.43
  -7   5   6   -0.35    0.42
  -7   5   6    0.60    0.52
   6  -5  -6    0.45    0.32
  -6  -5   6    0.36    0.39
   6  -5  -6   -0.03    0.34
  -6  -5   6    1.20    0.54
  -6   5   6    0.30    0.40
   6   5  -6    0.06    0.33
  -6   5   6    0.24    0.49
   5  -5  -6    0.45    0.37
  -5  -5   6    0.60    0.36
  -5  -5   6    0.31    0.48
   5  -5  -6    0.55    0.31
  -5   5   6    0.43    0.36
  -5   5   6   -0.08    0.45
   5   5  -6   -0.18    0.29
  -4  -5   6    0.09    0.42
  -4  -5   6   -0.22    0.34
   4  -5  -6   -0.29    0.29
   4  -5  -6    0.36    0.33
   4   5  -6   -0.04    0.29
  -4   5   6   -0.27    0.35
  -4   5   6    0.05    0.50
   3  -5  -6    2.69    0.37
  -3  -5   6    3.19    0.54
  -3  -5   6    2.82    0.37
   3  -5  -6    2.76    0.30
  -3   5   6    3.07    0.42
  -3   5   6    2.99    0.40
  -3   5   6    2.61    0.61
   3   5  -6    2.91    0.36
  -2  -5   6    1.60    0.28
   2  -5  -6    1.61    0.31
  -2   5   6    1.50    0.24
  -2   5   6    1.64    0.30
  -2   5   6    1.74    0.56
  -2   5   6    1.33    0.34
   2   5  -6    2.29    0.30
  -2   5   6    1.31    0.33
   1  -5  -6    2.45    0.35
  -1  -5   6    2.71    0.31
   1  -5  -6    2.96    0.30
  -1   5   6    2.63    0.36
  -1   5   6    3.58    0.36
  -1   5   6    2.94    0.61
   1   5  -6    2.32    0.30
   1   5  -6    2.08    0.41
   0  -5  -6    5.28    0.40
   0  -5   6    4.97    0.40
   0  -5   6    5.44    0.62
   0  -5  -6    4.76    0.46
   0  -5   6    4.98    0.38
   0   5  -6    4.23    0.49
   0   5   6    4.70    0.44
   0   5  -6    4.22    0.38
   0   5   6    5.25    0.74
   0   5   6    4.44    0.43
  -1  -5  -6    6.22    0.55
   1  -5   6    6.85    0.62
   1  -5   6    6.23    0.50
  -1  -5  -6    6.82    0.46
   1  -5   6    6.76    0.51
  -1  -5  -6    5.85    0.44
   1  -5   6    6.88    0.50
  -1  -5  -6    6.64    0.54
  -1   5  -6    6.48    0.62
   1   5   6    7.41    0.82
   1   5   6    6.99    0.54
   2  -5   6    1.51    0.30
  -2  -5  -6    0.88    0.38
   2  -5   6    0.64    0.38
  -2  -5  -6    1.19    0.39
   2   5   6    0.93    0.56
  -2   5  -6    0.12    0.40
   3  -5   6   10.68    0.76
  -3  -5  -6   11.98    0.78
  -3  -5  -6   11.05    0.73
   3   5   6   10.60    0.86
  -3   5  -6   10.40    0.74
   4  -5   6   -0.27    0.40
  -4  -5  -6   -0.08    0.40
  -4   5  -6   -0.13    0.40
  -4   5  -6   -0.05    0.34
   5  -5   6    1.63    0.50
  -5  -5  -6    1.71    0.55
   5   5   6    1.19    0.48
  -5   5  -6    0.95    0.49
  -6  -5  -6    0.15    0.53
   6  -5   6   -0.53    0.43
  -6   5  -6    0.33    0.45
   6   5   6   -0.73    0.39
  -7  -5  -6    1.30    0.63
   7  -5   6   -0.06    0.49
  -7   5  -6    0.06    0.49
   7   5   6    0.41    0.47
  -8  -6   6    0.49    0.64
  -8  -6   6   -0.03    0.48
  -8   6   6   -0.46    0.46
  -8   6   6    0.83    0.55
  -7  -6   6    0.37    0.52
  -7  -6   6    0.23    0.43
  -7   6   6    0.31    0.44
  -7   6   6    0.55    0.52
  -6  -6   6    0.55    0.42
  -6  -6   6    0.06    0.53
   6  -6  -6    0.31    0.33
  -6   6   6    0.22    0.49
  -6   6   6   -0.06    0.42
   6   6  -6    0.76    0.37
  -5  -6   6   -0.52    0.35
   5  -6  -6   -0.08    0.29
   5  -6  -6   -0.62    0.30
  -5  -6   6    0.01    0.45
  -5   6   6   -0.02    0.50
  -5   6   6    0.21    0.36
   5   6  -6    0.27    0.33
   4  -6  -6    0.46    0.31
   4  -6  -6    0.82    0.36
  -4  -6   6    0.67    0.49
  -4  -6   6    0.51    0.37
  -4   6   6    0.75    0.39
   4   6  -6    0.79    0.34
  -4   6   6    0.68    0.59
  -4   6   6    0.99    0.33
   3  -6  -6    2.09    0.31
  -3  -6   6    2.01    0.54
   3  -6  -6    2.08    0.39
  -3  -6   6    2.87    0.40
  -3   6   6    2.47    0.38
   3   6  -6    2.28    0.36
  -3   6   6    2.31    0.69
  -3   6   6    2.41    0.44
  -3   6   6    2.61    0.28
   2  -6  -6   -0.14    0.27
   2  -6  -6    0.20    0.17
  -2  -6   6    0.22    0.31
  -2   6   6    0.07    0.19
   2   6  -6   -0.04    0.25
  -2   6   6    0.21    0.55
   2   6  -6    0.14    0.29
  -2   6   6    0.30    0.33
  -2   6   6   -0.16    0.27
  -1  -6   6    0.62    0.31
   1  -6  -6    1.18    0.23
  -1  -6   6    0.94    0.27
   1  -6  -6    1.05    0.34
  -1   6   6    0.71    0.35
  -1   6   6    1.06    0.32
  -1   6   6    1.28    0.60
   1   6  -6    0.48    0.36
   1   6  -6    1.30    0.37
   1   6  -6    0.82    0.30
   0  -6  -6    1.45    0.37
   0  -6   6    0.81    0.33
   0  -6  -6    0.71    0.20
   0  -6   6    1.18    0.30
   0  -6  -6    1.12    0.25
   0  -6  -6    1.49    0.27
   0   6  -6    0.91    0.40
   0   6   6    0.42    0.55
   0   6   6    0.48    0.30
   0   6  -6    1.07    0.29
  -1  -6  -6    0.65    0.30
  -1  -6  -6    0.75    0.36
   1  -6   6    0.51    0.33
   1  -6   6    0.78    0.38
   1  -6   6    0.56    0.46
  -1  -6  -6    1.20    0.30
  -1  -6  -6    0.95    0.26
   1  -6   6    0.65    0.32
  -1   6  -6    0.42    0.41
   1   6   6    0.64    0.63
   2  -6   6   16.51    0.88
  -2  -6  -6   15.13    0.85
  -2  -6  -6   14.67    0.80
  -2   6  -6   16.50    0.95
   2   6   6   16.62    1.16
  -3  -6  -6   -0.23    0.32
   3  -6   6    0.06    0.39
  -3  -6  -6    0.51    0.39
  -3   6  -6   -0.17    0.34
   3   6   6    0.15    0.51
  -4  -6  -6    3.45    0.58
   4  -6   6    2.37    0.53
  -4   6  -6    3.70    0.60
  -5  -6  -6    0.08    0.46
   5  -6   6    0.60    0.48
  -5   6  -6   -0.34    0.43
  -6  -6  -6    0.14    0.53
   6  -6   6    0.46    0.52
  -6   6  -6    0.59    0.51
   6   6   6   -0.11    0.45
  -8  -7   6    0.26    0.52
  -8  -7   6   -0.14    0.64
  -8   7   6    0.46    0.54
  -8   7   6    1.36    0.58
  -7  -7   6   -0.09    0.41
  -7  -7   6   -0.55    0.55
  -7   7   6    0.89    0.58
  -7   7   6    0.28    0.50
  -6  -7   6    0.69    0.43
  -6  -7   6    1.19    0.56
  -6   7   6    1.18    0.58
   6   7  -6    0.71    0.39
  -6   7   6    0.40    0.47
  -5  -7   6    0.20    0.45
  -5  -7   6    0.43    0.39
   5  -7  -6    0.51    0.32
   5  -7  -6    0.88    0.40
  -5   7   6   -0.07    0.29
   5   7  -6    0.74    0.37
  -5   7   6   -0.07    0.42
  -5   7   6   -0.26    0.53
   4  -7  -6    0.10    0.34
   4  -7  -6    0.20    0.31
  -4  -7   6    0.98    0.49
  -4  -7   6    1.06    0.39
  -4   7   6    0.75    0.41
   4   7  -6    0.36    0.30
  -4   7   6    0.60    0.31
  -4   7   6    0.20    0.52
  -3  -7   6    1.22    0.51
   3  -7  -6    0.49    0.33
  -3  -7   6    0.06    0.36
   3   7  -6   -0.15    0.29
  -3   7   6   -0.19    0.53
  -3   7   6    0.10    0.32
  -3   7   6    0.24    0.40
   3   7  -6    0.19    0.26
  -2  -7   6   -0.05    0.34
   2  -7  -6   -0.03    0.32
   2   7  -6    0.35    0.30
  -2   7   6    0.08    0.30
  -2   7   6   -0.42    0.57
   2   7  -6    0.31    0.33
   1  -7  -6    1.34    0.37
  -1  -7   6    1.73    0.34
  -1  -7   6    1.32    0.37
  -1   7   6    1.82    0.70
   1   7  -6    1.28    0.35
  -1   7   6    1.53    0.35
   1   7  -6    0.61    0.41
   0  -7  -6    5.04    0.39
   0  -7   6    4.89    0.49
   0  -7  -6    5.11    0.37
   0  -7  -6    4.47    0.52
   0  -7   6    4.72    0.45
   0   7  -6    5.53    0.50
   0   7   6    5.05    0.51
   0   7  -6    5.67    0.62
   0   7   6    5.89    0.85
   1  -7   6    0.13    0.37
  -1  -7  -6   -0.18    0.33
  -1  -7  -6   -0.06    0.29
  -1  -7  -6   -0.25    0.24
   1  -7   6   -0.46    0.29
   1   7   6    0.56    0.67
  -1   7  -6   -0.28    0.29
  -1   7  -6   -0.14    0.34
  -2  -7  -6    2.15    0.43
  -2  -7  -6    2.53    0.41
   2  -7   6    2.18    0.44
   2   7   6    1.65    0.66
  -2   7  -6    1.97    0.47
   3  -7   6    0.41    0.41
  -3  -7  -6    0.30    0.38
  -3   7  -6    0.78    0.42
   3   7   6    0.14    0.53
   4  -7   6    0.13    0.44
  -4  -7  -6   -0.34    0.44
  -4   7  -6    0.17    0.42
   5  -7   6    0.04    0.43
  -5  -7  -6    0.82    0.51
  -5   7  -6    1.03    0.48
   6  -7   6    1.12    0.53
  -6  -7  -6    1.15    0.57
  -6   7  -6    0.70    0.49
   6   7   6    0.26    0.47
  -8  -8   6   -0.22    0.51
  -8  -8   6   -0.17    0.63
  -8   8   6    0.76    0.57
  -7  -8   6   -0.03    0.58
  -7  -8   6    0.48    0.49
  -7   8   6    0.92    0.63
  -7   8   6    0.76    0.52
  -6  -8   6   -0.09    0.44
  -6  -8   6    0.37    0.57
  -6   8   6    1.14    0.59
  -6   8   6   -0.14    0.44
  -5  -8   6   -0.22    0.49
  -5  -8   6   -0.24    0.39
   5  -8  -6   -0.39    0.30
   5   8  -6   -0.48    0.33
  -5   8   6    0.55    0.60
  -5   8   6    0.32    0.45
  -4  -8   6    0.71    0.38
  -4  -8   6   -0.33    0.46
   4  -8  -6   -0.14    0.34
   4  -8  -6    0.60    0.33
  -4   8   6    0.43    0.32
   4   8  -6    0.60    0.34
  -4   8   6    0.13    0.53
  -4   8   6    0.81    0.43
   3  -8  -6    0.92    0.33
  -3  -8   6    0.32    0.43
  -3  -8   6    0.43    0.38
  -3   8   6   -0.25    0.55
  -3   8   6    0.26    0.33
   3   8  -6    0.65    0.32
  -2  -8   6   -0.02    0.30
  -2  -8   6    0.33    0.36
   2  -8  -6    0.26    0.33
   2   8  -6   -0.20    0.30
  -2   8   6   -0.01    0.30
  -2   8   6   -0.20    0.60
   1  -8  -6    3.74    0.49
  -1  -8   6    3.25    0.45
  -1  -8   6    3.96    0.46
   1  -8  -6    4.42    0.35
   1   8  -6    4.48    0.56
   1   8  -6    4.36    0.47
  -1   8   6    3.17    0.76
  -1   8   6    2.97    0.45
   0  -8  -6    3.66    0.36
   0  -8  -6    3.88    0.51
   0  -8   6    3.39    0.43
   0  -8   6    3.12    0.46
   0  -8  -6    3.45    0.25
   0   8   6    4.19    0.49
   0   8   6    3.78    0.85
   0   8  -6    3.47    0.54
   0   8  -6    3.11    0.43
  -1  -8  -6    2.05    0.29
   1  -8   6    2.50    0.44
  -1  -8  -6    2.17    0.44
  -1  -8  -6    2.90    0.38
   1  -8   6    2.70    0.42
  -1   8  -6    2.21    0.45
  -1   8  -6    2.40    0.41
   1   8   6    2.50    0.76
  -2  -8  -6   -0.61    0.32
   2  -8   6    0.42    0.39
  -2  -8  -6    0.29    0.35
   2   8   6    0.42    0.61
  -2   8  -6    0.07    0.37
  -3  -8  -6    0.04    0.41
   3  -8   6    0.59    0.44
   3   8   6    0.95    0.61
  -3   8  -6    0.45    0.42
   4  -8   6    0.70    0.47
  -4  -8  -6    0.43    0.45
  -4   8  -6    0.96    0.45
  -5  -8  -6   -0.67    0.44
   5  -8   6    0.60    0.47
  -5   8  -6    0.78    0.46
   6  -8   6   -0.33    0.51
  -6  -8  -6   -0.01    0.49
  -6   8  -6    0.28    0.46
   6   8   6    0.20    0.45
  -7  -9   6   -0.92    0.56
  -7  -9   6    0.92    0.55
  -7   9   6    0.12    0.52
  -7   9   6    2.06    0.71
  -6  -9   6   -0.50    0.47
  -6  -9   6   -0.84    0.41
  -6   9   6   -0.51    0.43
  -6   9   6   -0.17    0.58
  -5  -9   6    1.48    0.58
  -5  -9   6    1.35    0.47
   5   9  -6    1.75    0.44
  -5   9   6    0.77    0.48
  -5   9   6    1.27    0.64
   4  -9  -6    0.37    0.33
  -4  -9   6    1.03    0.54
  -4  -9   6    0.54    0.40
   4   9  -6    0.04    0.33
  -4   9   6    1.36    0.68
  -3  -9   6    0.59    0.38
  -3  -9   6    0.00    0.31
   3  -9  -6    0.18    0.31
  -3  -9   6    0.28    0.48
  -3   9   6    0.34    0.33
  -3   9   6    0.54    0.58
   3   9  -6    0.16    0.32
   2  -9  -6   -0.17    0.29
  -2  -9   6    0.11    0.31
  -2  -9   6    0.47    0.37
  -2   9   6   -0.30    0.27
   2   9  -6   -0.18    0.29
  -2   9   6   -0.51    0.54
  -1  -9   6    0.11    0.30
  -1  -9   6    0.21    0.35
   1  -9  -6    0.21    0.32
   1   9  -6    0.44    0.31
  -1   9   6    0.94    0.63
  -1   9   6    1.02    0.35
   0  -9   6    4.29    0.49
   0  -9   6    3.10    0.43
   0  -9  -6    3.17    0.37
   0  -9  -6    3.68    0.51
   0   9   6    2.52    0.45
   0   9  -6    3.80    0.47
   0   9   6    2.91    0.76
   0   9  -6    3.17    0.52
  -1  -9  -6   -0.14    0.33
   1  -9   6   -0.46    0.27
   1  -9   6   -0.15    0.35
  -1  -9  -6    0.25    0.31
  -1   9  -6   -0.36    0.28
  -1   9  -6   -0.03    0.36
   1   9   6    0.33    0.61
  -2  -9  -6    0.30    0.37
   2  -9   6    0.17    0.43
  -2   9  -6    0.41    0.39
   2   9   6    0.89    0.68
   3  -9   6   -0.18    0.44
  -3  -9  -6   -0.54    0.37
   3   9   6    0.13    0.59
  -3   9  -6    0.67    0.43
   4  -9   6    0.52    0.49
  -4  -9  -6    1.53    0.52
  -4   9  -6    0.97    0.46
   5  -9   6   -0.25    0.48
  -5   9  -6   -0.39    0.40
   6  -9   6   -0.09    0.49
   6   9   6    0.87    0.48
  -6   9  -6    0.03    0.42
  -7 -10   6   -0.12    0.62
  -7 -10   6    0.01    0.52
  -7  10   6   -0.80    0.53
  -6 -10   6    0.04    0.48
  -6 -10   6   -0.10    0.53
  -6  10   6    0.50    0.63
  -6  10   6    0.16    0.52
  -5 -10   6    0.07    0.44
  -5 -10   6    0.27    0.55
  -5  10   6    1.00    0.67
  -4 -10   6   -0.41    0.48
  -4 -10   6    0.66    0.43
   4  10  -6    0.14    0.35
  -4  10   6    1.54    0.69
  -3 -10   6    0.45    0.41
  -3 -10   6   -0.59    0.30
  -3 -10   6   -0.27    0.49
   3  10  -6   -0.25    0.31
  -3  10   6   -0.40    0.61
   2 -10  -6    2.70    0.46
  -2 -10   6    1.65    0.40
  -2 -10   6    1.90    0.48
  -2  10   6    3.03    0.77
   2  10  -6    1.62    0.41
  -1 -10   6    0.40    0.32
   1 -10  -6    0.94    0.40
  -1 -10   6    0.68    0.40
   1  10  -6    0.26    0.34
  -1  10   6   -0.02    0.67
   0 -10   6    0.35    0.31
   0 -10   6    0.60    0.40
   0  10   6    0.28    0.66
   0  10  -6    0.69    0.41
   0  10  -6    0.00    0.33
   1 -10   6    0.84    0.44
  -1  10  -6    1.03    0.43
   1  10   6    0.44    0.73
  -1  10  -6    1.05    0.38
   2 -10   6    0.66    0.47
  -2  10  -6    1.52    0.46
   2  10   6    1.56    0.77
   3 -10   6    0.90    0.50
  -3  10  -6    0.74    0.43
   3  10   6   -0.31    0.58
   4 -10   6    0.04    0.49
  -4  10  -6    0.18    0.41
   5 -10   6    0.29    0.53
  -5  10  -6    0.36    0.46
  -6 -11   6    0.49    0.65
  -6 -11   6    0.00    0.53
  -6  11   6    0.92    0.69
  -5 -11   6   -0.20    0.53
  -5 -11   6   -0.38    0.45
  -5  11   6    0.06    0.65
  -4 -11   6    0.62    0.44
  -4 -11   6   -0.67    0.44
  -4  11   6    0.83    0.67
  -3 -11   6   -0.24    0.45
  -3 -11   6   -0.54    0.40
  -3  11   6   -0.22    0.66
   3  11  -6    0.33    0.36
  -2 -11   6    1.73    0.49
  -2  11   6    2.16    0.82
   2  11  -6    1.79    0.43
  -1 -11   6   -0.07    0.41
  -1  11   6    0.28    0.74
   1  11  -6   -0.31    0.33
   0 -11   6    4.97    0.60
   0  11  -6    4.91    0.63
   0  11  -6    5.66    0.61
   0  11   6    6.42    1.06
   1 -11   6    0.42    0.45
  -1  11  -6    0.31    0.39
   1  11   6    0.00    0.72
   2 -11   6    0.55    0.49
   2  11   6   -0.11    0.65
  -2  11  -6    1.19    0.44
   3 -11   6    1.86    0.56
   3  11   6    2.51    0.76
  -3  11  -6    1.18    0.47
   4 -11   6    0.59    0.55
  -4  11  -6    0.31    0.46
   5 -11   6    0.21    0.52
  -5  11  -6    0.02    0.39
  -6 -12   6    1.06    0.65
  -6 -12   6   -0.33    0.51
  -5 -12   6    0.14    0.60
  -5 -12   6    0.80    0.55
  -5  12   6    2.22    0.85
  -4 -12   6    0.73    0.55
  -4 -12   6    0.12    0.47
  -4  12   6    0.73    0.71
  -3 -12   6    0.58    0.55
  -3 -12   6    0.63    0.48
  -3  12   6    0.34    0.68
  -2 -12   6    0.68    0.46
  -2  12   6    0.13    0.66
  -1 -12   6    0.59    0.43
  -1  12   6   -0.35    0.67
   0 -12   6   -0.88    0.37
   0  12   6   -0.29    0.76
   1 -12   6   -0.03    0.44
   1  12   6   -0.96    0.66
  -1  12  -6    0.35    0.40
   2 -12   6   -0.41    0.46
  -2  12  -6   -0.16    0.36
   2  12   6    0.29    0.72
   3 -12   6    0.33    0.54
   3  12   6   -0.33    0.61
  -3  12  -6    1.17    0.45
   4 -12   6   -0.45    0.50
  -4  12  -6    0.10    0.43
  -5 -13   6    0.45    0.61
  -5 -13   6    0.50    0.55
  -4 -13   6   -0.19    0.51
  -4 -13   6   -0.50    0.58
  -3 -13   6    0.00    0.54
  -3 -13   6    0.64    0.51
  -3  13   6    0.66    0.81
  -2 -13   6    0.39    0.49
  -2  13   6   -0.16    0.77
  -1 -13   6    0.11    0.49
  -1  13   6   -1.11    0.65
   0 -13   6    0.31    0.46
   0  13   6   -0.40    0.72
   1 -13   6    0.36    0.50
  -1  13  -6   -0.23    0.39
   1  13   6   -0.46    0.68
   2 -13   6    0.13    0.49
   2  13   6   -0.41    0.76
   3 -13   6    0.74    0.54
  -4 -14   6    1.35    0.57
  -4 -14   6    0.78    0.61
  -3 -14   6   -0.11    0.52
  -3 -14   6   -0.40    0.50
  -2 -14   6    0.52    0.55
  -2 -14   6    0.89    0.55
  -1 -14   6   -0.08    0.52
   0 -14   6    0.51    0.54
   1 -14   6    0.34    0.54
   2 -14   6    1.36    0.57
  -2 -15   6    0.25    0.55
  -2 -15   6    0.65    0.60
  -1 -15   6   -0.37    0.53
   0 -15   6    0.58    0.55
  -9   0   7   -0.24    0.49
  -9   0   7   -0.56    0.52
  -8   0   7   -0.04    0.50
  -8   0   7   -0.29    0.42
  -8   0   7    0.64    0.51
  -7   0   7    0.19    0.48
   7   0  -7    0.03    0.32
  -7   0   7    0.04    0.45
  -7   0   7    0.67    0.41
   6   0  -7   -0.10    0.27
  -6   0   7   -0.16    0.39
  -6   0   7    0.09    0.35
   5   0  -7    0.10    0.28
  -5   0   7    0.53    0.35
  -5   0   7   -0.14    0.39
  -4   0   7   -0.36    0.35
   4   0  -7   -0.05    0.23
  -4   0   7    0.10    0.24
  -4   0   7   -0.25    0.25
   3   0  -7    0.14    0.17
  -3   0   7    0.02    0.29
  -2   0   7   -0.03    0.23
  -2   0   7   -0.27    0.37
  -1   0   7   -0.10    0.33
   1   0  -7    0.03    0.12
   1   0  -7   -0.21    0.28
   0   0   7   -0.26    0.31
   0   0   7   -0.15    0.24
   0   0  -7   -0.17    0.30
   0   0  -7   -0.14    0.17
   0   0   7   -0.21    0.16
  -1   0  -7    0.18    0.34
   1   0   7    0.03    0.32
  -1   0  -7   -0.22    0.24
   1   0   7   -0.16    0.24
   2   0   7   -0.02    0.33
  -2   0  -7   -0.14    0.28
  -2   0  -7    0.13    0.35
   2   0   7    0.19    0.26
  -3   0  -7   -0.04    0.38
   3   0   7   -0.12    0.36
  -3   0  -7    0.12    0.32
   3   0   7   -0.37    0.42
   4   0   7    0.46    0.40
  -4   0  -7   -0.12    0.34
   4   0   7    0.16    0.43
   5   0   7    0.19    0.47
   5   0   7   -0.45    0.38
   6   0   7   -0.39    0.44
   6   0   7   -0.35    0.46
   7   0   7    0.74    0.53
  -9  -1   7    0.84    0.54
  -9  -1   7   -0.44    0.56
  -9   1   7    0.32    0.57
  -9   1   7   -0.11    0.50
  -8  -1   7    0.77    0.47
  -8  -1   7    0.47    0.55
  -8   1   7    1.11    0.48
  -8   1   7    0.67    0.53
  -8   1   7    0.65    0.53
  -7  -1   7   -0.13    0.46
  -7  -1   7    0.43    0.39
   7  -1  -7    0.57    0.35
  -7   1   7    0.27    0.46
  -7   1   7    1.03    0.54
   7   1  -7    0.40    0.34
  -7   1   7    0.42    0.41
   6  -1  -7    1.08    0.35
  -6  -1   7    0.95    0.38
  -6  -1   7    1.28    0.48
   6   1  -7    1.36    0.34
  -6   1   7    1.19    0.45
  -6   1   7    1.72    0.54
  -6   1   7    1.97    0.42
  -5  -1   7   -0.32    0.42
   5  -1  -7   -0.26    0.27
  -5  -1   7    0.00    0.33
   5   1  -7    0.05    0.27
  -5   1   7    0.35    0.50
  -5   1   7   -0.05    0.33
  -5   1   7    0.55    0.39
  -4  -1   7    1.42    0.28
  -4  -1   7    1.46    0.44
   4  -1  -7    1.47    0.30
  -4  -1   7    1.29    0.26
  -4   1   7    1.04    0.30
  -4   1   7    1.17    0.37
   4   1  -7    1.08    0.26
  -4   1   7    0.75    0.51
  -4   1   7    1.38    0.28
  -3  -1   7    0.39    0.32
   3  -1  -7    0.46    0.22
   3  -1  -7    0.65    0.21
  -3   1   7    0.43    0.45
  -3   1   7    0.70    0.20
  -3   1   7    0.90    0.20
   3   1  -7    0.07    0.17
  -3   1   7    0.79    0.29
  -2  -1   7    0.66    0.29
   2  -1  -7    0.28    0.16
  -2   1   7    0.13    0.39
  -2   1   7    0.38    0.20
   1  -1  -7   13.61    0.56
   1  -1  -7   14.51    0.74
  -1   1   7   13.04    0.86
   1   1  -7   12.70    0.74
   0  -1   7    3.03    0.42
   0  -1   7    2.97    0.24
   0  -1  -7    2.50    0.41
   0  -1  -7    2.72    0.29
   0   1   7    3.08    0.26
   0   1  -7    3.64    0.46
   0   1   7    3.34    0.31
   0   1   7    3.20    0.27
   0   1  -7    3.08    0.27
   0   1   7    3.26    0.49
  -1  -1  -7    0.03    0.30
  -1  -1  -7   -0.14    0.24
   1  -1   7    0.12    0.25
   1  -1   7   -0.24    0.36
   1  -1   7   -0.07    0.27
  -1   1  -7   -0.17    0.24
  -1   1  -7   -0.13    0.33
   1   1   7   -0.14    0.37
   1   1   7   -0.06    0.25
  -2  -1  -7   -0.06    0.31
   2  -1   7   -0.12    0.42
   2  -1   7    0.39    0.34
   2  -1   7    0.04    0.29
  -2  -1  -7   -0.28    0.37
   2   1   7    0.11    0.31
  -2   1  -7    0.17    0.29
  -2   1  -7    0.45    0.37
   2   1   7   -0.25    0.33
   3  -1   7    9.00    0.67
  -3  -1  -7    7.90    0.65
  -3  -1  -7    9.28    0.74
   3  -1   7    7.07    0.75
  -3   1  -7    7.09    0.60
  -3   1  -7    7.56    0.69
  -4  -1  -7    1.79    0.41
   4  -1   7    1.70    0.44
   4  -1   7    1.97    0.53
   4   1   7    1.61    0.46
  -4   1  -7    0.79    0.43
   4   1   7    2.49    0.55
  -4   1  -7    1.79    0.42
   5  -1   7    1.37    0.48
   5  -1   7    1.71    0.58
   5   1   7    2.03    0.55
   5   1   7    1.50    0.48
   6  -1   7    0.05    0.49
   6  -1   7    0.29    0.46
   6   1   7    0.24    0.45
   6   1   7    0.28    0.47
   7  -1   7   -0.48    0.44
   7   1   7    0.14    0.48
  -9  -2   7   -0.03    0.49
  -9  -2   7   -1.45    0.49
  -9   2   7    0.34    0.55
  -9   2   7   -1.23    0.47
  -8  -2   7   -0.32    0.42
  -8  -2   7   -0.17    0.54
  -8   2   7    1.09    0.56
  -8   2   7   -0.68    0.42
  -8   2   7    0.25    0.51
  -7  -2   7   -0.46    0.45
  -7  -2   7    0.65    0.42
   7  -2  -7    0.51    0.36
  -7   2   7   -0.42    0.43
  -7   2   7   -0.19    0.39
  -7   2   7   -0.03    0.44
   7   2  -7    0.42    0.36
  -6  -2   7    0.47    0.36
   6  -2  -7    0.64    0.34
   6  -2  -7    0.78    0.32
  -6  -2   7    0.82    0.49
  -6   2   7    1.66    0.44
   6   2  -7    0.53    0.31
  -6   2   7    0.73    0.40
  -6   2   7    1.04    0.51
  -5  -2   7   -0.14    0.43
   5  -2  -7    1.14    0.31
  -5  -2   7    1.11    0.36
   5  -2  -7    1.24    0.34
  -5   2   7    1.13    0.37
  -5   2   7    0.52    0.39
   5   2  -7    1.12    0.31
  -5   2   7    0.80    0.52
  -4  -2   7    0.37    0.25
   4  -2  -7    0.54    0.26
  -4  -2   7    0.79    0.46
   4  -2  -7    0.49    0.28
  -4  -2   7    1.09    0.29
  -4   2   7    0.22    0.50
  -4   2   7    0.85    0.35
  -4   2   7    0.94    0.28
  -4   2   7    0.33    0.31
   4   2  -7    0.75    0.26
  -3  -2   7    0.28    0.36
   3  -2  -7    0.14    0.22
   3  -2  -7    0.59    0.23
  -3  -2   7    0.13    0.18
  -3   2   7    0.56    0.23
   3   2  -7    0.24    0.18
  -3   2   7    0.24    0.25
  -3   2   7    0.41    0.48
  -3   2   7   -0.08    0.24
  -2  -2   7    1.56    0.34
   2  -2  -7    1.12    0.22
  -2  -2   7    1.10    0.29
  -2   2   7    1.66    0.21
  -2   2   7    1.13    0.48
  -2   2   7    1.62    0.21
  -1  -2   7    0.48    0.32
   1  -2  -7    0.55    0.29
   1  -2  -7    0.83    0.21
  -1   2   7    0.57    0.19
   1   2  -7    0.60    0.33
  -1   2   7    0.18    0.18
  -1   2   7    0.25    0.40
   0  -2   7    3.90    0.28
   0  -2  -7    3.35    0.33
   0  -2   7    3.46    0.47
   0  -2  -7    3.53    0.42
   0   2   7    3.97    0.28
   0   2   7    4.21    0.57
   0   2  -7    3.48    0.30
   0   2   7    4.45    0.36
   0   2   7    3.33    0.29
   0   2  -7    3.61    0.48
  -1  -2  -7    0.10    0.26
   1  -2   7   -0.01    0.25
  -1  -2  -7    0.12    0.29
   1  -2   7    0.07    0.27
   1  -2   7    0.06    0.39
   1  -2   7   -0.08    0.25
   1   2   7    0.32    0.42
  -1   2  -7    0.34    0.33
   1   2   7   -0.06    0.28
  -1   2  -7    0.15    0.27
  -2  -2  -7    1.71    0.37
  -2  -2  -7    1.84    0.34
  -2  -2  -7    1.85    0.44
   2  -2   7    1.25    0.36
   2  -2   7    1.44    0.36
   2  -2   7    1.38    0.50
  -2   2  -7    2.00    0.38
   2   2   7    2.14    0.48
  -2   2  -7    1.94    0.45
   3  -2   7    2.52    0.44
  -3  -2  -7    2.23    0.42
   3  -2   7    1.74    0.49
  -3   2  -7    2.70    0.49
  -3   2  -7    2.96    0.45
   4  -2   7   -0.53    0.34
   4  -2   7    0.06    0.42
  -4  -2  -7   -0.13    0.32
  -4   2  -7   -0.32    0.35
   4   2   7    0.12    0.38
  -4   2  -7    0.09    0.38
   5  -2   7    1.07    0.51
   5  -2   7    0.64    0.45
   5   2   7    0.87    0.48
   5   2   7    0.90    0.44
   6  -2   7    0.39    0.48
   6   2   7    0.16    0.47
   6   2   7   -0.03    0.46
   7  -2   7   -0.81    0.43
   7   2   7    0.10    0.48
  -9  -3   7    0.33    0.52
  -9  -3   7   -0.29    0.58
  -9   3   7   -0.09    0.52
  -9   3   7    0.30    0.51
  -8  -3   7    0.70    0.48
  -8  -3   7   -0.30    0.53
  -8   3   7   -0.16    0.45
  -8   3   7    0.63    0.50
  -8   3   7    0.14    0.46
   7  -3  -7    0.82    0.36
  -7  -3   7    0.55    0.41
   7  -3  -7    0.39    0.37
  -7  -3   7    0.59    0.52
  -7   3   7   -0.07    0.43
  -7   3   7    1.19    0.56
  -7   3   7    0.73    0.44
   7   3  -7    0.58    0.36
  -6  -3   7   -0.78    0.42
   6  -3  -7    0.09    0.32
  -6  -3   7   -0.07    0.37
   6  -3  -7   -0.15    0.29
  -6   3   7   -0.20    0.37
   6   3  -7   -0.24    0.29
  -6   3   7    0.14    0.39
  -6   3   7    0.35    0.47
   5  -3  -7    1.43    0.35
  -5  -3   7    1.05    0.46
  -5  -3   7    1.71    0.37
   5  -3  -7    1.97    0.35
  -5   3   7    1.55    0.56
   5   3  -7    1.47    0.31
  -5   3   7    1.79    0.39
  -5   3   7    1.48    0.37
  -4  -3   7    0.16    0.29
   4  -3  -7    0.02    0.26
   4  -3  -7   -0.09    0.31
  -4  -3   7   -0.59    0.41
  -4  -3   7    0.34    0.26
   4   3  -7    0.14    0.27
  -4   3   7    0.46    0.31
  -4   3   7    0.04    0.31
  -4   3   7    0.10    0.33
  -4   3   7    0.41    0.51
  -3  -3   7    1.48    0.21
  -3  -3   7    1.48    0.23
  -3  -3   7    1.00    0.42
   3  -3  -7    1.57    0.30
  -3   3   7    1.39    0.54
   3   3  -7    1.18    0.23
  -3   3   7    1.52    0.31
  -3   3   7    1.87    0.30
  -2  -3   7    1.00    0.28
   2  -3  -7    1.03    0.25
   2   3  -7    0.95    0.17
  -2   3   7    1.09    0.25
  -2   3   7    0.08    0.45
  -2   3   7    1.32    0.26
   1  -3  -7    2.09    0.30
  -1  -3   7    1.66    0.36
   1  -3  -7    2.22    0.34
   1   3  -7    1.47    0.39
   1   3  -7    1.72    0.20
  -1   3   7    1.47    0.26
  -1   3   7    1.83    0.23
  -1   3   7    2.13    0.54
   0  -3  -7    0.87    0.28
   0  -3   7    0.96    0.18
   0  -3  -7    0.62    0.30
   0  -3   7    1.01    0.23
   0  -3   7    0.53    0.37
   0   3   7    0.26    0.45
   0   3   7    1.05    0.29
   0   3   7    0.98    0.25
   0   3  -7    1.27    0.39
   1  -3   7    0.49    0.30
  -1  -3  -7    0.60    0.32
   1  -3   7    0.71    0.27
  -1  -3  -7    0.68    0.35
   1  -3   7    0.67    0.41
  -1  -3  -7    0.96    0.36
  -1   3  -7    0.89    0.29
   1   3   7    1.32    0.51
  -1   3  -7    1.18    0.39
   1   3   7    0.74    0.32
   1   3   7    0.73    0.26
   2  -3   7    0.00    0.44
  -2  -3  -7    0.18    0.34
   2  -3   7   -0.20    0.35
  -2  -3  -7    0.17    0.30
  -2  -3  -7    0.05    0.35
  -2   3  -7    0.14    0.36
   2   3   7   -0.04    0.45
  -2   3  -7    0.30    0.32
   3  -3   7    0.82    0.47
   3  -3   7    0.89    0.38
  -3  -3  -7    0.93    0.37
  -3   3  -7    0.95    0.36
  -3   3  -7    0.75    0.42
  -4  -3  -7    1.20    0.45
   4  -3   7    0.16    0.47
   4  -3   7    1.66    0.44
  -4  -3  -7    0.23    0.37
  -4   3  -7    1.31    0.42
   4   3   7    1.28    0.45
  -4   3  -7    0.85    0.44
  -5  -3  -7    0.31    0.45
   5  -3   7    0.28    0.42
   5  -3   7   -0.16    0.50
  -5   3  -7   -0.45    0.39
   5   3   7    0.01    0.44
   5   3   7    0.27    0.41
   6  -3   7   -0.87    0.41
  -6   3  -7    0.65    0.51
   6   3   7    0.57    0.50
   7  -3   7   -0.19    0.46
   7   3   7    0.22    0.47
  -9  -4   7    0.67    0.64
  -9  -4   7   -0.14    0.50
  -9   4   7    0.25    0.53
  -8  -4   7   -0.56    0.52
  -8  -4   7    0.43    0.47
  -8   4   7    0.58    0.48
  -8   4   7    0.39    0.54
  -7  -4   7   -0.24    0.38
   7  -4  -7    0.12    0.31
  -7  -4   7   -0.13    0.51
  -7   4   7    0.81    0.54
   7   4  -7    0.08    0.33
  -7   4   7    0.56    0.43
  -7   4   7    0.40    0.42
  -6  -4   7    0.07    0.46
   6  -4  -7    0.19    0.29
  -6  -4   7    0.22    0.36
   6  -4  -7   -0.45    0.32
   6   4  -7    0.06    0.31
  -6   4   7    0.31    0.40
  -6   4   7   -0.29    0.43
  -6   4   7    0.71    0.41
  -5  -4   7    0.88    0.46
   5  -4  -7    0.20    0.31
  -5  -4   7    0.46    0.35
   5  -4  -7    0.77    0.31
  -5   4   7    0.50    0.35
  -5   4   7    0.33    0.48
   5   4  -7    0.71    0.30
   4  -4  -7    0.95    0.33
   4  -4  -7    1.97    0.37
  -4  -4   7    1.14    0.49
  -4  -4   7    1.92    0.35
  -4   4   7    0.96    0.55
   4   4  -7    2.08    0.33
  -4   4   7    1.53    0.40
  -3  -4   7    3.49    0.51
   3  -4  -7    1.98    0.34
  -3  -4   7    2.66    0.32
  -3   4   7    2.34    0.36
   3   4  -7    2.59    0.31
  -3   4   7    2.77    0.36
  -3   4   7    2.67    0.63
  -2  -4   7    0.21    0.19
   2  -4  -7    0.01    0.24
  -2   4   7    0.03    0.28
  -2   4   7   -0.24    0.26
   2   4  -7    0.20    0.20
  -2   4   7    0.06    0.21
  -2   4   7   -0.12    0.49
   1  -4  -7    1.64    0.31
  -1  -4   7    2.39    0.24
   1  -4  -7    2.13    0.34
  -1   4   7    2.04    0.29
  -1   4   7    2.90    0.60
   1   4  -7    2.20    0.46
  -1   4   7    1.72    0.31
   1   4  -7    2.32    0.26
   0  -4   7    9.10    0.68
   0  -4  -7   10.49    0.63
   0  -4   7   10.04    0.52
   0  -4   7   10.44    0.50
   0  -4  -7    9.16    0.58
   0   4  -7   10.77    0.76
   0   4   7    9.50    0.57
   0   4   7   10.17    0.59
   0   4   7    8.73    0.89
  -1  -4  -7    0.14    0.30
   1  -4   7    0.49    0.27
   1  -4   7    0.37    0.31
   1  -4   7    0.04    0.28
  -1  -4  -7    0.63    0.32
   1  -4   7    0.06    0.41
   1  -4   7    0.36    0.37
  -1   4  -7    0.07    0.35
   1   4   7    0.24    0.55
   1   4   7    0.19    0.32
   1   4   7    0.68    0.25
  -2  -4  -7    0.13    0.33
   2  -4   7    0.02    0.47
   2  -4   7   -0.17    0.33
  -2  -4  -7    0.16    0.33
  -2  -4  -7    0.38    0.35
  -2   4  -7    0.43    0.42
  -2   4  -7   -0.20    0.31
   2   4   7    0.55    0.53
   3  -4   7    0.22    0.45
  -3  -4  -7    0.32    0.36
  -3  -4  -7    0.38    0.35
   3  -4   7    0.17    0.35
  -3   4  -7   -0.14    0.30
   3   4   7    0.06    0.40
  -3   4  -7    0.57    0.41
   4  -4   7    0.55    0.49
  -4  -4  -7    0.25    0.44
   4  -4   7    0.05    0.41
  -4   4  -7    0.44    0.44
  -4   4  -7   -0.40    0.33
   5  -4   7   -0.51    0.40
  -5  -4  -7    0.74    0.48
   5  -4   7   -0.17    0.45
  -5   4  -7    0.02    0.39
   5   4   7   -0.46    0.38
  -6  -4  -7    1.02    0.55
   6  -4   7   -0.47    0.48
  -6   4  -7    0.03    0.47
   6   4   7    0.11    0.49
  -8  -5   7    0.24    0.61
  -8  -5   7   -0.17    0.46
  -8   5   7   -0.04    0.50
  -8   5   7    0.60    0.54
  -7  -5   7    0.19    0.41
  -7  -5   7   -0.40    0.50
  -7   5   7    0.08    0.41
   7   5  -7   -0.37    0.32
  -7   5   7    1.43    0.55
  -6  -5   7    1.04    0.42
   6  -5  -7    0.42    0.35
  -6  -5   7    0.86    0.48
   6  -5  -7    0.61    0.37
   6   5  -7    0.61    0.36
  -6   5   7    0.40    0.42
  -6   5   7    0.68    0.53
   5  -5  -7    0.31    0.30
  -5  -5   7    0.10    0.34
   5  -5  -7    0.24    0.35
  -5  -5   7   -0.43    0.43
  -5   5   7    0.17    0.45
   5   5  -7   -0.17    0.28
  -5   5   7   -0.14    0.35
  -4  -5   7    2.41    0.38
  -4  -5   7    2.82    0.54
   4  -5  -7    2.98    0.42
   4  -5  -7    2.35    0.38
  -4   5   7    2.78    0.45
  -4   5   7    2.80    0.64
   4   5  -7    2.53    0.38
  -3  -5   7    0.61    0.33
  -3  -5   7    0.27    0.45
   3  -5  -7    0.84    0.32
  -3   5   7    0.29    0.27
  -3   5   7    0.50    0.36
   3   5  -7    0.60    0.27
  -3   5   7    0.67    0.57
  -2  -5   7    0.27    0.26
   2  -5  -7    0.54    0.30
  -2   5   7    0.51    0.26
  -2   5   7    0.80    0.32
  -2   5   7    0.46    0.34
   2   5  -7    0.64    0.26
  -2   5   7    0.22    0.52
   1  -5  -7    2.15    0.37
  -1  -5   7    2.90    0.32
  -1  -5   7    2.64    0.27
   1  -5  -7    3.17    0.35
   1   5  -7    2.12    0.45
  -1   5   7    2.63    0.68
   1   5  -7    2.29    0.30
  -1   5   7    3.17    0.40
  -1   5   7    2.31    0.33
   0  -5   7   25.45    0.99
   0  -5  -7   24.78    1.10
   0  -5  -7   25.38    1.03
   0  -5   7   26.07    0.98
   0   5   7   24.74    1.44
   0   5   7   24.33    1.06
   0   5   7   25.18    1.05
   0   5  -7   24.68    1.19
   1  -5   7    0.68    0.34
   1  -5   7    0.34    0.42
  -1  -5  -7    1.29    0.36
   1  -5   7    0.52    0.30
  -1  -5  -7    0.29    0.31
  -1   5  -7    0.40    0.41
   1   5   7    0.96    0.64
   2  -5   7   43.76    1.62
  -2  -5  -7   45.81    1.75
  -2  -5  -7   43.04    1.63
  -2  -5  -7   43.80    1.66
   2   5   7   42.03    2.09
  -2   5  -7   43.39    1.75
  -3  -5  -7   -0.18    0.33
  -3  -5  -7   -0.30    0.32
   3  -5   7    0.24    0.37
   3   5   7   -0.37    0.46
  -3   5  -7   -0.21    0.37
  -3   5  -7   -0.56    0.33
   4  -5   7    1.64    0.48
  -4  -5  -7    2.28    0.50
  -4   5  -7    2.45    0.47
  -4   5  -7    0.74    0.44
  -5  -5  -7    0.65    0.49
   5  -5   7    0.17    0.46
   5   5   7   -0.36    0.40
  -5   5  -7    0.64    0.46
   6  -5   7    0.45    0.51
  -6  -5  -7    0.62    0.53
   6   5   7    0.77    0.48
  -6   5  -7   -0.35    0.44
  -8  -6   7    0.25    0.50
  -8  -6   7   -0.80    0.56
  -8   6   7    0.62    0.52
  -8   6   7    1.75    0.63
  -7  -6   7   -0.33    0.41
  -7  -6   7   -0.36    0.52
  -7   6   7    0.00    0.44
  -7   6   7    1.65    0.62
   7   6  -7   -0.32    0.34
   6  -6  -7   -0.30    0.33
   6  -6  -7   -0.07    0.31
  -6  -6   7   -0.42    0.39
  -6  -6   7   -0.42    0.48
  -6   6   7   -0.51    0.45
   6   6  -7   -0.20    0.34
  -6   6   7    0.35    0.43
  -5  -6   7    0.16    0.36
   5  -6  -7    0.08    0.30
  -5  -6   7    0.28    0.46
   5  -6  -7    0.06    0.34
   5   6  -7   -0.10    0.30
  -5   6   7    0.16    0.38
  -5   6   7   -0.01    0.47
  -4  -6   7    2.42    0.54
   4  -6  -7    1.59    0.35
  -4  -6   7    2.01    0.37
   4  -6  -7    1.81    0.39
  -4   6   7    2.29    0.65
  -4   6   7    1.27    0.40
   4   6  -7    2.17    0.36
  -4   6   7    1.38    0.33
  -3  -6   7    0.04    0.40
  -3  -6   7    0.09    0.33
   3  -6  -7   -0.09    0.29
  -3   6   7    0.13    0.28
   3   6  -7    0.16    0.25
  -3   6   7    0.36    0.53
  -3   6   7    0.46    0.37
   2  -6  -7    1.76    0.38
  -2  -6   7    1.24    0.34
  -2   6   7    0.99    0.66
   2   6  -7    1.61    0.33
  -2   6   7    0.98    0.32
  -1  -6   7    2.04    0.34
   1  -6  -7    1.61    0.37
  -1  -6   7    1.27    0.29
   1   6  -7    1.19    0.30
  -1   6   7    1.40    0.34
   1   6  -7    1.19    0.43
  -1   6   7    1.69    0.69
   0  -6   7    6.26    0.50
   0  -6  -7    5.66    0.44
   0  -6  -7    4.41    0.52
   0  -6   7    5.70    0.47
   0   6   7    7.34    0.91
   0   6   7    6.28    0.53
   0   6  -7    5.04    0.58
   0   6  -7    4.72    0.44
  -1  -6  -7   11.91    0.58
  -1  -6  -7   11.92    0.66
   1  -6   7   12.09    0.71
  -1  -6  -7   12.37    0.76
   1  -6   7   10.20    0.85
   1  -6   7   12.10    0.69
   1   6   7   11.08    1.03
  -1   6  -7   11.52    0.83
  -2  -6  -7    1.08    0.37
  -2  -6  -7    0.75    0.32
  -2  -6  -7    0.71    0.33
   2  -6   7    1.15    0.39
  -2   6  -7    1.62    0.43
   2   6   7    0.34    0.55
   3  -6   7    0.16    0.40
  -3  -6  -7    1.34    0.41
  -3  -6  -7    0.77    0.39
  -3   6  -7    1.53    0.46
   3   6   7    0.56    0.54
   4  -6   7    0.89    0.47
  -4  -6  -7    0.60    0.44
  -4   6  -7    0.28    0.38
   5  -6   7    0.24    0.48
  -5  -6  -7   -0.64    0.43
  -5   6  -7   -0.28    0.38
   5   6   7    0.98    0.46
   6  -6   7    0.01    0.53
   6   6   7   -0.12    0.46
  -6   6  -7   -0.49    0.40
  -8  -7   7   -0.30    0.61
  -8  -7   7    0.88    0.52
  -8   7   7   -1.35    0.47
  -7  -7   7    0.34    0.57
  -7  -7   7    0.90    0.46
  -7   7   7   -0.18    0.48
  -7   7   7    0.81    0.59
  -6  -7   7   -0.59    0.50
  -6  -7   7   -0.14    0.41
   6   7  -7    0.42    0.36
  -6   7   7   -0.03    0.52
  -6   7   7    0.39    0.46
   5  -7  -7   -0.41    0.34
   5  -7  -7    0.69    0.34
  -5  -7   7    0.00    0.48
  -5  -7   7    0.63    0.38
   5   7  -7    0.19    0.34
  -5   7   7   -0.53    0.27
  -5   7   7    0.55    0.43
  -5   7   7   -0.23    0.50
  -4  -7   7    2.96    0.58
  -4  -7   7    3.55    0.44
   4  -7  -7    2.90    0.44
   4  -7  -7    2.86    0.47
  -4   7   7    3.36    0.49
   4   7  -7    2.93    0.41
  -4   7   7    3.01    0.42
  -4   7   7    3.77    0.76
  -3  -7   7    0.64    0.47
  -3  -7   7    0.18    0.33
   3  -7  -7    0.36    0.32
  -3   7   7    0.40    0.28
  -3   7   7    0.73    0.58
  -3   7   7    0.53    0.37
   3   7  -7    0.22    0.26
  -2  -7   7    0.45    0.33
  -2  -7   7    0.44    0.26
   2  -7  -7    0.03    0.30
   2   7  -7    0.79    0.30
   2   7  -7   -0.10    0.28
  -2   7   7    0.08    0.29
  -2   7   7    0.85    0.64
   1  -7  -7    1.06    0.37
  -1  -7   7    0.75    0.36
  -1  -7   7    1.00    0.31
  -1   7   7    0.98    0.65
   1   7  -7    0.90    0.41
  -1   7   7    1.19    0.35
   1   7  -7    0.65    0.30
   0  -7   7    0.71    0.36
   0  -7  -7    1.17    0.38
   0  -7   7    0.85    0.31
   0  -7  -7    0.85    0.23
   0   7   7    1.08    0.35
   0   7  -7    0.55    0.30
   0   7   7    0.40    0.64
   0   7  -7    0.60    0.41
  -1  -7  -7   -0.23    0.31
   1  -7   7    0.22    0.35
   1  -7   7    0.31    0.30
  -1  -7  -7   -0.39    0.23
  -1   7  -7   -0.35    0.32
   1   7   7    0.11    0.60
  -2  -7  -7    1.31    0.41
  -2  -7  -7    1.80    0.35
   2  -7   7    1.80    0.43
  -2  -7  -7    1.98    0.37
  -2   7  -7    2.15    0.49
   2   7   7    1.28    0.67
  -3  -7  -7    1.37    0.42
   3  -7   7    0.97    0.45
  -3   7  -7    0.88    0.42
   3   7   7    1.03    0.62
   4  -7   7   -0.06    0.42
  -4  -7  -7   -0.43    0.41
  -4   7  -7   -0.14    0.42
   5  -7   7   -0.09    0.49
  -5   7  -7    0.36    0.48
   6  -7   7   -0.14    0.48
  -6   7  -7    0.33    0.48
   6   7   7    0.42    0.44
  -8  -8   7   -0.83    0.56
  -8  -8   7    0.22    0.51
  -8   8   7    0.00    0.54
  -7  -8   7    0.77    0.49
  -7  -8   7    0.44    0.63
  -7   8   7    0.44    0.53
  -7   8   7    1.31    0.66
  -6  -8   7    0.73    0.45
  -6  -8   7    0.27    0.54
  -6   8   7    0.32    0.58
  -6   8   7    1.05    0.50
   6   8  -7    0.74    0.40
   5  -8  -7    0.16    0.33
  -5  -8   7    1.38    0.54
  -5  -8   7   -0.57    0.39
  -5   8   7   -0.29    0.41
   5   8  -7   -0.25    0.32
  -5   8   7    0.20    0.55
   4  -8  -7    1.07    0.36
  -4  -8   7    1.32    0.41
  -4  -8   7    1.44    0.56
  -4   8   7    0.42    0.34
  -4   8   7    0.92    0.61
  -4   8   7    1.17    0.45
   4   8  -7    1.42    0.36
   3  -8  -7    0.65    0.34
  -3  -8   7    0.68    0.48
  -3  -8   7    0.82    0.38
  -3   8   7    0.06    0.56
   3   8  -7    0.38    0.29
  -3   8   7    0.78    0.32
  -2  -8   7    0.48    0.30
  -2  -8   7   -0.14    0.32
   2  -8  -7    0.23    0.30
  -2   8   7   -0.03    0.30
  -2   8   7    0.10    0.57
   2   8  -7    0.14    0.28
  -1  -8   7   -0.06    0.29
   1  -8  -7    0.32    0.35
  -1  -8   7    0.82    0.35
   1   8  -7    0.38    0.41
  -1   8   7    0.08    0.57
   1   8  -7    0.71    0.30
  -1   8   7   -0.19    0.29
   0  -8   7    3.94    0.44
   0  -8   7    3.87    0.46
   0  -8  -7    3.22    0.47
   0   8  -7    3.33    0.44
   0   8   7    4.94    0.86
   0   8   7    2.73    0.44
   0   8  -7    3.60    0.54
   1  -8   7   -0.25    0.29
  -1  -8  -7   -0.06    0.22
  -1  -8  -7   -0.06    0.33
   1  -8   7    0.26    0.36
  -1   8  -7   -0.24    0.33
   1   8   7   -0.73    0.60
  -2  -8  -7    0.54    0.36
  -2  -8  -7    0.44    0.29
   2  -8   7    0.63    0.42
   2   8   7    0.92    0.66
  -2   8  -7   -0.02    0.39
   3  -8   7    0.79    0.46
  -3   8  -7    0.95    0.45
   3   8   7    0.30    0.60
   4  -8   7    0.10    0.47
  -4   8  -7   -0.28    0.40
   5  -8   7   -0.07    0.50
  -5   8  -7    0.40    0.46
  -7  -9   7    0.05    0.49
  -7  -9   7    0.28    0.62
  -7   9   7   -0.16    0.54
  -6  -9   7    0.41    0.46
  -6  -9   7    0.85    0.55
  -6   9   7    0.66    0.62
  -6   9   7   -0.06    0.46
  -5  -9   7    0.00    0.42
  -5  -9   7    0.42    0.53
   5   9  -7   -0.14    0.32
  -5   9   7    0.83    0.62
  -5   9   7    0.29    0.43
   4  -9  -7    0.02    0.31
  -4  -9   7    0.29    0.52
  -4  -9   7    0.10    0.39
  -4   9   7   -0.23    0.56
   4   9  -7   -0.21    0.31
  -3  -9   7    0.02    0.33
   3  -9  -7    0.12    0.32
  -3  -9   7    0.63    0.47
  -3  -9   7    0.24    0.39
  -3   9   7    0.56    0.65
  -3   9   7    0.68    0.35
   3   9  -7    0.26    0.31
   2  -9  -7    0.21    0.34
  -2  -9   7    0.15    0.37
  -2  -9   7    0.38    0.32
  -2   9   7    0.19    0.59
  -2   9   7    0.06    0.31
   2   9  -7   -0.10    0.30
  -1  -9   7    5.04    0.51
   1  -9  -7    4.92    0.57
  -1  -9   7    5.59    0.54
   1   9  -7    3.99    0.48
  -1   9   7    3.63    0.50
  -1   9   7    3.51    0.82
   0  -9  -7    3.19    0.48
   0  -9   7    3.72    0.49
   0  -9   7    2.82    0.43
   0   9   7    2.78    0.78
   0   9   7    3.77    0.50
   0   9  -7    3.53    0.47
   0   9  -7    3.66    0.54
   1  -9   7    0.96    0.43
   1  -9   7    1.20    0.36
  -1  -9  -7    0.84    0.40
   1   9   7    1.17    0.69
  -1   9  -7    0.80    0.40
  -1   9  -7    0.95    0.36
   2  -9   7    4.03    0.58
  -2   9  -7    4.47    0.61
   2   9   7    4.28    0.90
   3  -9   7    0.66    0.47
  -3   9  -7    1.13    0.48
   3   9   7    1.18    0.66
   4  -9   7   -0.20    0.45
  -4   9  -7    0.05    0.38
   5  -9   7    0.15    0.53
  -5   9  -7    0.74    0.50
  -7 -10   7    0.14    0.50
  -7 -10   7    0.16    0.63
  -7  10   7    1.04    0.61
  -6 -10   7    0.31    0.54
  -6 -10   7   -0.01    0.47
  -6  10   7    0.02    0.62
  -6  10   7   -0.37    0.49
  -5 -10   7    0.02    0.42
  -5 -10   7   -0.18    0.52
   5  10  -7   -0.26    0.34
  -5  10   7    1.18    0.69
  -4 -10   7   -0.33    0.51
  -4 -10   7    0.21    0.40
  -4  10   7    0.27    0.62
   4  10  -7   -0.19    0.32
  -3 -10   7    0.55    0.42
  -3 -10   7    1.28    0.53
  -3 -10   7    0.70    0.37
   3  10  -7    1.47    0.40
  -3  10   7    1.54    0.75
  -2 -10   7   -0.58    0.38
   2 -10  -7   -0.43    0.30
  -2 -10   7   -0.02    0.32
  -2  10   7    0.07    0.61
   2  10  -7   -0.48    0.30
  -1 -10   7    0.03    0.38
   1 -10  -7    0.90    0.39
  -1 -10   7    0.00    0.32
  -1  10   7    0.08    0.69
   1  10  -7   -0.33    0.29
   0 -10   7    0.03    0.32
   0 -10   7    0.23    0.40
   0  10  -7   -0.31    0.35
   0  10   7   -0.91    0.63
   0  10  -7    0.27    0.33
   1 -10   7    1.55    0.48
  -1  10  -7    1.29    0.45
   1  10   7    1.87    0.81
  -1  10  -7    1.42    0.40
   2 -10   7   -0.36    0.43
  -2  10  -7    0.32    0.41
   2  10   7    0.04    0.67
   3 -10   7    0.19    0.46
   3  10   7    0.83    0.64
  -3  10  -7    1.11    0.47
   4 -10   7    0.30    0.50
  -4  10  -7    1.04    0.48
  -5  10  -7    0.47    0.46
  -6 -11   7   -0.24    0.48
  -6 -11   7   -0.34    0.58
  -5 -11   7   -0.25    0.45
  -5 -11   7   -0.38    0.55
  -5  11   7    0.57    0.74
  -4 -11   7    0.04    0.53
  -4 -11   7    0.29    0.43
  -4  11   7    0.23    0.63
  -3 -11   7   -0.23    0.40
  -3 -11   7    0.60    0.54
   3  11  -7   -0.01    0.34
  -3  11   7   -0.80    0.61
  -2 -11   7    0.39    0.44
  -2  11   7    0.08    0.70
   2  11  -7   -0.07    0.34
  -1 -11   7    0.38    0.41
   1  11  -7   -0.07    0.33
  -1  11   7    0.21    0.66
   0 -11   7    0.11    0.41
   0  11  -7    0.55    0.43
   0  11  -7    0.06    0.35
   0  11   7   -0.34    0.67
   1 -11   7   -0.36    0.41
  -1  11  -7   -0.14    0.39
   1  11   7   -0.44    0.71
   2 -11   7    0.51    0.49
   2  11   7    0.69    0.74
  -2  11  -7   -0.15    0.39
   3 -11   7   -0.22    0.48
  -3  11  -7    1.07    0.48
   3  11   7    0.22    0.65
   4 -11   7    0.23    0.53
  -4  11  -7    0.38    0.46
  -5 -12   7    0.54    0.62
  -5 -12   7    0.44    0.51
  -4 -12   7    0.52    0.59
  -4 -12   7    1.03    0.50
  -4  12   7   -0.10    0.69
  -3 -12   7    0.34    0.56
  -3 -12   7    0.62    0.46
  -3  12   7    0.17    0.70
  -2 -12   7   -0.17    0.43
  -2  12   7   -0.86    0.62
  -1 -12   7    1.00    0.48
  -1  12   7   -0.35    0.69
   0 -12   7    0.27    0.45
   0  12   7   -0.83    0.72
   1 -12   7    0.08    0.45
   1  12   7   -0.41    0.70
  -1  12  -7   -0.12    0.41
   2 -12   7    0.30    0.51
   2  12   7   -0.77    0.70
  -2  12  -7    0.44    0.43
   3 -12   7   -0.31    0.50
  -3  12  -7    1.08    0.49
   3  12   7    0.88    0.69
  -4 -13   7    0.12    0.49
  -4 -13   7    0.26    0.61
  -3 -13   7    0.71    0.61
  -3 -13   7    0.32    0.50
  -2 -13   7   -0.47    0.44
  -2  13   7    0.43    0.83
  -1 -13   7    0.19    0.50
  -1  13   7    0.42    0.80
   0 -13   7   -0.11    0.49
   0  13   7   -0.53    0.80
   1 -13   7   -0.80    0.45
   1  13   7   -0.41    0.78
  -1  13  -7   -0.21    0.41
   2 -13   7    0.05    0.51
   2  13   7    1.97    0.88
  -2  13  -7    0.41    0.44
  -3 -14   7   -0.34    0.50
  -3 -14   7   -0.32    0.58
  -2 -14   7    0.48    0.52
  -1 -14   7   -0.45    0.52
   0 -14   7   -0.35    0.49
   1 -14   7    0.18    0.53
  -9   0   8    0.13    0.49
  -9   0   8    0.12    0.53
  -8   0   8    0.75    0.46
  -8   0   8    1.15    0.58
  -8   0   8    1.32    0.60
  -7   0   8    0.32    0.44
   7   0  -8   -0.20    0.31
  -7   0   8    0.93    0.54
  -7   0   8    1.00    0.41
  -6   0   8   -0.29    0.40
  -6   0   8   -0.33    0.42
  -6   0   8   -0.08    0.35
   6   0  -8   -0.39    0.26
   5   0  -8    0.23    0.25
  -5   0   8    0.49    0.48
  -5   0   8    0.22    0.37
  -5   0   8    0.55    0.31
  -4   0   8    0.56    0.38
  -4   0   8    0.20    0.25
  -4   0   8    0.03    0.46
  -4   0   8    0.38    0.24
   4   0  -8    0.16    0.23
   3   0  -8    2.93    0.25
   3   0  -8    2.92    0.24
  -3   0   8    4.02    0.40
  -3   0   8    2.88    0.64
  -2   0   8    5.01    0.40
  -2   0   8    4.99    0.66
   2   0  -8    5.75    0.55
   1   0  -8    5.00    0.30
  -1   0   8    6.60    0.67
   1   0  -8    5.28    0.53
   0   0  -8    0.49    0.23
   0   0   8    0.41    0.39
   0   0  -8    1.03    0.39
   0   0   8    0.51    0.16
   0   0   8    0.51    0.22
   1   0   8    0.81    0.29
  -1   0  -8    0.87    0.30
   1   0   8    0.92    0.39
  -1   0  -8    0.76    0.40
  -2   0  -8    0.36    0.30
   2   0   8   -0.50    0.40
  -2   0  -8    0.65    0.40
  -3   0  -8    5.61    0.54
  -3   0  -8    5.39    0.63
   3   0   8    7.85    0.62
   3   0   8    5.55    0.70
   4   0   8    0.63    0.41
  -4   0  -8    1.08    0.40
   4   0   8    1.79    0.53
  -4   0  -8    0.72    0.42
  -5   0  -8    1.37    0.51
   5   0   8    1.86    0.52
   5   0   8    3.04    0.62
   6   0   8   -0.12    0.48
  -9  -1   8    0.64    0.58
  -9  -1   8    0.51    0.50
  -9   1   8    0.86    0.58
  -9   1   8   -0.02    0.50
  -8  -1   8    0.43    0.52
  -8  -1   8    0.55    0.45
  -8  -1   8    0.68    0.54
  -8   1   8   -0.95    0.41
  -8   1   8   -0.12    0.50
  -8   1   8    0.88    0.53
  -7  -1   8    0.59    0.49
  -7  -1   8    0.41    0.38
   7  -1  -8    0.36    0.35
  -7   1   8    0.21    0.45
  -7   1   8   -0.51    0.37
  -7   1   8    0.36    0.51
   7   1  -8   -0.60    0.30
   6  -1  -8    0.09    0.31
  -6  -1   8    0.00    0.43
  -6  -1   8    0.34    0.36
  -6   1   8    0.05    0.48
  -6   1   8    0.48    0.41
  -6   1   8   -0.34    0.33
   6   1  -8    0.31    0.29
   5  -1  -8   -0.10    0.25
  -5  -1   8   -0.04    0.30
  -5  -1   8   -0.39    0.37
   5  -1  -8    0.06    0.24
  -5   1   8   -0.17    0.30
  -5   1   8    0.55    0.37
  -5   1   8    0.32    0.48
   5   1  -8    0.12    0.24
  -4  -1   8    4.84    0.34
  -4  -1   8    4.24    0.52
   4  -1  -8    4.18    0.37
   4  -1  -8    4.48    0.39
  -4  -1   8    4.91    0.38
  -4   1   8    4.74    0.72
  -4   1   8    4.61    0.39
   4   1  -8    4.86    0.39
  -4   1   8    5.20    0.38
  -4   1   8    4.34    0.47
   3  -1  -8    0.04    0.19
   3  -1  -8    0.08    0.20
  -3  -1   8    0.09    0.33
   3   1  -8    0.11    0.15
  -3   1   8    0.06    0.49
  -3   1   8    0.29    0.28
  -3   1   8    0.58    0.20
  -2  -1   8    1.43    0.33
   2  -1  -8    1.44    0.20
  -2   1   8    1.22    0.51
  -2   1   8    1.66    0.24
   2   1  -8    1.95    0.44
   1  -1  -8    0.93    0.20
  -1  -1   8    0.32    0.39
   1  -1  -8    1.17    0.37
  -1   1   8    1.02    0.21
  -1   1   8    0.73    0.44
   1   1  -8    1.06    0.39
   0  -1   8    0.18    0.34
   0  -1   8   -0.17    0.20
   0  -1   8   -0.15    0.38
   0  -1  -8   -0.07    0.34
   0  -1   8    0.07    0.13
   0  -1  -8    0.22    0.23
   0   1  -8    0.27    0.20
   0   1   8    0.13    0.23
   0   1   8    0.12    0.25
   0   1   8    0.06    0.41
   0   1   8    0.25    0.18
   0   1  -8   -0.03    0.36
   1  -1   8    1.11    0.36
   1  -1   8    0.22    0.42
   1  -1   8    0.62    0.28
  -1  -1  -8    0.12    0.38
  -1  -1  -8    0.89    0.29
   1   1   8    0.59    0.31
  -1   1  -8    0.46    0.27
  -1   1  -8    0.88    0.39
   1   1   8    0.84    0.44
   2  -1   8    1.29    0.47
  -2  -1  -8    1.57    0.36
  -2  -1  -8    1.46    0.41
   2  -1   8    1.84    0.37
   2   1   8    2.21    0.41
  -2   1  -8    1.71    0.35
  -2   1  -8    1.86    0.47
   3  -1   8   -0.36    0.40
   3  -1   8    0.11    0.35
  -3  -1  -8   -0.43    0.35
  -3  -1  -8    0.11    0.31
  -3   1  -8    0.17    0.38
  -3   1  -8   -0.13    0.29
   3   1   8    0.54    0.38
  -4  -1  -8    0.63    0.40
   4  -1   8    1.64    0.54
  -4  -1  -8    0.82    0.46
   4  -1   8    0.68    0.43
   4   1   8    1.48    0.45
   4   1   8    1.33    0.51
  -4   1  -8    0.77    0.40
  -4   1  -8    1.02    0.48
   5  -1   8    0.08    0.42
   5  -1   8   -0.16    0.44
   5   1   8    0.36    0.44
  -5   1  -8    0.20    0.41
   5   1   8    0.03    0.45
   6  -1   8    0.35    0.49
   6   1   8    0.60    0.52
  -6   1  -8    0.02    0.50
  -9  -2   8   -0.17    0.52
  -9  -2   8    0.57    0.52
  -9   2   8    0.28    0.51
  -8  -2   8    0.92    0.55
  -8  -2   8    1.91    0.53
  -8   2   8    2.16    0.65
  -8   2   8    1.45    0.50
  -8   2   8    0.24    0.49
   7  -2  -8    0.36    0.33
  -7  -2   8   -0.36    0.39
  -7  -2   8   -0.37    0.44
   7  -2  -8    0.14    0.34
  -7   2   8    0.11    0.43
   7   2  -8    0.22    0.33
  -7   2   8    0.50    0.43
  -7   2   8    0.43    0.51
  -6  -2   8   -0.36    0.33
   6  -2  -8    0.19    0.28
  -6  -2   8   -0.03    0.46
   6  -2  -8    0.10    0.31
   6   2  -8    0.19    0.29
  -6   2   8    0.65    0.41
  -6   2   8    0.46    0.37
  -6   2   8    0.35    0.51
   5  -2  -8    0.55    0.29
  -5  -2   8    0.38    0.31
   5  -2  -8    1.32    0.31
  -5  -2   8    0.31    0.42
   5   2  -8    0.55    0.27
  -5   2   8    0.61    0.35
  -5   2   8    0.54    0.50
  -5   2   8    0.31    0.33
  -4  -2   8    0.22    0.25
   4  -2  -8    0.16    0.24
  -4  -2   8    0.25    0.23
  -4  -2   8   -0.15    0.40
   4  -2  -8    0.21    0.27
  -4   2   8    0.31    0.30
   4   2  -8   -0.07    0.21
  -4   2   8    0.42    0.51
  -4   2   8    0.36    0.29
  -3  -2   8    0.24    0.37
   3  -2  -8    0.52    0.24
   3  -2  -8    0.18    0.23
  -3  -2   8    0.31    0.22
  -3   2   8    0.79    0.25
  -3   2   8    0.67    0.24
   3   2  -8    0.26    0.17
  -3   2   8    0.31    0.25
  -3   2   8    0.27    0.52
   2  -2  -8    3.71    0.32
  -2  -2   8    3.46    0.42
  -2  -2   8    4.37    0.46
  -2   2   8    3.86    0.28
   2   2  -8    4.07    0.55
  -2   2   8    4.98    0.71
  -2   2   8    3.82    0.30
   1  -2  -8    6.77    0.56
  -1  -2   8    6.20    0.55
   1  -2  -8    6.46    0.42
  -1   2   8    7.12    0.76
   1   2  -8    6.22    0.60
  -1   2   8    6.55    0.38
  -1   2   8    6.07    0.33
   0  -2  -8    3.14    0.46
   0  -2   8    4.62    0.52
   0  -2   8    3.45    0.27
   0  -2   8    3.13    0.51
   0  -2  -8    3.52    0.36
   0  -2   8    4.13    0.30
   0   2   8    3.30    0.34
   0   2  -8    3.79    0.53
   0   2   8    3.91    0.29
   0   2   8    3.70    0.32
   0   2  -8    3.34    0.31
   0   2   8    3.91    0.62
   1  -2   8   -0.08    0.28
   1  -2   8    0.03    0.27
   1  -2   8    0.11    0.44
  -1  -2  -8    0.13    0.29
   1  -2   8    0.12    0.30
  -1  -2  -8   -0.14    0.33
  -1   2  -8    0.07    0.39
   1   2   8    0.44    0.48
  -1   2  -8    0.12    0.27
  -2  -2  -8    4.63    0.56
  -2  -2  -8    5.48    0.52
   2  -2   8    5.29    0.50
   2  -2   8    4.61    0.64
  -2   2  -8    7.05    0.67
  -2   2  -8    5.16    0.49
   2   2   8    6.01    0.61
   3  -2   8    1.67    0.42
  -3  -2  -8    1.99    0.41
   3  -2   8    2.13    0.53
  -3  -2  -8    1.20    0.44
  -3   2  -8    1.89    0.46
  -3   2  -8    1.99    0.41
  -4  -2  -8    0.84    0.46
   4  -2   8    0.69    0.43
  -4  -2  -8    0.05    0.36
   4  -2   8   -0.31    0.43
  -4   2  -8    0.38    0.37
   4   2   8    0.53    0.43
  -4   2  -8   -0.24    0.40
   4   2   8    0.56    0.47
   5  -2   8    0.64    0.50
   5  -2   8   -0.01    0.45
   5   2   8   -0.54    0.41
  -5   2  -8    0.12    0.44
   5   2   8    0.27    0.45
   6  -2   8   -0.16    0.49
  -6   2  -8   -0.63    0.44
   6   2   8   -0.13    0.48
  -8  -3   8    0.79    0.58
  -8  -3   8    0.44    0.45
  -8   3   8    0.63    0.48
  -8   3   8    0.74    0.56
  -7  -3   8    0.33    0.51
   7  -3  -8    0.39    0.34
  -7  -3   8   -0.51    0.36
   7  -3  -8   -0.08    0.30
  -7   3   8    0.13    0.40
  -7   3   8   -0.01    0.48
  -7   3   8    0.04    0.41
   7   3  -8    0.17    0.32
   6  -3  -8   -0.20    0.28
  -6  -3   8    0.27    0.45
  -6  -3   8    0.16    0.37
   6  -3  -8    0.33    0.32
  -6   3   8    0.75    0.50
   6   3  -8   -0.32    0.27
  -6   3   8   -0.09    0.37
  -6   3   8   -0.06    0.37
  -5  -3   8    1.18    0.47
  -5  -3   8    1.24    0.33
   5  -3  -8    0.85    0.29
   5  -3  -8    0.88    0.31
  -5   3   8    1.12    0.53
  -5   3   8    0.68    0.36
  -5   3   8    0.94    0.35
   5   3  -8    1.07    0.29
   4  -3  -8    0.83    0.28
  -4  -3   8    0.74    0.27
  -4  -3   8    1.03    0.44
   4  -3  -8    0.80    0.29
  -4  -3   8    1.09    0.26
  -4   3   8    0.56    0.33
   4   3  -8    0.86    0.26
  -4   3   8    0.68    0.29
  -4   3   8    1.54    0.58
   3  -3  -8   -0.01    0.25
  -3  -3   8    0.26    0.40
   3   3  -8    0.05    0.19
  -3   3   8    0.79    0.57
  -3   3   8   -0.02    0.26
  -3   3   8    0.12    0.28
   2  -3  -8    0.30    0.24
  -2  -3   8    0.14    0.29
   2   3  -8    0.01    0.14
  -2   3   8    0.00    0.52
  -2   3   8   -0.21    0.24
  -2   3   8    0.04    0.24
   2   3  -8    0.24    0.36
   1  -3  -8    0.94    0.36
  -1  -3   8    1.09    0.36
   1  -3  -8    0.96    0.28
  -1   3   8    1.01    0.22
   1   3  -8    0.66    0.38
  -1   3   8    1.24    0.28
  -1   3   8    1.82    0.53
   0  -3   8    1.32    0.43
   0  -3  -8    1.42    0.31
   0  -3  -8    1.73    0.39
   0  -3   8    1.73    0.27
   0  -3   8    2.06    0.24
   0  -3   8    2.24    0.28
   0   3   8    2.35    0.35
   0   3   8    1.48    0.29
   0   3  -8    1.54    0.43
   0   3   8    1.88    0.58
   1  -3   8    5.04    0.47
  -1  -3  -8    4.72    0.52
  -1  -3  -8    3.63    0.45
   1  -3   8    3.53    0.58
   1  -3   8    4.64    0.43
  -1   3  -8    4.67    0.60
  -1   3  -8    4.55    0.42
   1   3   8    4.82    0.68
   2  -3   8   -0.11    0.32
  -2  -3  -8   -0.24    0.27
   2  -3   8   -0.33    0.39
  -2  -3  -8   -0.18    0.32
   2   3   8   -0.27    0.43
  -2   3  -8   -0.32    0.27
  -2   3  -8    0.06    0.36
  -3  -3  -8    1.48    0.42
   3  -3   8    0.87    0.40
  -3  -3  -8    0.69    0.41
   3  -3   8    1.50    0.51
  -3   3  -8    0.99    0.43
  -3   3  -8    1.16    0.38
  -4  -3  -8    2.86    0.49
   4  -3   8    2.22    0.49
  -4  -3  -8    2.93    0.52
   4  -3   8    2.85    0.63
  -4   3  -8    2.87    0.49
   4   3   8    3.65    0.57
  -4   3  -8    2.76    0.55
   5  -3   8    0.32    0.47
   5  -3   8    0.51    0.52
   5   3   8    0.53    0.45
   5   3   8    0.20    0.45
  -5   3  -8    0.03    0.42
   6  -3   8   -0.56    0.48
  -6   3  -8   -0.51    0.41
   6   3   8   -0.85    0.44
  -8  -4   8   -0.32    0.47
  -8  -4   8    0.11    0.57
  -8   4   8    0.80    0.55
  -8   4   8    0.34    0.49
   7  -4  -8   -0.54    0.28
   7  -4  -8    0.53    0.37
  -7  -4   8   -0.06    0.49
  -7  -4   8   -0.39    0.38
  -7   4   8    0.74    0.52
   7   4  -8    0.26    0.34
  -7   4   8    0.06    0.42
  -6  -4   8    0.02    0.47
   6  -4  -8   -0.45    0.31
   6  -4  -8    0.18    0.31
  -6  -4   8    0.54    0.37
  -6   4   8    0.93    0.52
  -6   4   8   -0.10    0.38
   6   4  -8    0.01    0.31
   5  -4  -8    0.53    0.29
  -5  -4   8   -0.35    0.31
  -5  -4   8   -0.17    0.45
   5  -4  -8    0.05    0.31
  -5   4   8    0.13    0.36
   5   4  -8    0.02    0.27
  -5   4   8   -0.48    0.45
  -4  -4   8    0.12    0.27
   4  -4  -8    0.32    0.28
   4  -4  -8   -0.09    0.26
  -4  -4   8    0.36    0.40
  -4   4   8    0.18    0.32
  -4   4   8    0.42    0.48
   4   4  -8    0.38    0.25
   3  -4  -8    0.87    0.29
  -3  -4   8    0.66    0.45
  -3  -4   8    0.77    0.24
   3   4  -8    0.46    0.22
  -3   4   8    0.73    0.54
  -3   4   8    0.36    0.32
   2  -4  -8    0.29    0.28
   2   4  -8    0.42    0.20
  -2   4   8    0.38    0.30
  -2   4   8    0.50    0.28
  -2   4   8    0.59    0.58
  -2   4   8    0.47    0.24
   1  -4  -8    0.21    0.29
  -1  -4   8    0.48    0.21
  -1  -4   8    0.17    0.33
   1  -4  -8    0.61    0.32
   1   4  -8    0.81    0.43
  -1   4   8    0.72    0.30
  -1   4   8    0.78    0.25
  -1   4   8    1.00    0.58
   0  -4   8    5.23    0.63
   0  -4   8    7.18    0.47
   0  -4   8    7.26    0.45
   0  -4  -8    7.27    0.57
   0  -4  -8    7.63    0.61
   0  -4   8    6.75    0.43
   0   4   8    6.04    0.49
   0   4  -8    7.63    0.68
   0   4   8    9.26    0.92
  -1  -4  -8    0.08    0.33
   1  -4   8    0.27    0.32
  -1  -4  -8    0.71    0.33
   1  -4   8    0.01    0.44
  -1   4  -8   -0.17    0.36
   1   4   8   -0.11    0.51
   2  -4   8    0.08    0.33
  -2  -4  -8    0.27    0.33
   2  -4   8   -0.20    0.42
  -2  -4  -8   -0.95    0.26
  -2   4  -8   -0.23    0.27
  -2   4  -8   -0.27    0.36
   2   4   8   -0.81    0.47
  -3  -4  -8   -0.06    0.36
   3  -4   8   -0.37    0.36
   3  -4   8   -0.19    0.45
  -3  -4  -8    0.02    0.34
  -3   4  -8    0.22    0.34
  -3   4  -8    0.02    0.37
   4  -4   8   -0.03    0.42
   4  -4   8    0.07    0.45
  -4   4  -8    0.58    0.45
  -4   4  -8    0.76    0.38
   5  -4   8   -0.45    0.46
   5  -4   8    0.44    0.48
   5   4   8    0.24    0.46
  -5   4  -8    0.31    0.46
   6  -4   8   -0.47    0.47
   6   4   8   -0.68    0.44
  -6   4  -8   -0.22    0.44
  -8  -5   8    0.95    0.51
  -8  -5   8   -1.21    0.54
  -8   5   8    0.32    0.49
   7  -5  -8    0.26    0.32
  -7  -5   8    0.64    0.45
  -7  -5   8    0.52    0.54
   7   5  -8   -0.14    0.34
  -7   5   8   -0.13    0.41
  -7   5   8    0.61    0.55
   6  -5  -8    0.09    0.32
   6  -5  -8    0.29    0.30
  -6  -5   8   -0.11    0.36
  -6  -5   8    0.27    0.49
   6   5  -8   -0.35    0.30
  -6   5   8    0.91    0.58
  -6   5   8   -0.08    0.39
   5  -5  -8   -0.06    0.33
  -5  -5   8    0.06    0.34
  -5  -5   8   -0.46    0.42
   5  -5  -8    0.42    0.31
  -5   5   8    0.26    0.52
   5   5  -8    0.26    0.30
  -5   5   8    0.21    0.36
   4  -5  -8    0.15    0.29
   4  -5  -8    0.74    0.30
  -4  -5   8    0.29    0.42
  -4  -5   8    0.42    0.29
   4   5  -8    0.14    0.27
  -4   5   8    0.48    0.50
  -4   5   8    0.58    0.35
  -3  -5   8   -0.04    0.27
  -3  -5   8    0.10    0.41
   3  -5  -8    0.12    0.28
  -3   5   8    0.03    0.25
   3   5  -8   -0.01    0.22
  -3   5   8   -0.23    0.32
  -3   5   8   -0.43    0.51
   2  -5  -8    2.44    0.38
  -2  -5   8    2.63    0.30
  -2   5   8    3.02    0.71
  -2   5   8    2.05    0.33
   2   5  -8    2.20    0.29
  -1  -5   8    3.59    0.35
  -1  -5   8    3.26    0.30
   1  -5  -8    3.20    0.40
   1  -5  -8    3.13    0.41
   1   5  -8    2.98    0.53
  -1   5   8    3.04    0.38
   1   5  -8    3.43    0.33
  -1   5   8    3.59    0.71
   0  -5  -8    1.76    0.37
   0  -5   8    1.58    0.34
   0  -5  -8    1.96    0.35
   0  -5   8    1.80    0.30
   0   5   8    1.92    0.65
   0   5   8    1.32    0.34
   0   5  -8    1.85    0.47
  -1  -5  -8    9.37    0.61
  -1  -5  -8    7.44    0.62
   1  -5   8    9.54    0.57
   1  -5   8    8.41    0.60
  -1   5  -8    8.56    0.76
   1   5   8    9.16    0.92
   2  -5   8    0.26    0.41
  -2  -5  -8   -0.08    0.33
   2  -5   8    0.33    0.36
  -2  -5  -8    0.13    0.32
  -2   5  -8    0.33    0.36
   2   5   8   -0.54    0.51
  -3  -5  -8    0.75    0.42
  -3  -5  -8    0.26    0.36
   3  -5   8    0.89    0.42
  -3   5  -8    0.55    0.36
  -3   5  -8    0.42    0.44
   4  -5   8   -0.18    0.41
  -4   5  -8    0.21    0.37
  -4   5  -8    0.58    0.43
   5  -5   8   -0.18    0.45
   5   5   8    0.52    0.47
  -5   5  -8   -0.02    0.41
   6  -5   8    0.29    0.54
  -6   5  -8    0.10    0.47
   6   5   8    0.64    0.52
  -8  -6   8    0.52    0.49
  -8  -6   8   -0.44    0.57
  -8   6   8    0.13    0.49
  -7  -6   8   -0.09    0.56
  -7  -6   8    0.35    0.42
  -7   6   8    0.53    0.45
   7   6  -8    0.16    0.37
  -7   6   8    0.79    0.58
   6  -6  -8    0.48    0.34
  -6  -6   8    0.38    0.37
   6  -6  -8   -0.10    0.36
  -6  -6   8    0.57    0.52
  -6   6   8    1.07    0.56
   6   6  -8    0.31    0.33
  -6   6   8   -0.09    0.39
  -5  -6   8    0.61    0.37
  -5  -6   8    0.20    0.46
   5  -6  -8    1.17    0.40
   5  -6  -8    0.61    0.32
  -5   6   8    0.43    0.40
   5   6  -8    1.10    0.35
  -5   6   8    0.71    0.58
   4  -6  -8   -0.04    0.29
  -4  -6   8   -0.08    0.44
  -4  -6   8    0.19    0.31
   4  -6  -8   -0.02    0.31
  -4   6   8   -0.16    0.26
  -4   6   8    0.47    0.38
   4   6  -8    0.19    0.27
  -4   6   8    0.05    0.50
  -3  -6   8    0.13    0.42
   3  -6  -8    0.23    0.29
  -3  -6   8    0.99    0.32
  -3   6   8    0.55    0.57
   3   6  -8    0.36    0.24
  -3   6   8    0.05    0.33
  -3   6   8    0.51    0.28
  -2  -6   8    1.26    0.30
   2  -6  -8    0.66    0.31
   2   6  -8    0.41    0.26
  -2   6   8    0.90    0.30
  -2   6   8    0.47    0.57
   1  -6  -8   -0.08    0.24
  -1  -6   8    0.46    0.29
   1  -6  -8   -0.08    0.30
  -1  -6   8    0.21    0.25
   1   6  -8   -0.09    0.39
   1   6  -8    0.27    0.24
  -1   6   8    0.35    0.28
  -1   6   8   -0.52    0.57
   0  -6  -8    9.57    0.57
   0  -6  -8   10.12    0.67
   0  -6   8    8.94    0.58
   0  -6   8    9.27    0.56
   0   6   8    9.92    0.94
   0   6  -8    9.18    0.75
   0   6   8    8.22    0.60
  -1  -6  -8    4.00    0.48
   1  -6   8    3.56    0.41
  -1  -6  -8    3.99    0.43
   1  -6   8    3.51    0.45
  -1   6  -8    3.22    0.53
   1   6   8    3.42    0.74
  -2  -6  -8    2.22    0.41
  -2  -6  -8    2.53    0.46
   2  -6   8    2.72    0.49
   2   6   8    2.09    0.69
  -2   6  -8    1.90    0.48
  -3  -6  -8   -0.10    0.34
   3  -6   8    0.09    0.42
  -3  -6  -8    0.89    0.37
  -3   6  -8    0.93    0.44
   4  -6   8   -0.24    0.44
  -4   6  -8    0.04    0.38
   5  -6   8    0.17    0.48
   5   6   8    0.75    0.50
  -5   6  -8    0.26    0.45
  -8  -7   8    0.17    0.47
  -8  -7   8   -0.35    0.56
  -8   7   8    0.47    0.53
  -7  -7   8    0.55    0.59
  -7  -7   8   -0.50    0.42
   7   7  -8   -0.13    0.37
  -7   7   8    1.05    0.59
  -7   7   8    0.52    0.51
   6  -7  -8   -0.48    0.28
  -6  -7   8    0.29    0.40
  -6  -7   8    0.21    0.53
  -6   7   8    0.77    0.59
   6   7  -8   -0.13    0.33
  -6   7   8   -0.08    0.42
   5  -7  -8    0.47    0.36
   5  -7  -8    0.26    0.33
  -5  -7   8   -0.10    0.47
  -5  -7   8   -0.12    0.35
   5   7  -8    0.51    0.32
  -5   7   8    0.04    0.51
  -5   7   8   -0.55    0.37
  -5   7   8   -0.54    0.26
   4  -7  -8   -0.26    0.32
  -4  -7   8    0.30    0.34
   4  -7  -8   -0.13    0.29
  -4  -7   8   -0.84    0.42
   4   7  -8    0.12    0.28
  -4   7   8    0.32    0.39
  -4   7   8    0.41    0.58
  -4   7   8    0.10    0.30
  -3  -7   8    0.33    0.45
  -3  -7   8    0.04    0.33
   3  -7  -8   -0.16    0.29
   3   7  -8    0.40    0.28
  -3   7   8    1.05    0.61
  -3   7   8   -0.18    0.27
  -2  -7   8    3.11    0.36
  -2  -7   8    2.80    0.38
   2  -7  -8    2.91    0.43
   2   7  -8    2.84    0.37
  -2   7   8    3.93    0.44
  -2   7   8    3.36    0.76
   1  -7  -8    0.47    0.33
  -1  -7   8    1.07    0.30
  -1  -7   8    0.56    0.32
  -1   7   8    0.43    0.57
   1   7  -8    0.19    0.26
   1   7  -8    0.44    0.42
  -1   7   8    0.83    0.32
   0  -7  -8    0.04    0.22
   0  -7   8    0.11    0.33
   0  -7  -8    0.20    0.31
   0  -7   8   -0.19    0.25
   0   7   8   -0.18    0.58
   0   7  -8    0.05    0.35
   0   7   8    0.22    0.29
   0   7  -8   -0.23    0.24
  -1  -7  -8    0.35    0.36
  -1  -7  -8   -0.05    0.25
   1  -7   8    0.01    0.36
   1  -7   8    0.22    0.29
   1   7   8    0.06    0.62
  -1   7  -8   -0.07    0.38
  -2  -7  -8    0.37    0.31
  -2  -7  -8    0.20    0.37
   2  -7   8    0.00    0.38
   2   7   8   -0.35    0.58
  -2   7  -8    0.16    0.38
  -3  -7  -8    0.19    0.34
   3  -7   8    0.35    0.44
  -3   7  -8   -0.02    0.40
   4  -7   8    0.70    0.48
  -4   7  -8    1.40    0.51
   5  -7   8   -0.53    0.47
  -5   7  -8    0.54    0.50
  -7  -8   8    0.15    0.59
  -7  -8   8   -0.32    0.47
  -7   8   8    0.78    0.54
  -6  -8   8    0.28    0.55
  -6  -8   8    0.59    0.43
  -6   8   8    0.23    0.47
  -6   8   8    0.51    0.59
   6   8  -8    0.27    0.34
   5  -8  -8    0.53    0.35
  -5  -8   8   -0.13    0.47
  -5  -8   8   -0.36    0.38
  -5   8   8    0.18    0.42
  -5   8   8    0.93    0.62
   5   8  -8    0.37    0.34
  -4  -8   8   -0.13    0.49
  -4  -8   8    0.51    0.38
   4  -8  -8    0.06    0.33
  -4   8   8   -0.03    0.39
   4   8  -8    0.22    0.31
  -4   8   8    1.03    0.59
  -4   8   8   -0.25    0.29
  -3  -8   8    2.31    0.54
   3  -8  -8    1.49    0.38
  -3  -8   8    1.43    0.40
   3   8  -8    1.45    0.35
  -3   8   8    2.00    0.69
  -3   8   8    1.54    0.38
  -2  -8   8    0.02    0.33
  -2  -8   8   -0.04    0.28
   2  -8  -8    0.26    0.32
  -2   8   8   -0.24    0.59
  -2   8   8   -0.03    0.30
   2   8  -8   -0.12    0.28
   1  -8  -8   -0.19    0.33
  -1  -8   8    0.66    0.30
  -1  -8   8   -0.37    0.33
   1   8  -8    0.23    0.40
  -1   8   8    0.55    0.34
   1   8  -8    0.45    0.29
  -1   8   8    0.27    0.59
   0  -8  -8    0.42    0.35
   0  -8   8    0.06    0.34
   0  -8   8   -0.09    0.28
   0   8   8    0.68    0.68
   0   8  -8   -0.04    0.39
   0   8   8    0.31    0.33
   0   8  -8    0.07    0.29
   1  -8   8   -0.25    0.28
  -1  -8  -8    0.19    0.36
   1  -8   8   -0.07    0.37
   1   8   8    0.03    0.66
  -1   8  -8    0.34    0.39
   2  -8   8    1.83    0.48
   2   8   8    0.81    0.73
  -2   8  -8    2.41    0.53
   3  -8   8    0.53    0.45
   3   8   8   -0.16    0.58
  -3   8  -8    0.56    0.44
   4  -8   8   -0.21    0.47
  -4   8  -8    0.05    0.43
   5  -8   8    0.57    0.53
  -5   8  -8   -0.09    0.46
  -7  -9   8   -0.29    0.47
  -7  -9   8   -0.14    0.59
  -7   9   8   -0.18    0.50
  -6  -9   8    0.04    0.57
  -6  -9   8    0.05    0.43
   6   9  -8    0.03    0.36
  -6   9   8   -0.21    0.47
  -6   9   8    0.26    0.64
  -5  -9   8    0.24    0.52
  -5  -9   8    0.00    0.41
  -5   9   8    0.05    0.57
  -5   9   8   -0.84    0.40
   5   9  -8    0.01    0.32
   4  -9  -8    0.04    0.31
  -4  -9   8    0.27    0.39
  -4  -9   8   -0.41    0.49
  -4   9   8    1.30    0.68
   4   9  -8    0.38    0.31
   3  -9  -8    0.65    0.36
  -3  -9   8    0.46    0.33
  -3  -9   8    0.81    0.41
  -3  -9   8    0.47    0.52
  -3   9   8    0.27    0.32
  -3   9   8    0.24    0.60
   3   9  -8    0.49    0.33
  -2  -9   8    1.68    0.39
   2  -9  -8    1.24    0.39
  -2  -9   8    1.65    0.43
  -2   9   8    1.95    0.41
   2   9  -8    2.11    0.39
  -2   9   8    2.12    0.76
  -1  -9   8    0.39    0.31
   1  -9  -8    0.39    0.37
  -1  -9   8    1.19    0.40
  -1   9   8    0.64    0.36
   1   9  -8    0.76    0.43
  -1   9   8   -0.14    0.68
   1   9  -8    0.33    0.31
   0  -9   8   -0.05    0.38
   0  -9  -8   -0.12    0.34
   0  -9   8   -0.06    0.31
   0   9  -8    0.12    0.38
   0   9   8    0.31    0.72
   0   9  -8   -0.06    0.28
   1  -9   8   -0.27    0.29
   1  -9   8   -0.20    0.39
   1   9   8   -1.14    0.64
  -1   9  -8    0.47    0.42
   2  -9   8   -0.56    0.40
   2   9   8   -0.28    0.65
  -2   9  -8    0.52    0.44
   3  -9   8    0.65    0.48
   3   9   8   -0.48    0.58
  -3   9  -8    0.49    0.46
   4  -9   8   -0.22    0.49
  -4   9  -8   -0.20    0.44
  -6 -10   8    0.68    0.62
  -6 -10   8    0.80    0.48
  -6  10   8    0.72    0.54
  -5 -10   8   -0.33    0.43
  -5 -10   8    0.03    0.54
  -5  10   8   -0.05    0.60
   5  10  -8   -0.42    0.32
  -4 -10   8   -0.38    0.50
  -4 -10   8   -0.16    0.38
  -4  10   8    0.39    0.64
   4  10  -8    0.18    0.33
  -3 -10   8    1.16    0.38
  -3 -10   8    0.55    0.53
  -3 -10   8    0.03    0.40
   3  10  -8    0.13    0.32
  -3  10   8   -0.10    0.62
  -2 -10   8    0.26    0.35
  -2 -10   8    0.12    0.41
   2 -10  -8    0.25    0.33
  -2  10   8   -0.48    0.64
   2  10  -8   -0.23    0.31
  -1 -10   8   -0.18    0.31
  -1 -10   8   -0.14    0.39
  -1  10   8   -0.29    0.64
   1  10  -8    0.47    0.33
   0 -10   8    0.51    0.34
   0 -10   8    0.64    0.44
   0  10  -8    0.44    0.44
   0  10  -8    0.30    0.33
   0  10   8    0.35    0.76
   1 -10   8    1.52    0.48
   1  10   8    0.18    0.69
  -1  10  -8    1.13    0.48
   2 -10   8    0.27    0.46
   2  10   8   -0.05    0.69
  -2  10  -8    0.34    0.43
   3 -10   8    1.93    0.58
  -3  10  -8    2.14    0.55
   3  10   8    1.57    0.73
   4 -10   8   -0.42    0.50
  -4  10  -8   -0.21    0.41
  -6 -11   8   -0.78    0.55
  -6 -11   8    0.67    0.53
  -5 -11   8   -0.43    0.55
  -5 -11   8   -0.18    0.45
  -4 -11   8    1.87    0.66
  -4 -11   8    1.51    0.48
   4  11  -8    1.85    0.46
  -4  11   8    1.23    0.77
  -3 -11   8    0.05    0.40
  -3 -11   8    0.65    0.56
   3  11  -8   -0.13    0.35
  -3  11   8    0.05    0.63
  -2 -11   8    2.71    0.53
  -2  11   8    1.91    0.80
   2  11  -8    2.47    0.46
  -1 -11   8   -0.25    0.38
  -1  11   8   -0.10    0.72
   1  11  -8    0.18    0.35
   0 -11   8    0.74    0.44
   0  11  -8   -0.20    0.40
   0  11   8    0.16    0.79
   0  11  -8   -0.50    0.33
   1 -11   8    0.16    0.46
  -1  11  -8    1.06    0.49
   1  11   8   -0.66    0.74
   2 -11   8    1.17    0.53
  -2  11  -8    0.94    0.49
   2  11   8    1.28    0.83
   3 -11   8   -1.06    0.47
  -3  11  -8    1.25    0.49
  -5 -12   8   -0.47    0.48
  -5 -12   8    0.97    0.65
  -4 -12   8    0.57    0.47
  -4 -12   8   -0.29    0.51
  -3 -12   8    0.30    0.57
  -3 -12   8    0.07    0.43
  -3  12   8   -0.96    0.69
  -2 -12   8   -0.36    0.44
  -2  12   8    0.12    0.77
  -1 -12   8   -0.36    0.43
  -1  12   8   -0.40    0.79
   0 -12   8    0.14    0.45
   0  12   8   -0.79    0.71
   1 -12   8   -0.19    0.48
   1  12   8   -0.52    0.79
  -1  12  -8   -0.79    0.43
   2 -12   8    0.26    0.53
  -2  12  -8   -0.34    0.39
   2  12   8   -0.42    0.75
  -4 -13   8    1.19    0.52
  -4 -13   8    0.66    0.61
  -3 -13   8    1.00    0.64
  -3 -13   8    0.67    0.51
  -2 -13   8    0.39    0.51
  -1 -13   8   -0.17    0.49
   0 -13   8    0.94    0.53
   1 -13   8    0.52    0.53
  -1  13  -8    0.34    0.48
  -1 -14   8   -0.03    0.51
  -8   0   9   -0.21    0.43
  -8   0   9   -0.04    0.50
   8   0  -9   -0.10    0.35
  -7   0   9    0.00    0.36
  -7   0   9   -0.49    0.41
  -7   0   9    0.66    0.51
   7   0  -9    0.05    0.32
  -6   0   9   -0.03    0.35
  -6   0   9   -0.16    0.45
  -6   0   9    0.04    0.40
   6   0  -9   -0.20    0.27
   5   0  -9   -0.02    0.23
  -5   0   9    0.23    0.37
  -5   0   9    0.58    0.48
  -5   0   9   -0.34    0.28
   4   0  -9   -0.32    0.18
  -4   0   9    0.06    0.32
  -4   0   9   -0.33    0.21
  -4   0   9   -0.08    0.48
   4   0  -9    0.10    0.20
  -4   0   9   -0.27    0.20
  -3   0   9   -0.17    0.30
  -3   0   9    0.00    0.50
  -2   0   9    0.19    0.28
   2   0  -9    0.27    0.35
  -2   0   9   -0.16    0.48
  -1   0   9   -0.51    0.41
   1   0  -9    0.23    0.35
   1   0  -9   -0.09    0.16
   0   0   9    0.20    0.23
   0   0   9   -0.40    0.38
   0   0  -9    0.15    0.22
   0   0  -9    0.36    0.36
   1   0   9   -0.20    0.34
  -1   0  -9   -0.24    0.24
  -1   0  -9   -0.08    0.32
   2   0   9    0.06    0.41
  -2   0  -9    0.07    0.29
  -2   0  -9   -0.02    0.37
  -3   0  -9   -0.67    0.32
   3   0   9   -0.57    0.39
   3   0   9    0.74    0.39
  -3   0  -9    0.04    0.33
   4   0   9   -0.27    0.42
   4   0   9    0.68    0.44
  -4   0  -9    0.17    0.42
  -4   0  -9    0.45    0.35
  -5   0  -9    0.03    0.42
   5   0   9   -0.46    0.41
   6   0   9   -0.27    0.50
  -8  -1   9    0.58    0.44
  -8  -1   9   -0.07    0.49
   8  -1  -9   -0.53    0.34
   8  -1  -9    0.07    0.34
  -8   1   9   -0.13    0.46
   8   1  -9   -0.54    0.36
   7  -1  -9    0.73    0.34
  -7  -1   9    0.02    0.38
  -7  -1   9    0.38    0.47
  -7  -1   9   -0.03    0.46
   7  -1  -9    0.37    0.30
  -7   1   9   -0.06    0.43
   7   1  -9    0.15    0.33
  -7   1   9    0.30    0.38
  -7   1   9    0.57    0.50
  -6  -1   9    0.27    0.35
   6  -1  -9    0.08    0.29
  -6  -1   9   -0.20    0.42
   6  -1  -9   -0.11    0.26
  -6   1   9    0.15    0.50
  -6   1   9   -0.12    0.39
   6   1  -9    0.15    0.28
  -6   1   9    0.34    0.35
   5  -1  -9    0.61    0.26
   5  -1  -9    0.32    0.27
  -5  -1   9    0.37    0.38
  -5  -1   9    0.05    0.27
  -5   1   9   -0.12    0.34
   5   1  -9   -0.06    0.23
  -5   1   9   -0.03    0.48
  -5   1   9    0.39    0.30
   4  -1  -9    0.49    0.21
  -4  -1   9    0.01    0.19
  -4  -1   9   -0.28    0.34
  -4  -1   9    0.53    0.21
   4  -1  -9    0.27    0.21
   4   1  -9    0.57    0.19
  -4   1   9    0.56    0.25
  -4   1   9    0.30    0.48
  -4   1   9    0.49    0.30
  -3  -1   9    2.86    0.36
  -3  -1   9    2.94    0.40
  -3  -1   9    3.34    0.64
   3  -1  -9    3.06    0.27
   3  -1  -9    2.86    0.26
  -3   1   9    2.52    0.63
  -3   1   9    3.30    0.35
  -2  -1   9    0.85    0.36
  -2  -1   9    0.94    0.52
   2  -1  -9    0.81    0.19
  -2  -1   9    1.24    0.35
   2  -1  -9    1.25    0.41
  -2   1   9    1.21    0.55
   2   1  -9    1.76    0.43
  -2   1   9    1.21    0.24
  -1  -1   9    0.04    0.36
   1  -1  -9    0.07    0.20
  -1  -1   9    0.03    0.43
   1  -1  -9   -0.05    0.33
   1   1  -9   -0.06    0.15
  -1   1   9    0.02    0.45
  -1   1   9   -0.10    0.20
  -1   1   9   -0.07    0.19
   1   1  -9    0.06    0.38
   0  -1   9    0.20    0.40
   0  -1  -9    0.61    0.24
   0  -1   9    0.57    0.23
   0  -1  -9    1.11    0.40
   0  -1   9    0.91    0.42
   0   1   9    0.93    0.27
   0   1  -9    0.57    0.23
   0   1   9    0.54    0.21
   0   1   9    0.66    0.47
   0   1  -9    0.32    0.39
   1  -1   9    1.93    0.48
   1  -1   9    2.78    0.41
  -1  -1  -9    2.98    0.36
  -1  -1  -9    3.05    0.48
  -1   1  -9    2.67    0.47
   1   1   9    2.57    0.50
  -1   1  -9    2.20    0.32
   2  -1   9    1.56    0.48
  -2  -1  -9    1.73    0.36
  -2  -1  -9    1.91    0.46
   2  -1   9    1.96    0.39
  -2   1  -9    1.93    0.47
  -2   1  -9    1.75    0.35
  -3  -1  -9   -0.02    0.34
   3  -1   9    0.62    0.39
   3  -1   9    0.28    0.46
  -3  -1  -9    0.02    0.37
   3   1   9    0.58    0.41
   3   1   9    0.23    0.44
  -3   1  -9   -0.08    0.32
  -3   1  -9    0.17    0.39
  -4  -1  -9   -0.13    0.39
   4  -1   9    0.44    0.43
  -4  -1  -9    0.00    0.37
   4  -1   9   -0.25    0.43
   4   1   9    0.50    0.43
  -4   1  -9   -0.22    0.40
   4   1   9   -0.01    0.42
  -4   1  -9   -0.96    0.29
  -5  -1  -9   -0.52    0.38
   5  -1   9   -0.89    0.45
   5   1   9    0.37    0.49
  -5   1  -9    0.46    0.44
   6  -1   9    0.72    0.55
  -6  -1  -9   -0.57    0.46
   6   1   9   -0.24    0.48
   8  -2  -9   -0.01    0.32
  -8  -2   9   -0.22    0.54
  -8  -2   9    0.97    0.47
   8   2  -9    0.40    0.39
  -8   2   9   -0.66    0.43
  -7  -2   9    0.25    0.39
   7  -2  -9    0.34    0.31
  -7  -2   9    0.43    0.50
   7  -2  -9   -0.27    0.32
  -7   2   9    0.30    0.49
   7   2  -9    0.33    0.33
  -7   2   9    0.23    0.42
  -6  -2   9    0.31    0.44
  -6  -2   9    0.29    0.34
   6  -2  -9    0.73    0.32
   6  -2  -9    0.09    0.31
   6   2  -9    0.44    0.30
  -6   2   9    0.30    0.48
  -6   2   9    0.92    0.39
  -5  -2   9   -0.20    0.29
   5  -2  -9    0.62    0.28
   5  -2  -9    0.04    0.26
  -5  -2   9   -0.56    0.37
  -5   2   9    0.74    0.33
   5   2  -9    0.13    0.24
  -5   2   9   -0.19    0.47
  -5   2   9    0.40    0.33
  -4  -2   9    0.36    0.21
  -4  -2   9    0.66    0.38
   4  -2  -9    0.09    0.24
   4  -2  -9    0.28    0.23
  -4  -2   9    0.25    0.19
  -4   2   9    0.12    0.26
  -4   2   9   -0.24    0.43
  -4   2   9    0.04    0.27
   4   2  -9    0.13    0.19
   3  -2  -9    0.58    0.21
   3  -2  -9    0.54    0.22
  -3  -2   9    0.28    0.24
  -3  -2   9    0.77    0.36
  -3   2   9    0.34    0.23
  -3   2   9   -0.20    0.46
  -3   2   9    0.62    0.24
   2  -2  -9   -0.03    0.21
  -2  -2   9    0.38    0.36
  -2  -2   9    0.05    0.32
  -2   2   9   -0.02    0.21
  -2   2   9    0.37    0.21
  -2   2   9   -0.12    0.50
   2   2  -9    0.00    0.35
   1  -2  -9    0.05    0.35
  -1  -2   9   -0.13    0.40
  -1  -2   9   -0.35    0.37
   1  -2  -9    0.17    0.22
  -1   2   9    0.54    0.52
   1   2  -9    0.09    0.39
  -1   2   9   -0.03    0.17
  -1   2   9    0.32    0.24
   0  -2   9    0.68    0.23
   0  -2   9    0.40    0.37
   0  -2   9    0.34    0.18
   0  -2  -9    0.07    0.33
   0  -2  -9    0.03    0.25
   0  -2   9    0.11    0.39
   0   2  -9   -0.18    0.37
   0   2   9    0.87    0.47
   0   2   9    0.25    0.22
   0   2  -9    0.39    0.22
   1  -2   9    2.51    0.53
   1  -2   9    3.89    0.41
  -1  -2  -9    3.78    0.50
  -1  -2  -9    3.71    0.40
   1  -2   9    4.80    0.48
  -1   2  -9    2.65    0.52
   1   2   9    4.82    0.62
  -1   2  -9    4.29    0.40
  -2  -2  -9    0.59    0.34
   2  -2   9    1.65    0.49
   2  -2   9    1.93    0.40
  -2  -2  -9    1.37    0.43
  -2   2  -9    2.16    0.47
  -2   2  -9    1.88    0.37
   3  -2   9    0.63    0.47
   3  -2   9    0.64    0.42
  -3  -2  -9    1.47    0.40
  -3  -2  -9    1.03    0.45
  -3   2  -9    1.11    0.40
  -3   2  -9    1.13    0.44
   4  -2   9   -0.36    0.42
   4  -2   9    0.45    0.44
  -4  -2  -9    0.09    0.34
  -4  -2  -9    0.29    0.42
   4   2   9   -0.24    0.39
  -4   2  -9    0.08    0.36
  -4   2  -9    0.21    0.43
   4   2   9    0.76    0.49
   5  -2   9    0.45    0.47
  -5  -2  -9    0.17    0.45
   5   2   9    0.27    0.46
  -5   2  -9    0.05    0.46
  -6  -2  -9   -0.37    0.46
   8  -3  -9   -0.12    0.35
  -8  -3   9   -0.24    0.43
  -8  -3   9   -0.06    0.53
  -8   3   9   -0.61    0.43
   8   3  -9    0.21    0.37
  -7  -3   9    0.43    0.40
  -7  -3   9    0.77    0.55
   7  -3  -9   -0.13    0.30
   7  -3  -9   -0.01    0.34
   7   3  -9   -0.17    0.32
  -7   3   9    0.63    0.54
  -7   3   9   -0.41    0.40
   6  -3  -9   -0.32    0.29
   6  -3  -9    0.62    0.32
  -6  -3   9    0.11    0.36
  -6  -3   9   -0.06    0.46
  -6   3   9   -0.34    0.45
   6   3  -9    0.35    0.31
  -6   3   9    0.04    0.37
  -5  -3   9    0.97    0.32
  -5  -3   9    1.33    0.47
   5  -3  -9    1.10    0.31
   5  -3  -9    0.45    0.30
   5   3  -9    1.31    0.29
  -5   3   9    1.05    0.35
  -5   3   9    0.74    0.52
  -4  -3   9   -0.15    0.21
   4  -3  -9   -0.05    0.23
  -4  -3   9    0.25    0.38
   4  -3  -9   -0.13    0.25
  -4   3   9    0.05    0.29
   4   3  -9   -0.18    0.19
  -4   3   9   -0.24    0.45
   3  -3  -9    0.99    0.26
  -3  -3   9    1.08    0.40
  -3   3   9    1.54    0.59
  -3   3   9    1.10    0.28
  -2  -3   9    1.81    0.36
   2  -3  -9    2.16    0.31
  -2   3   9    2.23    0.24
  -2   3   9    2.56    0.65
   2   3  -9    2.66    0.50
  -2   3   9    2.18    0.30
  -2   3   9    2.15    0.31
  -1  -3   9    0.44    0.34
   1  -3  -9    0.78    0.27
   1  -3  -9    0.75    0.35
  -1   3   9    0.44    0.21
  -1   3   9    1.22    0.57
   1   3  -9   -0.04    0.39
   0  -3  -9    1.05    0.30
   0  -3   9    1.11    0.39
   0  -3   9    1.27    0.27
   0  -3   9    1.02    0.22
   0  -3   9    1.15    0.25
   0  -3   9    1.02    0.40
   0  -3  -9    1.05    0.35
   0   3   9    1.27    0.56
   0   3  -9    1.59    0.44
   0   3   9    0.80    0.27
   1  -3   9    1.89    0.34
  -1  -3  -9    2.03    0.36
   1  -3   9    1.60    0.47
  -1  -3  -9    1.58    0.40
   1   3   9    1.90    0.55
  -1   3  -9    1.21    0.31
  -1   3  -9    1.98    0.45
  -2  -3  -9   -0.05    0.32
  -2  -3  -9   -0.67    0.31
   2  -3   9    0.11    0.41
   2  -3   9    0.05    0.34
  -2   3  -9    0.67    0.42
  -2   3  -9   -0.31    0.29
   3  -3   9   -0.20    0.37
  -3  -3  -9    0.69    0.42
  -3  -3  -9    0.60    0.39
   3  -3   9    0.22    0.47
  -3   3  -9    0.54    0.36
  -3   3  -9    1.11    0.47
  -4  -3  -9    0.40    0.43
   4  -3   9    1.00    0.53
   4  -3   9    0.55    0.44
  -4   3  -9    0.99    0.40
   4   3   9    0.69    0.44
  -4   3  -9    0.29    0.39
   5  -3   9    0.79    0.51
  -5  -3  -9    0.58    0.49
   5   3   9    0.49    0.50
  -5   3  -9   -0.38    0.42
  -8  -4   9   -0.54    0.56
  -8  -4   9   -0.18    0.46
   8   4  -9    0.27    0.37
  -8   4   9    0.36    0.51
  -7  -4   9    0.14    0.51
   7  -4  -9    0.27    0.32
   7  -4  -9   -1.04    0.30
  -7  -4   9    0.13    0.40
  -7   4   9    0.03    0.43
   7   4  -9    0.22    0.33
  -7   4   9    0.84    0.58
   6  -4  -9   -0.05    0.29
  -6  -4   9    1.37    0.53
  -6  -4   9    0.32    0.37
   6  -4  -9    0.60    0.36
  -6   4   9    1.02    0.55
  -6   4   9    0.13    0.40
   6   4  -9    0.28    0.31
  -5  -4   9    0.57    0.33
  -5  -4   9    0.25    0.44
   5  -4  -9    0.54    0.34
   5  -4  -9    0.44    0.29
   5   4  -9    0.68    0.28
  -5   4   9    0.67    0.36
  -5   4   9    0.36    0.50
   4  -4  -9    0.42    0.28
  -4  -4   9    0.00    0.24
  -4  -4   9    0.22    0.41
   4  -4  -9   -0.36    0.24
  -4   4   9   -0.09    0.30
   4   4  -9    0.27    0.23
  -4   4   9    0.33    0.50
  -3  -4   9    0.20    0.39
   3  -4  -9    0.10    0.24
  -3  -4   9    0.19    0.19
  -3   4   9    0.15    0.29
   3   4  -9    0.28    0.17
  -3   4   9    0.60    0.55
   2  -4  -9    0.07    0.26
  -2   4   9   -0.06    0.51
   2   4  -9   -0.05    0.36
  -2   4   9    0.20    0.22
   2   4  -9   -0.07    0.15
  -1  -4   9    0.08    0.33
  -1  -4   9   -0.27    0.20
   1  -4  -9    0.18    0.30
   1  -4  -9    0.36    0.27
   1   4  -9    0.02    0.36
  -1   4   9    0.30    0.24
  -1   4   9   -0.28    0.50
   0  -4  -9    5.47    0.51
   0  -4   9    5.88    0.40
   0  -4  -9    5.39    0.47
   0  -4   9    5.18    0.43
   0  -4   9    5.01    0.59
   0   4   9    5.11    0.45
   0   4   9    7.47    0.83
   0   4  -9    5.20    0.60
   1  -4   9    0.46    0.42
  -1  -4  -9    0.39    0.32
  -1  -4  -9    2.25    0.40
   1  -4   9    1.17    0.34
  -1   4  -9    1.84    0.47
   1   4   9    1.07    0.56
  -2  -4  -9    0.78    0.35
   2  -4   9    1.03    0.38
  -2  -4  -9   -0.19    0.35
   2  -4   9    0.95    0.48
  -2   4  -9    0.43    0.32
   2   4   9   -0.15    0.52
  -2   4  -9    0.49    0.42
  -3  -4  -9   -0.51    0.33
  -3  -4  -9    1.78    0.44
   3  -4   9   -0.49    0.47
   3  -4   9    0.83    0.41
  -3   4  -9    0.20    0.33
  -3   4  -9   -1.00    0.35
   4  -4   9    0.34    0.42
   4  -4   9   -0.41    0.42
  -4  -4  -9   -0.42    0.37
  -4   4  -9    0.33    0.39
  -4   4  -9    0.10    0.34
  -5  -4  -9    0.99    0.47
   5  -4   9   -0.20    0.49
  -5   4  -9    0.55    0.46
   5   4   9    0.13    0.48
  -8  -5   9    0.51    0.63
  -8  -5   9    0.72    0.51
  -8   5   9    0.40    0.50
  -7  -5   9    0.38    0.44
   7  -5  -9    0.60    0.35
  -7  -5   9   -0.83    0.48
  -7   5   9   -0.23    0.41
  -7   5   9    1.38    0.58
   7   5  -9   -0.09    0.35
  -6  -5   9    0.57    0.51
   6  -5  -9    0.09    0.31
  -6  -5   9    0.37    0.38
   6  -5  -9   -0.23    0.32
   6   5  -9    0.39    0.33
  -6   5   9    0.38    0.40
  -6   5   9   -0.08    0.50
   5  -5  -9    0.39    0.34
  -5  -5   9    0.15    0.45
  -5  -5   9    0.23    0.33
   5  -5  -9   -0.14    0.29
   5   5  -9    0.06    0.30
  -5   5   9    0.66    0.56
  -5   5   9   -0.29    0.35
  -4  -5   9   -0.22    0.26
   4  -5  -9    0.02    0.29
  -4  -5   9    0.51    0.45
   4  -5  -9   -0.15    0.27
   4   5  -9    0.21    0.23
  -4   5   9   -0.52    0.46
  -4   5   9    0.17    0.33
   3  -5  -9    0.27    0.26
  -3  -5   9    0.13    0.25
  -3  -5   9    0.02    0.38
  -3   5   9    0.40    0.56
  -3   5   9    0.07    0.31
  -3   5   9    0.04    0.24
   3   5  -9    0.18    0.21
  -2  -5   9   16.43    0.67
   2  -5  -9   17.91    0.83
  -2   5   9   16.63    0.76
   2   5  -9   16.37    0.69
  -2   5   9   17.46    1.22
  -1  -5   9   -0.26    0.25
   1  -5  -9    0.25    0.28
   1  -5  -9    0.27    0.28
  -1  -5   9    0.26    0.20
  -1   5   9   -0.39    0.23
   1   5  -9    0.15    0.35
  -1   5   9    0.62    0.56
   0  -5  -9   15.79    0.81
   0  -5   9   17.32    0.73
   0  -5   9   16.32    0.74
   0  -5  -9   15.06    0.82
   0   5   9   14.69    0.77
   0   5  -9   17.49    0.95
   0   5   9   15.74    1.13
   1  -5   9   -0.57    0.36
   1  -5   9    0.17    0.33
  -1  -5  -9    0.35    0.34
  -1  -5  -9   -0.16    0.31
   1   5   9   -0.49    0.55
  -1   5  -9    0.81    0.43
  -2  -5  -9    1.00    0.37
   2  -5   9    1.50    0.41
   2  -5   9    0.70    0.48
  -2  -5  -9    0.84    0.38
  -2   5  -9    0.58    0.44
   2   5   9    1.95    0.63
  -3  -5  -9    0.89    0.40
  -3  -5  -9    1.14    0.40
   3  -5   9    0.47    0.42
  -3   5  -9    1.26    0.49
   4  -5   9    0.51    0.45
  -4  -5  -9    0.74    0.43
  -4   5  -9    1.05    0.47
   5  -5   9    0.65    0.54
  -5  -5  -9   -0.58    0.42
   5   5   9   -0.10    0.45
  -5   5  -9    0.01    0.43
  -8  -6   9    0.56    0.46
  -8  -6   9   -0.39    0.55
  -8   6   9   -0.59    0.44
  -7  -6   9   -0.11    0.54
  -7  -6   9    0.56    0.46
   7   6  -9    0.00    0.37
  -7   6   9    0.53    0.46
  -7   6   9    0.59    0.55
   6  -6  -9    0.90    0.35
   6  -6  -9    0.02    0.37
  -6  -6   9    0.68    0.41
  -6  -6   9    0.46    0.53
   6   6  -9    1.39    0.39
  -6   6   9    1.29    0.62
  -6   6   9    1.25    0.44
   5  -6  -9    0.18    0.35
   5  -6  -9    0.02    0.29
  -5  -6   9    0.31    0.45
  -5  -6   9    0.17    0.35
  -5   6   9    0.47    0.31
  -5   6   9    0.15    0.38
   5   6  -9    0.25    0.29
  -5   6   9    1.06    0.57
  -4  -6   9    0.02    0.43
   4  -6  -9   -0.39    0.27
   4  -6  -9    0.09    0.33
  -4  -6   9   -0.10    0.30
  -4   6   9   -0.03    0.36
   4   6  -9    0.15    0.25
  -4   6   9    0.18    0.27
  -4   6   9    0.73    0.59
  -3  -6   9    2.57    0.36
   3  -6  -9    2.38    0.39
  -3  -6   9    2.79    0.53
  -3   6   9    1.96    0.34
   3   6  -9    2.30    0.32
  -3   6   9    3.11    0.73
  -2  -6   9    0.16    0.27
   2  -6  -9    0.40    0.29
  -2   6   9    0.07    0.26
  -2   6   9   -0.07    0.55
   2   6  -9    0.17    0.23
  -1  -6   9    5.65    0.44
  -1  -6   9    6.12    0.46
   1  -6  -9    5.55    0.47
   1  -6  -9    5.22    0.51
  -1   6   9    5.77    0.51
   1   6  -9    5.38    0.65
  -1   6   9    5.97    0.87
   1   6  -9    5.59    0.43
   0  -6  -9    6.75    0.52
   0  -6   9    7.15    0.53
   0  -6  -9    6.95    0.60
   0  -6   9    6.33    0.50
   0   6   9    6.42    0.55
   0   6   9    8.17    0.95
   0   6  -9    6.71    0.70
  -1  -6  -9    0.20    0.34
   1  -6   9    0.38    0.36
  -1  -6  -9    0.49    0.31
  -1   6  -9    0.68    0.43
   1   6   9   -0.04    0.63
  -2  -6  -9   -0.13    0.36
  -2  -6  -9    0.42    0.33
   2  -6   9    0.17    0.41
   2   6   9    0.10    0.61
  -2   6  -9    0.42    0.42
   3  -6   9   -0.06    0.42
  -3  -6  -9   -0.03    0.35
  -3   6  -9    0.20    0.42
   4  -6   9    0.03    0.47
  -4  -6  -9   -0.22    0.34
  -4   6  -9   -0.36    0.38
  -5  -6  -9    0.90    0.49
   5  -6   9    0.18    0.55
  -5   6  -9    0.99    0.52
   5   6   9    0.01    0.50
  -7  -7   9   -0.23    0.44
  -7  -7   9   -0.32    0.57
   7   7  -9   -0.19    0.37
  -7   7   9    0.48    0.51
  -6  -7   9   -0.60    0.39
   6  -7  -9    0.02    0.32
  -6  -7   9    0.09    0.52
  -6   7   9    0.45    0.55
  -6   7   9   -0.17    0.42
   6   7  -9    0.26    0.34
   5  -7  -9   -0.39    0.30
  -5  -7   9    0.20    0.48
   5  -7  -9    0.08    0.31
  -5  -7   9    0.45    0.37
  -5   7   9    0.09    0.40
   5   7  -9   -0.11    0.28
  -5   7   9    0.42    0.30
  -5   7   9    0.84    0.61
   4  -7  -9    0.59    0.33
  -4  -7   9   -0.69    0.31
  -4  -7   9    0.49    0.49
   4   7  -9    0.18    0.28
  -4   7   9    0.29    0.54
  -4   7   9    0.42    0.38
  -4   7   9    0.14    0.30
  -3  -7   9    0.02    0.45
   3  -7  -9   -0.46    0.28
  -3  -7   9   -0.51    0.32
  -3   7   9    0.78    0.59
   3   7  -9    0.10    0.26
  -3   7   9    0.23    0.29
  -2  -7   9    1.81    0.36
   2  -7  -9    1.93    0.41
  -2  -7   9    1.67    0.31
  -2   7   9    1.67    0.69
   2   7  -9    1.62    0.31
  -2   7   9    1.30    0.35
  -1  -7   9    1.12    0.30
  -1  -7   9    1.06    0.34
   1  -7  -9    0.78    0.36
  -1   7   9    0.55    0.62
   1   7  -9    0.97    0.29
  -1   7   9    0.49    0.33
   1   7  -9    0.86    0.46
   0  -7   9    0.32    0.28
   0  -7   9    0.06    0.34
   0  -7  -9   -0.35    0.33
   0   7   9   -0.09    0.61
   0   7  -9   -0.09    0.39
   0   7   9   -0.11    0.30
   1  -7   9    0.51    0.31
   1  -7   9    0.30    0.38
  -1  -7  -9    0.13    0.26
  -1  -7  -9    0.83    0.38
  -1   7  -9    0.13    0.37
   1   7   9   -0.75    0.61
  -2  -7  -9    0.28    0.38
  -2  -7  -9    0.88    0.33
   2  -7   9    0.30    0.40
  -2   7  -9    0.32    0.40
   2   7   9   -0.24    0.58
  -3  -7  -9    0.77    0.37
   3  -7   9    0.88    0.47
  -3   7  -9    0.61    0.45
   4  -7   9    0.07    0.50
  -4  -7  -9    0.07    0.38
  -4   7  -9    1.16    0.51
  -7  -8   9   -0.45    0.46
  -7  -8   9    0.47    0.60
  -7   8   9   -0.81    0.46
  -6  -8   9   -0.27    0.52
  -6  -8   9    0.36    0.43
  -6   8   9    0.89    0.59
  -6   8   9    0.91    0.48
   6   8  -9    0.56    0.37
  -5  -8   9   -0.26    0.36
   5  -8  -9   -0.40    0.29
   5  -8  -9    0.36    0.37
  -5  -8   9    0.11    0.50
   5   8  -9   -0.21    0.30
  -5   8   9   -0.09    0.40
  -5   8   9    0.60    0.58
  -4  -8   9    0.14    0.49
  -4  -8   9   -0.39    0.36
   4  -8  -9   -0.03    0.31
   4   8  -9   -0.03    0.28
  -4   8   9    0.91    0.64
  -4   8   9   -0.51    0.29
  -3  -8   9    0.06    0.35
  -3  -8   9    0.18    0.48
   3  -8  -9    0.06    0.32
   3   8  -9   -0.03    0.28
  -3   8   9    0.26    0.59
  -3   8   9   -0.38    0.27
   2  -8  -9    0.02    0.35
  -2  -8   9    0.12    0.29
  -2  -8   9   -0.43    0.32
  -2   8   9   -0.03    0.30
   2   8  -9   -0.04    0.27
  -2   8   9    0.39    0.61
  -1  -8   9    0.23    0.28
   1  -8  -9    0.71    0.36
  -1  -8   9    0.06    0.36
   1   8  -9    0.00    0.44
  -1   8   9    1.00    0.65
  -1   8   9    0.07    0.31
   1   8  -9   -0.14    0.27
   0  -8  -9    2.37    0.45
   0  -8   9    1.46    0.36
   0  -8   9    1.94    0.43
   0   8   9    1.31    0.39
   0   8   9    1.99    0.79
   0   8  -9    2.20    0.51
   1  -8   9   -0.19    0.39
  -1  -8  -9    0.19    0.37
   1  -8   9   -0.55    0.27
   1   8   9   -0.13    0.66
  -1   8  -9    0.34    0.39
   2  -8   9   -0.14    0.39
  -2   8  -9    0.22    0.44
   2   8   9   -0.68    0.65
   3  -8   9    0.08    0.46
  -3   8  -9    0.92    0.48
   4  -8   9   -0.66    0.48
  -4   8  -9    0.09    0.42
  -6  -9   9    1.02    0.60
  -6  -9   9    0.07    0.44
   6   9  -9   -0.13    0.35
  -6   9   9    0.37    0.48
  -5  -9   9    0.29    0.41
  -5  -9   9    0.49    0.57
  -5   9   9    0.72    0.62
   5   9  -9    0.96    0.36
  -4  -9   9    0.13    0.50
  -4  -9   9   -0.39    0.37
   4  -9  -9    0.39    0.33
   4   9  -9    0.32    0.33
  -4   9   9    0.60    0.67
  -3  -9   9    1.23    0.37
  -3  -9   9    1.02    0.42
  -3  -9   9    0.93    0.54
   3  -9  -9    1.32    0.39
   3   9  -9    1.24    0.37
  -3   9   9    1.21    0.69
  -2  -9   9    3.23    0.46
  -2  -9   9    3.44    0.48
   2  -9  -9    3.06    0.51
   2   9  -9    2.98    0.43
  -2   9   9    2.60    0.46
  -2   9   9    2.67    0.79
   1  -9  -9   -0.43    0.31
  -1  -9   9    0.08    0.32
  -1  -9   9    0.37    0.38
  -1   9   9   -0.14    0.68
   1   9  -9    0.62    0.46
   1   9  -9    0.01    0.28
   0  -9   9    1.79    0.45
   0  -9  -9    2.26    0.47
   0  -9   9    2.15    0.41
   0   9  -9    1.57    0.51
   0   9   9    0.67    0.76
   1  -9   9    2.75    0.51
   1   9   9    2.33    0.83
  -1   9  -9    1.94    0.53
   2  -9   9   -0.26    0.44
   2   9   9   -0.19    0.67
  -2   9  -9    0.21    0.44
   3  -9   9    0.77    0.52
  -3   9  -9    1.08    0.51
   4  -9   9    0.58    0.55
  -4   9  -9    0.12    0.45
  -6 -10   9   -0.10    0.55
  -6 -10   9    0.30    0.46
  -5 -10   9    0.41    0.58
  -5 -10   9    0.43    0.47
   5  10  -9   -0.16    0.35
  -4 -10   9    0.77    0.57
  -4 -10   9   -0.22    0.41
  -4  10   9    1.13    0.74
   4  10  -9    0.54    0.35
  -3 -10   9    0.37    0.42
  -3 -10   9    1.39    0.56
  -3 -10   9    0.20    0.34
  -3  10   9    1.01    0.71
   3  10  -9   -0.08    0.32
  -2 -10   9   -0.04    0.30
  -2 -10   9    0.31    0.41
   2  10  -9    0.55    0.34
  -2  10   9   -0.41    0.64
  -1 -10   9    0.53    0.34
  -1 -10   9    1.31    0.44
   1  10  -9    0.72    0.34
  -1  10   9    1.12    0.73
   0 -10   9   -0.37    0.41
   0  10  -9    0.38    0.44
   0  10   9    0.02    0.75
   0  10  -9    0.23    0.33
   1 -10   9    0.25    0.45
   1  10   9   -0.27    0.72
  -1  10  -9    0.54    0.46
   2 -10   9    0.88    0.51
  -2  10  -9    0.93    0.48
   2  10   9    0.81    0.78
   3 -10   9    0.28    0.54
  -3  10  -9    0.44    0.44
  -5 -11   9    0.39    0.46
  -5 -11   9    1.66    0.66
  -4 -11   9   -0.55    0.53
  -4 -11   9    0.59    0.46
   4  11  -9    0.28    0.36
  -3 -11   9    0.47    0.57
  -3 -11   9    0.70    0.43
  -3  11   9    0.14    0.70
   3  11  -9    0.36    0.37
  -2 -11   9    0.40    0.45
   2  11  -9    0.15    0.34
  -2  11   9    0.14    0.72
  -1 -11   9   -0.47    0.43
  -1  11   9   -0.08    0.77
   1  11  -9   -0.11    0.33
   0 -11   9    0.38    0.46
   0  11   9   -0.80    0.78
   0  11  -9   -0.28    0.43
   0  11  -9    0.18    0.36
   1 -11   9   -0.40    0.47
  -1  11  -9   -0.85    0.41
   1  11   9   -0.62    0.77
   2 -11   9   -0.60    0.48
   2  11   9    0.17    0.77
  -2  11  -9    0.38    0.45
  -4 -12   9    0.26    0.59
  -4 -12   9   -0.37    0.42
  -3 -12   9   -1.03    0.43
  -3 -12   9    0.89    0.61
   3  12  -9    0.03    0.36
  -2 -12   9    0.36    0.51
   2  12  -9   -0.33    0.36
  -1 -12   9   -0.58    0.46
  -1  12   9   -0.34    0.82
   0 -12   9    0.12    0.46
   0  12   9   -0.30    0.77
   1 -12   9    0.33    0.50
   1  12   9   -1.45    0.77
  -1  12  -9    0.61    0.50
  -2 -13   9    0.23    0.49
  -1 -13   9    0.59    0.52
   0 -13   9    0.98    0.53
  -8   0  10    1.03    0.46
   8   0 -10    0.03    0.32
   8   0 -10   -0.23    0.34
  -7   0  10   -0.11    0.38
  -7   0  10   -0.44    0.44
   7   0 -10   -0.38    0.28
   7   0 -10    0.36    0.32
  -6   0  10    0.10    0.49
  -6   0  10    0.17    0.33
   6   0 -10    0.26    0.27
   6   0 -10    0.32    0.27
   5   0 -10    0.54    0.24
   5   0 -10    0.32    0.23
  -5   0  10    0.47    0.54
  -5   0  10    0.19    0.29
  -4   0  10    1.44    0.23
   4   0 -10    0.84    0.19
  -4   0  10    1.58    0.60
   4   0 -10    0.79    0.20
  -3   0  10    1.38    0.53
   2   0 -10    0.09    0.33
  -2   0  10   -0.12    0.42
   1   0 -10    0.43    0.36
   1   0 -10    0.21    0.15
  -1   0  10    1.05    0.45
   0   0 -10    0.44    0.22
   0   0  10    0.98    0.43
   0   0 -10    0.31    0.33
   1   0  10    5.81    0.69
  -1   0 -10    6.56    0.66
  -1   0 -10    6.85    0.49
  -2   0 -10    2.07    0.46
   2   0  10    0.97    0.50
  -2   0 -10    1.29    0.34
  -3   0 -10    1.81    0.42
   3   0  10    2.71    0.59
   3   0  10    2.40    0.47
  -3   0 -10    2.32    0.51
  -4   0 -10    0.13    0.36
  -4   0 -10    0.78    0.48
   4   0  10    0.60    0.46
   5   0  10    0.27    0.52
  -5   0 -10    0.26    0.46
   8  -1 -10   -0.19    0.30
   8  -1 -10    0.25    0.37
  -8  -1  10   -0.09    0.44
  -8   1  10    0.17    0.47
   8   1 -10    0.02    0.34
  -7  -1  10    1.21    0.55
   7  -1 -10    0.49    0.31
   7  -1 -10   -0.06    0.31
  -7  -1  10    0.53    0.40
   7   1 -10   -0.19    0.31
  -7   1  10    0.64    0.42
  -7   1  10    1.10    0.54
   6  -1 -10   -0.01    0.27
  -6  -1  10    0.05    0.43
   6  -1 -10    0.50    0.29
  -6  -1  10    0.67    0.35
  -6  -1  10    0.27    0.50
   6   1 -10    0.61    0.29
  -6   1  10    0.09    0.34
  -6   1  10    0.70    0.55
  -5  -1  10   -0.19    0.46
   5  -1 -10   -0.13    0.23
  -5  -1  10   -0.02    0.39
  -5  -1  10   -0.40    0.26
   5  -1 -10    0.16    0.25
   5   1 -10   -0.35    0.21
  -5   1  10    0.14    0.48
  -5   1  10    0.07    0.29
  -4  -1  10    0.30    0.34
  -4  -1  10   -0.17    0.18
   4  -1 -10    0.37    0.20
  -4  -1  10    0.13    0.44
   4  -1 -10    0.21    0.19
  -4   1  10   -0.14    0.22
   4   1 -10   -0.04    0.15
   4   1 -10    0.11    0.16
  -4   1  10    0.78    0.52
  -3  -1  10    0.25    0.47
  -3  -1  10    0.40    0.29
   3  -1 -10    0.29    0.15
   3  -1 -10    0.20    0.15
  -3  -1  10   -0.09    0.29
  -3   1  10    0.24    0.43
   2  -1 -10    0.88    0.39
  -2  -1  10    0.82    0.31
  -2  -1  10    0.83    0.47
  -2  -1  10    0.02    0.32
   2  -1 -10    0.64    0.16
   2   1 -10    0.21    0.37
  -2   1  10    1.00    0.50
  -1  -1  10    0.50    0.42
   1  -1 -10    0.15    0.18
   1  -1 -10    0.18    0.35
  -1  -1  10    0.19    0.35
   1   1 -10   -0.07    0.36
  -1   1  10    0.56    0.45
  -1   1  10    0.50    0.20
   0  -1  10    3.33    0.51
   0  -1  10    2.27    0.47
   0  -1 -10    2.24    0.46
   0  -1 -10    2.65    0.32
   0   1 -10    2.59    0.30
   0   1 -10    2.89    0.51
   0   1  10    3.29    0.57
   1  -1  10   -0.11    0.38
  -1  -1 -10    0.39    0.40
  -1  -1 -10    0.57    0.27
  -1   1 -10   -0.17    0.34
  -1   1 -10    0.24    0.27
  -2  -1 -10    0.00    0.37
   2  -1  10    0.40    0.44
  -2  -1 -10   -0.04    0.29
   2  -1  10   -0.03    0.34
  -2   1 -10   -0.37    0.28
  -2   1 -10    0.36    0.36
   3  -1  10   -0.29    0.42
  -3  -1 -10    0.17    0.38
  -3  -1 -10   -0.01    0.34
   3  -1  10    0.09    0.38
  -3   1 -10   -0.36    0.32
  -3   1 -10    0.29    0.40
   3   1  10    0.72    0.40
   3   1  10    0.36    0.45
  -4  -1 -10    0.44    0.46
   4  -1  10    0.13    0.44
  -4   1 -10    0.98    0.44
   4   1  10   -0.31    0.42
  -4   1 -10    0.56    0.46
  -5  -1 -10   -1.02    0.37
   5  -1  10    0.40    0.52
  -5   1 -10    0.14    0.47
   5   1  10   -0.61    0.46
   8  -2 -10   -0.27    0.32
  -8  -2  10   -0.40    0.43
   8  -2 -10   -0.34    0.34
  -8   2  10   -0.42    0.44
   8   2 -10    0.30    0.37
  -7  -2  10   -0.08    0.40
   7  -2 -10   -0.25    0.32
  -7  -2  10   -0.07    0.45
   7  -2 -10   -0.18    0.28
   7   2 -10   -0.01    0.31
  -7   2  10    0.44    0.50
  -7   2  10   -0.36    0.39
  -6  -2  10   -0.23    0.43
   6  -2 -10    0.74    0.31
  -6  -2  10    0.48    0.34
   6  -2 -10    0.32    0.28
  -6   2  10    1.13    0.55
  -6   2  10    0.24    0.36
   6   2 -10    0.73    0.29
   5  -2 -10    0.30    0.25
  -5  -2  10    0.07    0.28
  -5  -2  10   -0.36    0.39
   5  -2 -10   -0.08    0.25
  -5   2  10    0.23    0.52
  -5   2  10   -0.07    0.32
   5   2 -10   -0.16    0.22
   4  -2 -10    1.04    0.25
   4  -2 -10    1.55    0.27
  -4  -2  10    1.60    0.44
  -4   2  10    1.56    0.56
  -4   2  10    0.84    0.29
  -3  -2  10   -0.12    0.24
  -3  -2  10    0.36    0.34
   3  -2 -10    0.24    0.20
   3  -2 -10    0.15    0.19
  -3   2  10    0.23    0.51
  -3   2  10    0.21    0.22
  -2  -2  10    1.62    0.37
  -2  -2  10    2.43    0.56
   2  -2 -10    1.52    0.24
  -2  -2  10    1.94    0.39
  -2   2  10    1.85    0.56
   2   2 -10    1.04    0.41
  -2   2  10    1.52    0.24
  -1  -2  10    1.63    0.48
  -1  -2  10    1.88    0.42
   1  -2 -10    1.20    0.25
   1  -2 -10    0.74    0.37
  -1   2  10    2.04    0.56
  -1   2  10    1.11    0.21
   1   2 -10    1.81    0.46
   0  -2  10    1.83    0.42
   0  -2 -10    0.69    0.36
   0  -2  10    0.81    0.42
   0  -2 -10    0.66    0.26
   0   2  10    0.81    0.24
   0   2  10    1.78    0.52
   0   2 -10    0.69    0.22
   0   2 -10    0.92    0.42
   1  -2  10    1.47    0.48
   1  -2  10    2.78    0.38
  -1  -2 -10    2.17    0.38
  -1  -2 -10    1.97    0.46
  -1   2 -10    2.59    0.36
  -1   2 -10    2.42    0.50
   1   2  10    3.73    0.60
   2  -2  10    1.92    0.55
   2  -2  10    1.02    0.40
  -2  -2 -10    1.53    0.38
  -2  -2 -10    2.47    0.48
  -2   2 -10    2.25    0.49
  -2   2 -10    2.25    0.40
   3  -2  10   -0.11    0.43
  -3  -2 -10    0.40    0.36
  -3  -2 -10    0.68    0.41
   3  -2  10    0.35    0.41
  -3   2 -10    0.16    0.33
  -3   2 -10    0.60    0.44
  -4  -2 -10   -0.07    0.39
   4  -2  10   -0.24    0.44
  -4   2 -10    0.60    0.43
  -4   2 -10    1.06    0.41
   4   2  10    0.46    0.45
  -5  -2 -10   -0.39    0.43
   5  -2  10    0.66    0.52
   5   2  10    0.61    0.53
  -5   2 -10    0.21    0.46
  -8  -3  10   -0.33    0.44
  -8  -3  10   -0.36    0.52
   8  -3 -10    0.03    0.34
   8   3 -10   -0.15    0.37
  -8   3  10   -0.12    0.48
   7  -3 -10    0.06    0.34
  -7  -3  10   -0.22    0.38
   7  -3 -10   -0.34    0.29
  -7  -3  10    0.38    0.53
   7   3 -10   -0.06    0.32
  -7   3  10    0.52    0.44
  -7   3  10    0.50    0.53
   6  -3 -10    0.17    0.26
   6  -3 -10    0.30    0.31
  -6  -3  10   -0.30    0.44
  -6  -3  10    0.20    0.35
  -6   3  10    0.02    0.36
  -6   3  10   -0.86    0.38
   6   3 -10    0.05    0.27
   5  -3 -10   -0.32    0.24
  -5  -3  10    0.69    0.30
  -5  -3  10    0.26    0.42
   5  -3 -10   -0.02    0.27
   5   3 -10    0.08    0.23
  -5   3  10   -0.08    0.32
  -5   3  10    0.05    0.49
   4  -3 -10   -0.01    0.25
   4  -3 -10    0.28    0.26
  -4  -3  10   -0.10    0.38
  -4  -3  10    0.17    0.21
  -4   3  10    0.29    0.48
  -4   3  10    0.53    0.29
   4   3 -10    0.10    0.16
   3  -3 -10    2.65    0.31
  -3  -3  10    2.00    0.44
  -3   3  10    2.20    0.31
  -3   3  10    2.13    0.62
   2  -3 -10    0.27    0.23
  -2  -3  10   -0.07    0.33
  -2  -3  10    0.14    0.29
   2   3 -10   -0.14    0.37
  -2   3  10    0.52    0.20
  -2   3  10    0.56    0.52
  -1  -3  10    2.00    0.42
   1  -3 -10    2.05    0.42
   1  -3 -10    1.89    0.30
  -1  -3  10    2.86    0.52
  -1   3  10    2.29    0.29
   1   3 -10    2.33    0.51
  -1   3  10    3.37    0.64
   0  -3 -10    1.10    0.37
   0  -3  10    1.04    0.42
   0  -3  10    1.29    0.24
   0  -3 -10    0.59    0.30
   0  -3  10    1.45    0.28
   0  -3  10    1.81    0.42
   0   3  10    1.18    0.28
   0   3  10    1.72    0.56
   0   3 -10    1.69    0.47
  -1  -3 -10    0.13    0.30
  -1  -3 -10    0.18    0.35
   1  -3  10   -0.31    0.39
   1  -3  10   -0.04    0.30
  -1   3 -10   -0.57    0.36
  -1   3 -10   -0.04    0.27
   1   3  10    0.29    0.49
   2  -3  10    2.75    0.46
   2  -3  10    3.36    0.62
  -2  -3 -10    3.00    0.47
  -2  -3 -10    3.12    0.52
  -2   3 -10    2.83    0.43
  -2   3 -10    3.35    0.57
   3  -3  10   -0.39    0.38
  -3  -3 -10    0.42    0.39
  -3  -3 -10    0.21    0.36
   3  -3  10   -0.15    0.46
  -3   3 -10    0.14    0.34
  -3   3 -10   -0.14    0.37
  -4  -3 -10    0.68    0.45
   4  -3  10   -0.38    0.42
  -4   3 -10   -0.50    0.33
  -4   3 -10   -0.03    0.43
   4   3  10    0.13    0.46
  -5  -3 -10    0.53    0.46
   5  -3  10    0.07    0.49
   5   3  10    1.46    0.53
  -5   3 -10    0.68    0.46
   8  -4 -10   -0.10    0.32
  -8  -4  10   -0.01    0.57
  -8  -4  10    0.29    0.46
  -8   4  10    0.19    0.44
   8   4 -10   -0.09    0.38
   7  -4 -10   -0.24    0.31
  -7  -4  10    0.61    0.44
   7  -4 -10   -0.14    0.36
  -7  -4  10   -0.28    0.50
   7   4 -10   -0.07    0.33
  -7   4  10    1.15    0.56
  -7   4  10   -0.29    0.40
  -6  -4  10   -0.09    0.47
   6  -4 -10   -0.24    0.30
  -6  -4  10    0.13    0.35
   6  -4 -10    0.01    0.28
  -6   4  10    1.09    0.57
   6   4 -10   -0.21    0.28
  -6   4  10    0.02    0.37
  -5  -4  10    0.42    0.31
   5  -4 -10    0.00    0.27
   5  -4 -10    0.05    0.30
  -5  -4  10    0.24    0.45
  -5   4  10    0.50    0.55
  -5   4  10    0.23    0.35
   5   4 -10    0.12    0.25
  -4  -4  10    0.38    0.42
   4  -4 -10    0.83    0.29
  -4  -4  10    0.62    0.25
   4  -4 -10    0.20    0.28
  -4   4  10    1.70    0.63
   4   4 -10    0.85    0.21
  -4   4  10    0.76    0.33
   3  -4 -10   -0.46    0.24
  -3  -4  10    0.35    0.39
  -3   4  10    0.17    0.21
  -3   4  10    0.05    0.29
  -3   4  10    0.81    0.53
   2  -4 -10    2.48    0.35
  -2   4  10    2.59    0.31
   2   4 -10    1.55    0.47
  -2   4  10    3.60    0.73
  -1  -4  10    1.56    0.24
   1  -4 -10    0.93    0.36
   1  -4 -10    1.34    0.31
  -1  -4  10    0.52    0.39
  -1  -4  10    1.32    0.20
   1   4 -10    1.06    0.45
  -1   4  10    2.09    0.61
  -1   4  10    1.51    0.30
   0  -4  10   -0.11    0.22
   0  -4  10    0.02    0.38
   0  -4  10    0.73    0.35
   0  -4 -10    0.40    0.33
   0  -4 -10    0.40    0.31
   0  -4  10    0.49    0.28
   0   4 -10    0.55    0.42
   0   4  10    0.20    0.26
   0   4  10    0.68    0.57
  -1  -4 -10    0.83    0.37
  -1  -4 -10    0.15    0.31
   1  -4  10    0.27    0.47
   1  -4  10    0.64    0.34
   1   4  10    0.55    0.56
  -1   4 -10    0.80    0.40
   2  -4  10    0.17    0.48
   2  -4  10   -0.06    0.35
  -2  -4 -10   -0.12    0.32
  -2  -4 -10   -1.04    0.28
  -2   4 -10    0.10    0.30
  -2   4 -10    0.40    0.42
   3  -4  10    0.31    0.49
   3  -4  10   -0.40    0.39
  -3  -4 -10    0.73    0.41
  -3  -4 -10    0.02    0.34
  -3   4 -10    0.27    0.43
  -3   4 -10    0.11    0.34
   4  -4  10    0.30    0.45
  -4  -4 -10    0.63    0.44
   4   4  10    0.07    0.47
  -4   4 -10   -0.09    0.41
  -5  -4 -10   -0.18    0.41
   5  -4  10   -0.18    0.49
   5   4  10   -0.44    0.44
   7  -5 -10   -0.16    0.36
   7  -5 -10   -0.15    0.33
  -7  -5  10   -1.23    0.47
  -7  -5  10    0.92    0.46
  -7   5  10    0.83    0.47
   7   5 -10   -0.08    0.33
   6  -5 -10   -0.36    0.30
  -6  -5  10    0.78    0.38
   6  -5 -10    0.45    0.33
  -6  -5  10   -0.02    0.49
   6   5 -10   -0.18    0.28
  -6   5  10    0.42    0.53
  -6   5  10    0.53    0.42
  -5  -5  10   -0.38    0.41
  -5  -5  10   -0.39    0.31
   5  -5 -10   -0.16    0.28
   5  -5 -10   -0.20    0.31
  -5   5  10   -0.16    0.50
  -5   5  10   -0.22    0.35
   5   5 -10   -0.24    0.23
  -4  -5  10    0.40    0.28
   4  -5 -10    0.21    0.29
   4  -5 -10    0.48    0.29
  -4  -5  10    0.47    0.43
  -4   5  10    0.28    0.52
   4   5 -10    0.12    0.21
  -4   5  10    0.91    0.37
  -4   5  10    0.66    0.28
  -3  -5  10    1.00    0.46
   3  -5 -10    0.81    0.31
  -3  -5  10    0.92    0.26
  -3   5  10    0.76    0.35
  -3   5  10    0.81    0.58
   3   5 -10    0.79    0.21
  -3   5  10    0.77    0.27
   2  -5 -10    0.50    0.30
  -2  -5  10    0.80    0.24
  -2   5  10    0.78    0.27
  -2   5  10    0.99    0.56
  -1  -5  10    1.78    0.26
   1  -5 -10    1.82    0.38
  -1  -5  10    1.15    0.29
   1  -5 -10    1.53    0.35
  -1   5  10    0.49    0.59
  -1   5  10    0.61    0.30
   1   5 -10    1.64    0.45
   0  -5 -10    0.81    0.33
   0  -5  10    0.42    0.31
   0  -5  10    1.24    0.29
   0   5 -10    0.94    0.44
   0   5  10    0.69    0.30
   0   5  10    0.18    0.56
   1  -5  10   -0.18    0.31
  -1  -5 -10   -0.34    0.30
   1  -5  10   -0.39    0.39
  -1  -5 -10    0.27    0.32
  -1   5 -10    0.69    0.43
   1   5  10   -0.42    0.59
   2  -5  10   -0.01    0.37
  -2  -5 -10   -0.25    0.32
   2  -5  10   -0.90    0.38
  -2  -5 -10    0.04    0.33
  -2   5 -10    0.35    0.40
   3  -5  10    0.50    0.42
  -3  -5 -10    0.13    0.36
  -3  -5 -10   -0.22    0.33
  -3   5 -10    0.16    0.42
  -4  -5 -10    0.90    0.42
   4  -5  10    0.10    0.48
  -4   5 -10    0.08    0.40
  -7  -6  10   -0.30    0.52
   7  -6 -10   -0.60    0.31
  -7  -6  10   -0.43    0.41
   7   6 -10   -0.60    0.33
  -7   6  10    0.46    0.47
  -6  -6  10   -0.40    0.49
   6  -6 -10   -0.08    0.31
   6  -6 -10   -0.04    0.35
  -6  -6  10    0.20    0.39
  -6   6  10    1.10    0.47
   6   6 -10    0.38    0.33
  -6   6  10    0.85    0.61
   5  -6 -10    0.05    0.30
  -5  -6  10    0.20    0.35
  -5  -6  10   -0.03    0.46
   5  -6 -10    0.49    0.34
   5   6 -10    0.04    0.26
  -5   6  10   -0.02    0.28
  -5   6  10    0.31    0.53
  -5   6  10   -0.47    0.36
   4  -6 -10    0.29    0.31
  -4  -6  10    0.13    0.47
   4  -6 -10    0.31    0.32
  -4  -6  10    0.21    0.31
  -4   6  10   -0.16    0.27
   4   6 -10    0.12    0.23
  -4   6  10    0.13    0.36
  -4   6  10    0.70    0.62
  -3  -6  10    1.21    0.32
  -3  -6  10    1.95    0.53
   3  -6 -10    0.38    0.30
  -3   6  10    1.49    0.33
  -3   6  10    1.70    0.67
   3   6 -10    0.80    0.24
  -2  -6  10    1.98    0.28
  -2  -6  10    1.66    0.31
   2  -6 -10    1.66    0.39
  -2   6  10    2.11    0.71
   2   6 -10    1.88    0.27
  -2   6  10    1.27    0.33
  -1  -6  10    3.82    0.40
  -1  -6  10    3.59    0.36
   1  -6 -10    2.97    0.43
   1  -6 -10    3.43    0.43
   1   6 -10    3.51    0.57
  -1   6  10    3.46    0.44
  -1   6  10    3.38    0.73
   0  -6  10    0.96    0.30
   0  -6 -10    1.22    0.33
   0  -6 -10    0.73    0.34
   0  -6  10    0.74    0.35
   0   6  10    0.73    0.34
   0   6  10    0.75    0.62
   0   6 -10    0.14    0.39
  -1  -6 -10    0.53    0.34
  -1  -6 -10   -0.01    0.34
   1  -6  10    0.53    0.37
  -1   6 -10    0.14    0.41
   1   6  10   -0.51    0.61
  -2  -6 -10    0.45    0.34
  -2  -6 -10   -0.19    0.34
   2  -6  10    0.20    0.41
  -2   6 -10   -0.19    0.38
   3  -6  10    0.76    0.49
  -3  -6 -10   -0.65    0.31
  -3   6 -10    0.31    0.44
  -4  -6 -10    0.57    0.39
   4  -6  10   -0.33    0.48
  -4   6 -10    1.01    0.47
  -7  -7  10    0.30    0.58
  -7  -7  10   -0.26    0.43
   7   7 -10   -0.08    0.37
  -7   7  10    0.25    0.49
   6  -7 -10   -0.12    0.37
  -6  -7  10   -0.16    0.55
  -6  -7  10   -0.17    0.41
   6  -7 -10   -0.32    0.32
   6   7 -10    0.25    0.32
  -6   7  10    0.22    0.48
   5  -7 -10   -0.03    0.33
  -5  -7  10    0.20    0.36
   5  -7 -10    0.36    0.32
  -5  -7  10   -0.15    0.48
  -5   7  10    0.20    0.42
   5   7 -10    0.18    0.29
  -5   7  10    0.29    0.57
  -5   7  10    0.36    0.32
   4  -7 -10    0.43    0.32
  -4  -7  10    0.04    0.46
   4  -7 -10    0.70    0.36
  -4  -7  10   -0.12    0.33
  -4   7  10    0.59    0.59
  -4   7  10    0.48    0.32
   4   7 -10    0.39    0.28
  -3  -7  10    0.16    0.46
   3  -7 -10    0.29    0.31
  -3  -7  10   -0.28    0.32
  -3   7  10    0.72    0.63
  -3   7  10   -0.12    0.27
   3   7 -10    0.57    0.27
  -2  -7  10    0.42    0.27
  -2  -7  10    0.47    0.32
   2  -7 -10    0.65    0.36
  -2   7  10    0.47    0.31
  -2   7  10    0.39    0.63
   2   7 -10    0.38    0.25
  -1  -7  10    1.01    0.34
   1  -7 -10    0.66    0.35
  -1  -7  10    0.67    0.29
   1   7 -10    0.13    0.41
  -1   7  10    0.66    0.33
  -1   7  10    0.41    0.64
   0  -7  10    0.12    0.35
   0  -7  10    0.19    0.28
   0  -7 -10   -0.37    0.32
   0   7  10   -0.64    0.28
   0   7 -10   -0.56    0.40
   0   7  10    0.20    0.63
   1  -7  10    0.39    0.38
  -1  -7 -10   -0.27    0.32
  -1   7 -10    0.04    0.41
   1   7  10   -0.02    0.65
  -2  -7 -10   -0.39    0.35
   2  -7  10   -0.64    0.41
  -2   7 -10    0.20    0.41
   3  -7  10   -0.09    0.46
  -3   7 -10    1.13    0.51
   4  -7  10    0.47    0.52
  -4   7 -10   -0.68    0.39
  -6  -8  10    0.20    0.55
  -6  -8  10    0.16    0.44
   6   8 -10   -0.46    0.31
  -6   8  10   -0.41    0.44
   5  -8 -10   -0.43    0.34
  -5  -8  10    0.41    0.53
  -5  -8  10    0.04    0.39
   5  -8 -10   -0.07    0.33
  -5   8  10    1.53    0.67
   5   8 -10    0.79    0.32
  -5   8  10    0.30    0.43
  -4  -8  10    0.77    0.51
  -4  -8  10    1.42    0.40
   4  -8 -10    0.84    0.37
  -4   8  10    0.70    0.34
  -4   8  10    1.86    0.70
   4   8 -10    1.16    0.33
  -3  -8  10   -0.06    0.28
  -3  -8  10    0.56    0.38
   3  -8 -10    0.02    0.33
  -3  -8  10    0.41    0.48
   3   8 -10    0.16    0.26
  -3   8  10    0.93    0.34
  -3   8  10    0.60    0.65
  -2  -8  10    0.08    0.29
   2  -8 -10    0.22    0.35
  -2  -8  10    0.15    0.33
   2   8 -10   -0.03    0.25
  -2   8  10    0.82    0.71
  -2   8  10    0.00    0.32
  -1  -8  10    0.47    0.29
   1  -8 -10    0.26    0.34
  -1  -8  10   -0.11    0.35
  -1   8  10   -0.09    0.31
   1   8 -10    0.33    0.46
  -1   8  10   -0.15    0.64
   0  -8 -10    0.36    0.37
   0  -8  10    0.69    0.33
   0  -8  10    0.87    0.40
   0   8  10    0.61    0.36
   0   8  10   -0.37    0.65
   0   8 -10    0.50    0.46
  -1  -8 -10    1.47    0.41
   1  -8  10    0.93    0.44
   1   8  10    0.81    0.75
  -1   8 -10    1.54    0.51
   2  -8  10    1.05    0.49
  -2   8 -10    0.70    0.48
   3  -8  10    0.57    0.50
  -3   8 -10   -0.42    0.37
  -6  -9  10    0.35    0.54
  -6  -9  10    0.15    0.45
  -6   9  10    0.21    0.47
   6   9 -10    0.22    0.34
  -5  -9  10    0.12    0.44
  -5  -9  10    0.13    0.55
   5   9 -10    0.30    0.33
   4  -9 -10    0.11    0.36
  -4  -9  10    1.38    0.58
  -4  -9  10   -0.02    0.32
  -4  -9  10    0.09    0.40
   4   9 -10   -0.05    0.30
  -4   9  10    0.55    0.63
  -3  -9  10    0.45    0.53
  -3  -9  10   -0.07    0.30
  -3  -9  10    0.10    0.40
   3  -9 -10    0.59    0.35
   3   9 -10    0.67    0.31
  -3   9  10    1.01    0.73
  -2  -9  10    0.16    0.38
   2  -9 -10    0.34    0.37
  -2  -9  10    0.23    0.31
   2   9 -10   -0.07    0.28
  -2   9  10   -0.19    0.65
   1  -9 -10   -0.05    0.36
  -1  -9  10    0.19    0.38
  -1  -9  10    0.21    0.30
   1   9 -10    1.14    0.50
  -1   9  10    0.78    0.69
   1   9 -10    0.13    0.29
   0  -9  10    0.34    0.31
   0  -9  10   -0.40    0.39
   0  -9 -10   -0.46    0.33
   0   9  10   -0.62    0.70
   0   9 -10   -0.09    0.41
   1  -9  10    0.32    0.45
  -1   9 -10    0.19    0.41
   1   9  10    0.39    0.81
   2  -9  10    0.49    0.50
  -2   9 -10   -0.20    0.43
   3  -9  10   -0.39    0.50
  -3   9 -10    1.01    0.50
  -5 -10  10    0.07    0.46
  -5 -10  10   -0.33    0.53
   5  10 -10   -0.04    0.32
  -4 -10  10    0.69    0.57
  -4 -10  10    0.83    0.45
   4  10 -10   -0.31    0.32
  -3 -10  10    0.06    0.54
  -3 -10  10    1.08    0.45
  -3 -10  10   -0.21    0.33
   3  10 -10    0.03    0.33
  -3  10  10    0.28    0.71
  -2 -10  10   -0.42    0.39
  -2 -10  10    0.11    0.34
  -2  10  10    0.46    0.71
   2  10 -10    0.08    0.32
  -1 -10  10    0.70    0.45
  -1 -10  10    0.55    0.34
  -1  10  10    0.42    0.78
   1  10 -10    0.85    0.34
   0 -10  10   -0.16    0.45
   0  10  10   -1.33    0.70
   0  10 -10    0.16    0.47
   1 -10  10    0.13    0.48
   1  10  10   -0.61    0.78
  -1  10 -10    0.77    0.50
   2 -10  10    0.49    0.53
  -2  10 -10    0.04    0.45
  -4 -11  10   -1.14    0.53
  -4 -11  10    0.32    0.47
   4  11 -10    0.66    0.40
  -3 -11  10    0.59    0.58
  -3 -11  10   -0.34    0.42
   3  11 -10    0.39    0.37
  -2 -11  10    0.32    0.47
   2  11 -10    0.01    0.34
  -1 -11  10    0.59    0.46
   1  11 -10   -0.61    0.29
  -1  11  10   -0.86    0.77
   0 -11  10    0.94    0.48
   0  11 -10    1.07    0.54
   0  11  10   -0.68    0.81
   1 -11  10   -0.04    0.50
   1  11  10   -0.28    0.79
  -1  11 -10   -0.40    0.42
  -3 -12  10    0.63    0.59
  -3 -12  10    0.13    0.46
   3  12 -10    0.40    0.38
  -2 -12  10    0.31    0.50
   2  12 -10   -0.22    0.34
  -1 -12  10    0.08    0.48
   1  12 -10    0.49    0.37
   7   0 -11    0.21    0.31
  -7   0  11    0.39    0.40
   7   0 -11   -0.43    0.27
  -6   0  11    0.28    0.50
   6   0 -11   -0.18    0.24
   6   0 -11   -0.24    0.25
  -6   0  11    0.58    0.34
  -5   0  11   -0.28    0.44
   5   0 -11   -0.19    0.19
  -5   0  11   -0.10    0.26
   5   0 -11   -0.10    0.20
  -4   0  11    0.27    0.20
  -4   0  11    0.09    0.51
  -3   0  11    0.12    0.48
  -2   0  11    0.75    0.48
   2   0 -11    0.10    0.38
   1   0 -11   -0.03    0.15
  -1   0  11    0.17    0.42
   1   0 -11    0.25    0.39
   0   0  11    0.50    0.43
   0   0 -11   -0.08    0.21
   0   0 -11   -0.25    0.35
  -1   0 -11    0.26    0.27
   1   0  11   -0.14    0.40
  -1   0 -11    0.23    0.39
  -2   0 -11   -0.50    0.28
   2   0  11    0.18    0.38
  -2   0 -11    0.49    0.41
   2   0  11    0.84    0.47
  -3   0 -11   -0.27    0.33
   3   0  11    0.10    0.47
   3   0  11   -0.18    0.40
  -3   0 -11    0.50    0.44
   4   0  11   -0.26    0.43
  -4   0 -11    0.40    0.47
   7  -1 -11    0.33    0.32
   7  -1 -11    0.03    0.30
  -7  -1  11   -0.17    0.38
   7   1 -11   -0.11    0.29
  -7   1  11   -0.47    0.39
   7   1 -11   -0.36    0.29
   6  -1 -11    0.08    0.26
   6  -1 -11    0.58    0.27
  -6  -1  11    0.20    0.44
  -6  -1  11   -0.29    0.32
  -6   1  11    0.26    0.34
   6   1 -11   -0.20    0.23
   6   1 -11    0.07    0.25
  -6   1  11    0.10    0.51
  -5  -1  11    0.10    0.26
   5  -1 -11    0.13    0.23
   5  -1 -11    0.00    0.22
  -5  -1  11    0.58    0.50
   5   1 -11    0.28    0.20
  -5   1  11    0.13    0.29
  -5   1  11    0.63    0.53
   5   1 -11    0.04    0.20
   4  -1 -11    0.22    0.18
   4  -1 -11    0.23    0.18
  -4  -1  11    0.12    0.51
  -4   1  11    1.06    0.53
  -4   1  11    0.13    0.23
  -3  -1  11    0.55    0.50
  -3   1  11    0.60    0.51
  -2  -1  11    0.41    0.46
  -2  -1  11    0.39    0.35
   2   1 -11    0.21    0.40
  -2   1  11    0.84    0.51
   1  -1 -11    0.13    0.19
   1  -1 -11    0.03    0.37
  -1  -1  11    0.47    0.39
  -1  -1  11    1.38    0.47
  -1   1  11   -0.02    0.17
   1   1 -11    0.53    0.42
  -1   1  11    1.36    0.51
   0  -1  11   -0.19    0.36
   0  -1 -11    0.28    0.34
   0  -1 -11    0.01    0.23
   0   1 -11    0.06    0.23
   0   1 -11    0.28    0.39
   0   1  11    0.68    0.46
   1  -1  11   -0.26    0.41
  -1  -1 -11   -0.28    0.37
  -1  -1 -11    0.29    0.28
  -1   1 -11    0.34    0.43
  -1   1 -11   -0.42    0.25
  -2  -1 -11    0.23    0.40
  -2  -1 -11    0.34    0.32
   2  -1  11   -0.18    0.42
   2  -1  11    0.45    0.38
   2   1  11    0.08    0.40
  -2   1 -11    1.04    0.44
  -2   1 -11   -0.59    0.29
  -3  -1 -11   -0.14    0.39
   3  -1  11    0.16    0.42
  -3  -1 -11    0.43    0.36
   3  -1  11    0.36    0.48
   3   1  11   -0.89    0.36
   3   1  11    0.38    0.45
  -3   1 -11    0.66    0.45
  -3   1 -11    0.00    0.34
  -4  -1 -11   -0.02    0.43
   4  -1  11   -0.23    0.46
  -4   1 -11    0.16    0.44
   4   1  11    0.34    0.48
   7  -2 -11    0.07    0.32
  -7  -2  11   -0.48    0.38
   7  -2 -11    0.30    0.33
   7   2 -11   -0.31    0.31
  -7   2  11    0.64    0.44
   6  -2 -11   -0.13    0.27
  -6  -2  11   -0.12    0.33
   6  -2 -11   -0.09    0.27
  -6  -2  11    0.01    0.49
  -6   2  11   -0.06    0.35
   6   2 -11   -0.15    0.25
  -6   2  11    1.03    0.58
   5  -2 -11    0.42    0.25
   5  -2 -11    0.43    0.25
  -5  -2  11    0.50    0.50
  -5  -2  11    0.47    0.27
  -5   2  11    0.92    0.32
   5   2 -11    0.34    0.19
  -5   2  11    1.28    0.60
   5   2 -11    0.22    0.21
   4  -2 -11    0.60    0.22
   4  -2 -11    0.12    0.21
  -4  -2  11    0.29    0.46
  -4   2  11    0.65    0.28
  -4   2  11    1.05    0.59
   3  -2 -11    0.01    0.18
  -3  -2  11   -0.17    0.46
   3  -2 -11    0.00    0.18
  -3   2  11    0.10    0.22
  -3   2  11    0.80    0.55
   2  -2 -11    0.22    0.19
  -2  -2  11   -0.04    0.34
  -2  -2  11    0.94    0.48
  -2   2  11   -0.39    0.45
   2   2 -11    0.38    0.39
  -2   2  11    0.26    0.16
  -1  -2  11    0.32    0.38
  -1  -2  11    1.56    0.47
   1  -2 -11    0.45    0.23
   1  -2 -11    1.18    0.40
  -1   2  11    1.48    0.57
   1   2 -11    0.99    0.42
  -1   2  11    0.71    0.23
   0  -2 -11    2.61    0.34
   0  -2  11    2.30    0.52
   0  -2 -11    2.01    0.45
   0   2  11    3.57    0.64
   0   2 -11    2.46    0.30
   0   2 -11    2.23    0.51
  -1  -2 -11    0.59    0.30
   1  -2  11    0.15    0.43
   1  -2  11    0.60    0.34
  -1  -2 -11    0.58    0.39
  -1   2 -11    0.26    0.42
  -1   2 -11    0.23    0.27
   2  -2  11    0.37    0.37
  -2  -2 -11    0.44    0.32
   2  -2  11    0.78    0.47
  -2  -2 -11    0.07    0.38
  -2   2 -11   -0.06    0.40
  -2   2 -11   -0.25    0.30
   3  -2  11    0.59    0.53
  -3  -2 -11    0.76    0.38
   3  -2  11   -0.43    0.40
  -3  -2 -11   -0.15    0.40
   3   2  11    0.76    0.48
  -3   2 -11   -0.14    0.36
  -3   2 -11    0.18    0.36
   4  -2  11    0.10    0.48
  -4  -2 -11   -0.64    0.34
   4   2  11   -0.20    0.46
  -4   2 -11    0.36    0.48
   7  -3 -11    0.23    0.32
   7  -3 -11    0.45    0.35
  -7  -3  11   -0.07    0.40
  -7   3  11    0.01    0.42
   7   3 -11   -0.19    0.31
  -6  -3  11    0.09    0.35
   6  -3 -11    0.32    0.31
   6  -3 -11    0.10    0.29
  -6   3  11    0.19    0.52
  -6   3  11    0.84    0.41
   6   3 -11   -0.06    0.25
  -5  -3  11    0.33    0.28
   5  -3 -11    0.52    0.27
  -5  -3  11    0.38    0.43
   5  -3 -11    0.01    0.26
   5   3 -11    0.39    0.21
  -5   3  11    0.53    0.34
  -5   3  11    0.47    0.54
  -4  -3  11   -0.10    0.38
   4  -3 -11   -0.15    0.22
   4  -3 -11    0.01    0.24
  -4   3  11    0.49    0.54
  -4   3  11    0.00    0.28
  -3  -3  11    0.33    0.39
   3  -3 -11    0.06    0.23
  -3   3  11    0.02    0.27
  -3   3  11    0.89    0.58
   2  -3 -11    1.54    0.28
  -2  -3  11    1.65    0.39
  -2  -3  11    2.31    0.45
  -2  -3  11    2.28    0.57
  -2   3  11    1.73    0.26
  -2   3  11    2.70    0.68
   2   3 -11    2.02    0.51
  -1  -3  11    1.25    0.47
  -1  -3  11    0.47    0.39
   1  -3 -11    0.63    0.39
   1  -3 -11    0.98    0.28
  -1  -3  11    1.04    0.22
  -1   3  11    1.55    0.60
   1   3 -11    1.66    0.48
  -1   3  11    0.42    0.25
   0  -3  11    0.07    0.27
   0  -3  11   -0.12    0.39
   0  -3 -11    0.20    0.27
   0  -3 -11    0.88    0.36
   0   3  11    1.02    0.57
   0   3 -11    0.69    0.43
   1  -3  11   -0.46    0.39
  -1  -3 -11    0.77    0.38
  -1  -3 -11    0.40    0.31
   1  -3  11    0.41    0.34
  -1   3 -11    0.36    0.39
  -1   3 -11    0.50    0.29
  -2  -3 -11    0.78    0.35
  -2  -3 -11    1.14    0.41
   2  -3  11    0.12    0.46
   2  -3  11    1.10    0.40
  -2   3 -11    0.43    0.43
  -2   3 -11    0.64    0.33
  -3  -3 -11   -0.31    0.33
   3  -3  11    0.24    0.42
  -3  -3 -11    0.44    0.40
  -3   3 -11    0.95    0.39
  -3   3 -11   -0.29    0.40
   4  -3  11    0.37    0.47
  -4  -3 -11    0.58    0.42
  -4   3 -11    0.31    0.44
   4   3  11    0.10    0.46
   7  -4 -11    0.24    0.36
   7  -4 -11   -0.20    0.30
  -7  -4  11    0.38    0.43
   7   4 -11   -0.37    0.30
  -7   4  11    0.83    0.46
   6  -4 -11   -0.02    0.29
  -6  -4  11    0.09    0.35
  -6  -4  11    0.72    0.51
   6  -4 -11    0.26    0.32
  -6   4  11    0.12    0.40
   6   4 -11    0.17    0.29
  -6   4  11    0.68    0.57
   5  -4 -11    0.31    0.28
  -5  -4  11    0.21    0.30
   5  -4 -11   -0.10    0.27
  -5  -4  11    0.44    0.45
  -5   4  11   -0.42    0.32
   5   4 -11    0.26    0.20
  -5   4  11   -0.23    0.47
   4  -4 -11    1.76    0.33
   4  -4 -11    2.45    0.35
  -4  -4  11    2.09    0.49
  -4  -4  11    1.78    0.28
  -4   4  11    2.80    0.72
  -4   4  11    2.39    0.39
   3  -4 -11    0.46    0.26
  -3  -4  11    0.13    0.38
  -3   4  11   -0.03    0.22
  -3   4  11   -0.32    0.29
  -3   4  11    0.57    0.54
   2  -4 -11    3.09    0.37
  -2  -4  11    3.11    0.50
  -2   4  11    3.31    0.35
  -2   4  11    4.57    0.78
  -1  -4  11    1.51    0.47
   1  -4 -11    0.56    0.34
  -1  -4  11    0.95    0.25
  -1  -4  11    0.53    0.40
  -1  -4  11    0.71    0.21
  -1   4  11    1.35    0.60
   1   4 -11    0.94    0.46
  -1   4  11    0.73    0.28
   0  -4 -11    0.37    0.32
   0  -4  11   -0.02    0.42
   0  -4 -11   -0.16    0.28
   0  -4  11   -0.13    0.28
   0   4 -11   -0.54    0.37
   0   4  11    0.52    0.55
   1  -4  11   -0.11    0.43
   1  -4  11    0.04    0.34
  -1  -4 -11   -0.13    0.32
  -1  -4 -11   -0.66    0.26
  -1   4 -11    0.18    0.39
  -2  -4 -11    0.57    0.37
  -2  -4 -11   -0.50    0.32
   2  -4  11    0.27    0.37
   2  -4  11   -0.46    0.46
  -2   4 -11    0.49    0.41
  -3  -4 -11   -0.42    0.35
  -3  -4 -11    0.03    0.38
   3  -4  11   -0.32    0.43
  -3   4 -11    0.90    0.40
  -3   4 -11   -0.03    0.42
   4  -4  11   -0.29    0.45
  -4  -4 -11    0.05    0.37
   4   4  11    0.72    0.50
  -7  -5  11   -0.39    0.48
   7  -5 -11   -0.29    0.31
  -7  -5  11   -0.24    0.42
   7  -5 -11   -0.27    0.34
  -7   5  11    0.16    0.42
   7   5 -11    0.24    0.34
   6  -5 -11   -0.28    0.32
  -6  -5  11    0.43    0.38
  -6  -5  11   -0.73    0.47
   6  -5 -11    0.46    0.34
  -6   5  11    0.02    0.41
  -6   5  11    1.50    0.65
   6   5 -11   -0.07    0.26
   5  -5 -11    0.30    0.30
   5  -5 -11   -0.23    0.30
  -5  -5  11    0.10    0.31
  -5  -5  11    0.60    0.47
   5   5 -11   -0.07    0.22
  -5   5  11    0.43    0.54
  -5   5  11    0.25    0.35
  -4  -5  11    3.47    0.57
  -4  -5  11    3.56    0.35
   4  -5 -11    2.92    0.40
   4  -5 -11    3.36    0.42
  -4   5  11    4.47    0.84
  -4   5  11    2.89    0.42
  -4   5  11    2.72    0.37
   4   5 -11    2.77    0.27
  -3  -5  11    0.27    0.42
   3  -5 -11    0.52    0.29
  -3  -5  11    0.25    0.24
  -3   5  11    0.14    0.25
  -3   5  11    0.69    0.62
  -2  -5  11    1.00    0.26
   2  -5 -11    0.63    0.30
  -2   5  11    1.35    0.31
  -2   5  11    1.87    0.67
  -1  -5  11    0.71    0.29
  -1  -5  11    0.57    0.23
   1  -5 -11    0.48    0.34
   1  -5 -11    0.11    0.29
   1   5 -11   -0.02    0.41
  -1   5  11    0.28    0.58
  -1   5  11    0.68    0.31
   0  -5  11    0.24    0.26
   0  -5 -11   -0.19    0.29
   0  -5  11    0.31    0.31
   0  -5 -11    1.08    0.35
   0   5  11    1.26    0.64
   0   5 -11    0.44    0.43
   1  -5  11    1.62    0.39
  -1  -5 -11    0.60    0.35
  -1  -5 -11    1.12    0.38
  -1   5 -11    0.71    0.45
  -2  -5 -11    0.06    0.35
   2  -5  11    0.17    0.40
  -2  -5 -11    0.83    0.38
   2  -5  11    0.09    0.45
  -2   5 -11    0.07    0.43
  -3  -5 -11    2.25    0.50
   3  -5  11    1.36    0.49
  -3   5 -11    1.28    0.50
  -7  -6  11   -0.29    0.42
  -7  -6  11   -0.05    0.56
   7  -6 -11   -0.42    0.29
  -7   6  11    0.85    0.50
   7   6 -11   -0.52    0.33
   6  -6 -11    0.15    0.35
   6  -6 -11    0.36    0.35
  -6  -6  11    0.03    0.51
  -6  -6  11    0.49    0.39
   6   6 -11    0.20    0.30
  -6   6  11   -0.38    0.28
  -6   6  11   -0.04    0.43
  -5  -6  11    1.27    0.38
   5  -6 -11    0.53    0.33
   5  -6 -11    0.47    0.36
  -5  -6  11    0.26    0.47
  -5   6  11    1.71    0.63
  -5   6  11    0.37    0.41
  -5   6  11    0.49    0.31
   5   6 -11    0.76    0.26
   4  -6 -11    0.59    0.32
[truncated: 36,241 more chars]
