# Supplementary material for: Crystal structure of 5-amino-4H-1,2,4-triazol-1-ium pyrazine-2-carboxyl­ate: an unexpected salt arising from the deca­rboxylation of both precursors
Source: Acta Crystallogr E Crystallogr Commun. 2015 Jun 24;71(Pt 7):840–3. doi: 10.1107/S205698901501172X (PMC4518908; doi:10.1107/S205698901501172X)
Supplement: Supplementary file 2 [file e-71-00840-Isup2.hkl]

data_I                                                                          
_shelx_title ' a in P2(1)/c'                                                    
_shelx_refln_list_code          4                                               
_shelx_F_calc_maximum      215.71                                               
_exptl_crystal_F_000       432.00                                               
_reflns_d_resolution_high  0.8003                                               
                                                                                
loop_                                                                           
 _space_group_symop_operation_xyz                                               
 'x, y, z'                                                                      
 '-x, y+1/2, -z+1/2'                                                            
 '-x, -y, -z'                                                                   
 'x, -y-1/2, z-1/2'                                                             
                                                                                
_cell_length_a     7.0599                                                       
_cell_length_b    12.1868                                                       
_cell_length_c    10.8385                                                       
_cell_angle_alpha  90.000                                                       
_cell_angle_beta  103.593                                                       
_cell_angle_gamma  90.000                                                       
                                                                                
_shelx_F_squared_multiplier     1.000                                           
                                                                                
loop_                                                                           
 _refln_index_h                                                                 
 _refln_index_k                                                                 
 _refln_index_l                                                                 
 _refln_F_squared_calc                                                          
 _refln_F_squared_meas                                                          
 _refln_F_squared_sigma                                                         
 _refln_observed_status                                                         
   1   0   0        172.66        158.33         3.59 o                         
   2   0   0      10462.11      10057.11       107.22 o                         
   3   0   0          1.92          6.10         3.72 o                         
   4   0   0          0.21         -1.44         4.74 o                         
   5   0   0         13.77         15.24         6.71 o                         
   6   0   0        197.88        191.80        13.03 o                         
   7   0   0         10.79          9.40        11.47 o                         
   8   0   0         38.78         65.89        18.54 o                         
   1   1   0         18.35         17.61         1.30 o                         
   2   1   0       4323.07       4044.89        33.30 o                         
   3   1   0         11.01         11.48         2.73 o                         
   4   1   0        750.51        748.06        12.88 o                         
   5   1   0         27.16         31.45         5.12 o                         
   6   1   0         74.80         73.21         7.52 o                         
   7   1   0          0.97         -2.95         6.55 o                         
   8   1   0          0.06          3.53        11.54 o                         
   0   2   0       2758.43       2536.60        29.75 o                         
   1   2   0         42.38         46.97         2.12 o                         
   2   2   0         54.91         63.15         2.91 o                         
   3   2   0          6.14          7.03         2.93 o                         
   4   2   0         80.59         86.48         5.49 o                         
   5   2   0         45.91         45.69         5.12 o                         
   6   2   0         68.71         71.66         7.40 o                         
   7   2   0          2.51         13.93         6.75 o                         
   8   2   0          0.43          4.25        11.35 o                         
   1   3   0       1191.03       1104.90        11.59 o                         
   2   3   0        203.01        207.72         5.43 o                         
   3   3   0          4.88          3.86         2.00 o                         
   4   3   0          2.14         -3.81         3.81 o                         
   5   3   0         24.45         25.83         5.00 o                         
   6   3   0         10.39         15.98         6.47 o                         
   7   3   0         32.00         59.25         8.91 o                         
   8   3   0         43.16         25.56        20.31 o                         
   0   4   0        571.89        555.65         9.95 o                         
   1   4   0        552.57        503.17         7.08 o                         
   2   4   0        217.84        214.50         5.50 o                         
   3   4   0       1114.10       1110.77        15.01 o                         
   4   4   0         92.64         95.69         5.67 o                         
   5   4   0         99.80         98.72         6.20 o                         
   6   4   0          9.45         20.73         6.94 o                         
   7   4   0         10.59          4.37         9.10 o                         
   8   4   0         15.55         16.80        14.39 o                         
   1   5   0        826.38        815.26        10.84 o                         
   2   5   0        129.74        141.63         4.89 o                         
   3   5   0        194.28        211.52         6.95 o                         
   4   5   0          0.00          2.41         2.71 o                         
   5   5   0          2.84         -1.59         6.74 o                         
   6   5   0          1.51         10.44         7.64 o                         
   7   5   0          2.83         -9.76        11.59 o                         
   8   5   0          1.80          1.92        13.87 o                         
   0   6   0         90.18        107.75         5.31 o                         
   1   6   0        194.32        192.62         6.23 o                         
   2   6   0        127.61        120.31         4.86 o                         
   3   6   0         80.19         83.41         5.76 o                         
   4   6   0          1.21          4.06         2.15 o                         
   5   6   0          1.55          2.03         7.81 o                         
   6   6   0         11.12         26.04         8.26 o                         
   7   6   0          1.46         10.15        14.77 o                         
   1   7   0        343.25        332.96         6.87 o                         
   2   7   0         62.00         71.97         4.92 o                         
   3   7   0         22.44         27.26         5.17 o                         
   4   7   0          8.73          8.57         5.99 o                         
   5   7   0          6.02         12.16         7.53 o                         
   6   7   0         17.63         10.94         9.41 o                         
   7   7   0          8.39         10.36        13.32 o                         
   0   8   0         67.36         70.94         5.39 o                         
   1   8   0         75.11         70.61         3.91 o                         
   2   8   0         54.87         57.12         6.04 o                         
   3   8   0         85.50         89.39         5.46 o                         
   4   8   0         14.63         15.21         9.52 o                         
   5   8   0         49.11         61.12         8.92 o                         
   6   8   0         23.28         25.87        10.06 o                         
   7   8   0         64.71         54.92        20.64 o                         
   1   9   0         76.46         73.81         5.17 o                         
   2   9   0          6.25         17.68         4.45 o                         
   3   9   0         49.80         52.25         8.65 o                         
   4   9   0         49.30         57.24         9.54 o                         
   5   9   0         11.42         18.14         9.89 o                         
   6   9   0          0.00         -6.38        10.47 o                         
   0  10   0       1097.11       1080.87        40.22 o                         
   1  10   0          3.96          6.16         6.82 o                         
   2  10   0         10.49         13.14         7.45 o                         
   3  10   0          0.08          7.06         7.16 o                         
   4  10   0          8.02          7.11         8.33 o                         
   5  10   0          0.14         -2.79        10.78 o                         
   6  10   0         15.35         19.04        17.37 o                         
   1  11   0        756.39        686.38        39.74 o                         
   2  11   0        242.68        227.58        15.05 o                         
   3  11   0        109.86        126.95        13.40 o                         
   4  11   0         26.40         32.10        11.78 o                         
   5  11   0         13.93         -7.55        10.99 o                         
   0  12   0        340.71        334.58        26.72 o                         
   1  12   0         17.35         28.51        11.79 o                         
   2  12   0          2.60         27.35        11.70 o                         
   3  12   0          0.01         -4.60        10.83 o                         
   4  12   0          0.11        -14.70        14.70 o                         
   5  12   0         10.36         -3.11        35.63 o                         
   1  13   0          0.88         -9.98         9.98 o                         
   2  13   0         33.15         27.78        11.96 o                         
   3  13   0          1.67          7.14        11.48 o                         
   4  13   0         15.80        -15.49        18.66 o                         
   0  14   0        145.40        167.86        22.32 o                         
   1  14   0          0.13         11.09        11.34 o                         
   2  14   0         27.73         42.32        12.54 o                         
   3  14   0          9.85         -0.99        12.95 o                         
   1  15   0          4.04          8.06        13.14 o                         
  -8   1   1          3.13         -1.10        14.18 o                         
  -7   1   1          0.15         17.25         9.44 o                         
  -6   1   1          1.74          8.08         6.06 o                         
  -5   1   1          9.33         -1.83         4.62 o                         
  -4   1   1         67.96         67.34         4.04 o                         
  -3   1   1         68.40         78.44         3.13 o                         
  -2   1   1        957.36        906.49         9.08 o                         
  -1   1   1        349.49        316.15         3.48 o                         
   0   1   1       1844.63       1750.13        15.64 o                         
   1   1   1        879.57        835.06         7.31 o                         
   2   1   1          3.21          5.54         2.10 o                         
   3   1   1         71.83         80.16         4.15 o                         
   4   1   1          0.52          4.92         3.07 o                         
   5   1   1         51.56         40.44         5.10 o                         
   6   1   1          4.49          2.84         6.02 o                         
   7   1   1         10.26         18.78         7.73 o                         
   8   1   1          0.05         -8.72        13.53 o                         
  -8   2   1         41.85         59.94        13.04 o                         
  -7   2   1         14.62          3.03        11.17 o                         
  -6   2   1         12.87         11.96         6.67 o                         
  -5   2   1          0.53         -4.39         4.39 o                         
  -4   2   1        145.86        147.48         4.88 o                         
  -3   2   1        473.78        502.30         7.54 o                         
  -2   2   1        293.25        277.96         4.73 o                         
  -1   2   1       4095.27       3664.55        34.50 o                         
   0   2   1        182.49        163.19         2.53 o                         
   1   2   1        276.94        238.92         3.87 o                         
   2   2   1       1649.50       1589.38        16.95 o                         
   3   2   1          3.45         10.41         3.12 o                         
   4   2   1          0.12          3.40         3.28 o                         
   5   2   1        157.15        150.91         6.79 o                         
   6   2   1         64.93         69.25         7.30 o                         
   7   2   1          3.46         -1.90         7.51 o                         
   8   2   1          0.01         24.88        19.52 o                         
  -8   3   1          3.32          4.59        11.74 o                         
  -7   3   1         23.41         29.08         8.76 o                         
  -6   3   1         63.07         57.03         7.16 o                         
  -5   3   1          9.80         14.75         4.78 o                         
  -4   3   1        174.79        177.31         5.67 o                         
  -3   3   1        116.03        123.81         4.46 o                         
  -2   3   1        846.73        760.26         9.44 o                         
  -1   3   1         18.36         18.27         2.63 o                         
   0   3   1       2589.22       2353.02        19.14 o                         
   1   3   1        472.59        427.16         4.96 o                         
   2   3   1         24.95         19.79         2.71 o                         
   3   3   1        154.04        159.89         5.51 o                         
   4   3   1        256.56        256.22         9.08 o                         
   5   3   1        161.34        168.57         7.79 o                         
   6   3   1        181.19        178.76         9.38 o                         
   7   3   1          0.11         -6.15         7.76 o                         
   8   3   1         61.37         70.28        18.96 o                         
  -8   4   1         12.39         -1.74        23.49 o                         
  -7   4   1         17.20         34.22        11.29 o                         
  -6   4   1         15.34         20.62         6.66 o                         
  -5   4   1         30.54         24.56         5.21 o                         
  -4   4   1          0.39         -0.22         4.26 o                         
  -3   4   1         30.74         36.24         3.77 o                         
  -2   4   1        515.11        492.84         9.27 o                         
  -1   4   1        145.87        125.26         4.01 o                         
   0   4   1        582.87        569.15         6.13 o                         
   1   4   1        309.13        324.95         5.32 o                         
   2   4   1        147.52        195.29         5.04 o                         
   3   4   1          2.88          2.93         2.55 o                         
   4   4   1         83.13         93.62         5.54 o                         
   5   4   1         24.94         19.32         4.46 o                         
   6   4   1          8.96         19.02         7.86 o                         
   7   4   1         14.16         14.41         9.33 o                         
   8   4   1         53.09         26.33        18.11 o                         
  -8   5   1          0.18         -7.37        14.23 o                         
  -7   5   1          0.46          2.00        10.71 o                         
  -6   5   1         18.27          8.10         8.76 o                         
  -5   5   1        148.34        129.63         7.51 o                         
  -4   5   1        271.13        257.09         8.58 o                         
  -3   5   1       1253.82       1295.94        16.90 o                         
  -2   5   1        173.89        165.49         5.13 o                         
  -1   5   1        195.40        195.98         4.34 o                         
   0   5   1          5.47          9.02         1.91 o                         
   1   5   1       3319.32       3371.26        33.05 o                         
   2   5   1         71.36         83.88         3.92 o                         
   3   5   1        274.30        299.19         7.83 o                         
   4   5   1        221.03        244.41         9.17 o                         
   5   5   1          4.32         10.71         7.76 o                         
   6   5   1         17.17         17.08         7.89 o                         
   7   5   1         43.47         40.22         9.76 o                         
  -8   6   1          0.58          3.13        18.19 o                         
  -7   6   1          0.53         28.35        11.54 o                         
  -6   6   1        128.64        132.91        11.22 o                         
  -5   6   1         37.94         41.69         7.56 o                         
  -4   6   1        433.24        442.72         9.69 o                         
  -3   6   1          0.50          1.37         4.26 o                         
  -2   6   1          0.10         -3.36         3.36 o                         
  -1   6   1        206.84        229.80         5.15 o                         
   0   6   1         45.19         44.88         2.75 o                         
   1   6   1         69.73         74.46         3.86 o                         
   2   6   1       2940.20       3131.71        32.70 o                         
   3   6   1         97.18        102.42         6.62 o                         
   4   6   1        264.62        267.24         8.55 o                         
   5   6   1         16.18          2.70         7.69 o                         
   6   6   1         15.31          7.84         8.67 o                         
   7   6   1          2.22         10.83        12.22 o                         
  -7   7   1          1.52         -3.59        19.57 o                         
  -6   7   1          2.51         12.27         9.62 o                         
  -5   7   1          6.30          3.30         7.27 o                         
  -4   7   1        229.35        237.84         8.96 o                         
  -3   7   1        150.34        166.62         6.90 o                         
  -2   7   1        129.86        135.44         5.60 o                         
  -1   7   1          0.01         -2.30         2.30 o                         
   0   7   1        164.49        175.59         4.71 o                         
   1   7   1        446.50        435.81         8.38 o                         
   2   7   1          2.58          2.50         3.71 o                         
   3   7   1        134.35        140.23         6.79 o                         
   4   7   1         59.77         60.72        10.01 o                         
   5   7   1          0.21          5.03         7.62 o                         
   6   7   1        176.48        177.59        15.44 o                         
   7   7   1         22.63         35.75        13.28 o                         
  -7   8   1          0.76          9.91        14.32 o                         
  -6   8   1         16.36         14.27        11.45 o                         
  -5   8   1          3.10         -8.56         8.56 o                         
  -4   8   1         79.38         79.01         9.80 o                         
  -3   8   1          4.14          5.54         4.49 o                         
  -2   8   1          0.63          2.86         3.87 o                         
  -1   8   1         73.10         84.40         5.60 o                         
   0   8   1          0.55          1.69         2.17 o                         
   1   8   1         23.05         23.71         3.71 o                         
   2   8   1        237.60        242.29         7.90 o                         
   3   8   1          1.24          8.57         5.53 o                         
   4   8   1          5.10         -8.87         8.87 o                         
   5   8   1         22.78         15.60         8.20 o                         
   6   8   1          2.41         16.64        12.54 o                         
   7   8   1          0.70          6.27        17.44 o                         
  -7   9   1          8.77         31.19        15.30 o                         
  -6   9   1         43.03         68.60        12.74 o                         
  -5   9   1         23.55         27.98        12.44 o                         
  -4   9   1          7.59         10.64         7.80 o                         
  -3   9   1          1.77          1.40         6.21 o                         
  -2   9   1         91.14         93.50         5.72 o                         
  -1   9   1         89.10         88.95         6.18 o                         
   0   9   1        128.46        125.07         6.11 o                         
   1   9   1          1.56         -2.24         3.26 o                         
   2   9   1         34.51         28.91         5.55 o                         
   3   9   1        245.71        259.83        13.52 o                         
   4   9   1         30.52         29.55         8.70 o                         
   5   9   1         10.82         19.97         9.52 o                         
   6   9   1          2.00          1.96        12.60 o                         
  -6  10   1          5.18          5.13        12.19 o                         
  -5  10   1         11.95         14.92        11.29 o                         
  -4  10   1          1.80         -7.43        12.69 o                         
  -3  10   1        268.43        266.32        12.00 o                         
  -2  10   1         32.12         13.22        10.77 o                         
  -1  10   1       1735.12       1515.59        28.43 o                         
   0  10   1          7.31          2.52         5.92 o                         
   1  10   1        134.91        155.85         9.63 o                         
   2  10   1         17.16          9.91         7.59 o                         
   3  10   1          0.06         -2.19         7.58 o                         
   4  10   1         67.81         70.87         9.78 o                         
   5  10   1         33.97         30.53         9.62 o                         
   6  10   1         18.85          7.20        13.26 o                         
  -6  11   1          0.43         16.67        18.08 o                         
  -5  11   1          5.93        -13.28        13.28 o                         
  -4  11   1         10.09          8.31        12.63 o                         
  -3  11   1         44.81         21.34        11.24 o                         
  -2  11   1        293.35        262.38        15.91 o                         
  -1  11   1         99.99         99.42        12.77 o                         
   0  11   1        265.16        261.34        27.19 o                         
   1  11   1        278.48        290.53        16.96 o                         
   2  11   1          8.62         17.43         7.53 o                         
   3  11   1         10.20         17.07         8.27 o                         
   4  11   1          0.87          0.57        10.82 o                         
   5  11   1          9.47         20.23        12.80 o                         
  -5  12   1          4.63        -18.03        18.03 o                         
  -4  12   1          5.23         17.56        16.51 o                         
  -3  12   1         10.64         25.68        11.85 o                         
  -2  12   1          3.81          2.29        11.19 o                         
  -1  12   1         21.60         29.30        15.16 o                         
   0  12   1         43.46         27.52        13.73 o                         
   1  12   1          0.21         14.84        12.52 o                         
   2  12   1         13.60         21.69        11.10 o                         
   3  12   1         13.90         19.67        11.37 o                         
   4  12   1         10.07          3.20        11.26 o                         
   5  12   1          7.57         -6.76        13.10 o                         
  -4  13   1          2.02        -19.08        19.08 o                         
  -3  13   1          0.84          3.46        11.41 o                         
  -2  13   1          3.29          9.02        13.01 o                         
  -1  13   1          1.55         -9.82        13.16 o                         
   0  13   1         28.86         39.63        12.76 o                         
   1  13   1          0.21         -8.35        10.11 o                         
   2  13   1          2.55         -3.89        11.08 o                         
   3  13   1         13.18         20.49        11.67 o                         
   4  13   1         24.02         24.78        19.69 o                         
  -3  14   1          3.80          5.86        14.67 o                         
  -2  14   1         19.95         16.66        14.58 o                         
  -1  14   1          1.06          4.10        13.24 o                         
   0  14   1         11.17         40.45        12.65 o                         
   1  14   1          0.02         28.84        10.94 o                         
   2  14   1          1.06        -10.58        11.03 o                         
   3  14   1          0.10          0.15        12.00 o                         
  -1  15   1          5.56        -12.70        14.56 o                         
   0  15   1         16.86          2.72        18.01 o                         
   1  15   1         25.58         39.71        13.84 o                         
  -8   0   2          4.00         -0.49        16.49 o                         
  -7   0   2          0.12          7.73        14.75 o                         
  -6   0   2         19.94         22.38         9.35 o                         
  -5   0   2          0.00          2.96         6.62 o                         
  -4   0   2       5162.26       5093.03        75.65 o                         
  -3   0   2        131.88        108.30         4.51 o                         
  -2   0   2      46529.74      43663.31       530.97 o                         
  -1   0   2       1391.68       1194.26        20.41 o                         
   0   0   2        500.94        543.71         9.31 o                         
   1   0   2         57.16         79.09         3.69 o                         
   2   0   2       1379.63       1332.82        18.70 o                         
   3   0   2        117.16        129.23         6.53 o                         
   4   0   2        847.24        907.90        17.62 o                         
   5   0   2         43.11         52.03         9.16 o                         
   6   0   2         56.40         65.74        10.75 o                         
   7   0   2          9.18         -2.20        17.23 o                         
   8   0   2          0.14         23.33        26.02 o                         
  -8   1   2         37.71         47.20        12.48 o                         
  -7   1   2          9.81         -1.16         9.11 o                         
  -6   1   2         48.97         40.84         6.43 o                         
  -5   1   2          7.71         12.83         4.99 o                         
  -4   1   2          7.91          8.23         3.39 o                         
  -3   1   2          0.43          1.75         2.36 o                         
  -2   1   2      15720.83      15019.78       144.99 o                         
  -1   1   2         22.34         28.39         1.80 o                         
   0   1   2       7123.41       6593.79        60.56 o                         
   1   1   2          0.77          0.91         2.00 o                         
   2   1   2       1530.06       1497.35        15.22 o                         
   3   1   2         75.98         70.05         3.68 o                         
   4   1   2         37.00         44.53         4.11 o                         
   5   1   2          3.32          6.87         5.13 o                         
   6   1   2         28.22         25.84         6.19 o                         
   7   1   2          4.43          6.22         7.91 o                         
   8   1   2         25.62         11.95        27.11 o                         
  -8   2   2          0.50         14.62        15.46 o                         
  -7   2   2          9.69          9.22         9.55 o                         
  -6   2   2          4.04          7.10         5.85 o                         
  -5   2   2          9.77          6.51         4.47 o                         
  -4   2   2        125.01        116.28         4.32 o                         
  -3   2   2         92.70         87.39         3.14 o                         
  -2   2   2        104.23        107.08         3.11 o                         
  -1   2   2        670.41        647.27         7.62 o                         
   0   2   2       2046.78       1934.98        15.89 o                         
   1   2   2        108.66        123.26         2.56 o                         
   2   2   2       1672.54       1696.36        16.68 o                         
   3   2   2        206.37        221.88         5.57 o                         
   4   2   2        460.02        456.84         8.64 o                         
   5   2   2         52.95         62.67         5.93 o                         
   6   2   2          8.70          5.37         7.16 o                         
   7   2   2          1.66         -6.62         9.42 o                         
   8   2   2          1.63        -15.65        15.65 o                         
  -8   3   2         12.59         32.93        10.60 o                         
  -7   3   2         15.52          1.65         9.28 o                         
  -6   3   2          8.87         16.45         5.82 o                         
  -5   3   2         11.69         15.59         4.80 o                         
  -4   3   2         24.59         26.33         3.93 o                         
  -3   3   2        118.84        116.81         4.27 o                         
  -2   3   2         75.76         79.58         3.37 o                         
  -1   3   2        503.01        475.36         6.92 o                         
   0   3   2         35.25         44.97         2.38 o                         
   1   3   2        220.14        216.37         3.65 o                         
   2   3   2        138.64        143.50         3.79 o                         
   3   3   2          1.49          0.88         3.70 o                         
   4   3   2         17.35         17.58         4.64 o                         
   5   3   2         99.88        107.07         7.53 o                         
   6   3   2         57.76         63.53         8.56 o                         
   7   3   2         10.02         -1.61         8.87 o                         
   8   3   2          1.32        -20.19        26.02 o                         
  -8   4   2          0.93         19.19        13.79 o                         
  -7   4   2         12.57         14.52        10.98 o                         
  -6   4   2         18.24         17.91         7.30 o                         
  -5   4   2        129.09        131.22         7.14 o                         
  -4   4   2         53.46         67.32         5.29 o                         
  -3   4   2        193.02        217.35         6.08 o                         
  -2   4   2        267.83        267.98         5.31 o                         
  -1   4   2        544.63        521.50         7.49 o                         
   0   4   2        169.56        162.98         3.64 o                         
   1   4   2       3171.38       3185.15        26.95 o                         
   2   4   2         10.80         14.42         2.83 o                         
   3   4   2        227.62        217.25         7.27 o                         
   4   4   2          0.20          2.45         4.27 o                         
   5   4   2         49.26         54.97         8.24 o                         
   6   4   2        115.05        124.33         9.94 o                         
   7   4   2         80.10         83.36        10.28 o                         
  -8   5   2          0.29         19.98        14.57 o                         
  -7   5   2          0.75          0.53        11.33 o                         
  -6   5   2         14.09         13.35         7.22 o                         
  -5   5   2         60.95         65.54         6.50 o                         
  -4   5   2        163.28        169.07         7.13 o                         
  -3   5   2        184.85        174.84         5.51 o                         
  -2   5   2         92.08         94.15         4.41 o                         
  -1   5   2        416.87        399.31         6.84 o                         
   0   5   2          3.65          3.07         2.36 o                         
   1   5   2          4.83          5.18         2.44 o                         
   2   5   2         57.65         59.71         3.68 o                         
   3   5   2        160.28        184.94         7.17 o                         
   4   5   2          8.04         11.48         4.73 o                         
   5   5   2          3.86          7.24         7.39 o                         
   6   5   2          0.45          2.63         8.65 o                         
   7   5   2          4.44         15.82         9.26 o                         
  -8   6   2          5.24         26.26        14.49 o                         
  -7   6   2          0.08         -0.44        13.21 o                         
  -6   6   2          0.01          5.91        10.31 o                         
  -5   6   2         69.96         62.84         7.00 o                         
  -4   6   2         12.39         11.64         5.02 o                         
  -3   6   2        446.09        440.95        11.40 o                         
  -2   6   2         18.27         21.28         3.98 o                         
  -1   6   2         13.93         15.72         3.37 o                         
   0   6   2         68.81         74.69         3.62 o                         
   1   6   2         56.34         51.27         3.49 o                         
   2   6   2          0.07          2.20         3.26 o                         
   3   6   2         14.06         10.53         4.32 o                         
   4   6   2         19.53         23.90         5.83 o                         
   5   6   2         15.66          9.92         7.55 o                         
   6   6   2         33.26         29.43        13.67 o                         
   7   6   2         16.37         42.23        12.77 o                         
  -7   7   2          6.86          5.22        14.91 o                         
  -6   7   2         13.15         13.63        11.09 o                         
  -5   7   2         18.72         21.77         7.71 o                         
  -4   7   2          5.08          6.95         5.53 o                         
  -3   7   2         91.49        101.46         6.25 o                         
  -2   7   2         21.85         20.22         3.46 o                         
  -1   7   2         86.60         79.36         4.73 o                         
   0   7   2        206.78        252.80         7.43 o                         
   1   7   2          2.81         -1.36         3.31 o                         
   2   7   2         10.97         12.52         3.84 o                         
   3   7   2         20.83         16.07         4.66 o                         
   4   7   2         30.74         33.42         9.26 o                         
   5   7   2        102.38         97.67         9.40 o                         
   6   7   2         59.83         72.72        11.41 o                         
   7   7   2         20.37         16.10        16.27 o                         
  -7   8   2          5.22         25.20        12.12 o                         
  -6   8   2          1.18          5.32        11.69 o                         
  -5   8   2          2.68          6.66         8.99 o                         
  -4   8   2         29.21         30.95         7.43 o                         
  -3   8   2         12.09         11.68         6.06 o                         
  -2   8   2         96.75         98.29         6.52 o                         
  -1   8   2        259.16        240.19        10.89 o                         
   0   8   2         42.33         49.37         4.80 o                         
   1   8   2        157.08        159.38         5.70 o                         
   2   8   2         61.02         69.98         4.83 o                         
   3   8   2         75.81         80.07         7.56 o                         
   4   8   2        237.41        218.96        12.09 o                         
   5   8   2         37.87         55.23        13.34 o                         
   6   8   2         63.42         68.71        14.24 o                         
  -7   9   2          0.06         27.71        15.03 o                         
  -6   9   2          6.77        -10.94        10.94 o                         
  -5   9   2         23.94         27.80        11.92 o                         
  -4   9   2          0.24         10.90         8.90 o                         
  -3   9   2         16.35         17.14         5.51 o                         
  -2   9   2        106.29        120.08         8.99 o                         
  -1   9   2          0.17         -3.11         4.96 o                         
   0   9   2         14.38         12.17         5.12 o                         
   1   9   2          7.11         -1.61         3.96 o                         
   2   9   2         92.80         82.03         6.10 o                         
   3   9   2         95.17        100.08         9.87 o                         
   4   9   2          0.49          0.13         8.45 o                         
   5   9   2         86.66         81.12        14.51 o                         
   6   9   2         17.78         -2.24        12.05 o                         
  -6  10   2          3.10          3.78        12.28 o                         
  -5  10   2         22.81         16.20        13.76 o                         
  -4  10   2        125.15        136.36        13.23 o                         
  -3  10   2        173.44        184.07        13.96 o                         
  -2  10   2        501.92        507.48        15.11 o                         
  -1  10   2        138.55        141.53        10.99 o                         
   0  10   2         24.67         19.93         8.00 o                         
   1  10   2         39.99         39.01         6.82 o                         
   2  10   2         20.87         20.69         7.63 o                         
   3  10   2         18.63         15.09        11.76 o                         
   4  10   2         60.54         60.94         9.99 o                         
   5  10   2         23.28         30.95        11.92 o                         
   6  10   2         18.87         21.66        19.07 o                         
  -6  11   2          0.01         -9.75        15.03 o                         
  -5  11   2         41.63         35.48        15.51 o                         
  -4  11   2         53.98         45.40        15.25 o                         
  -3  11   2        372.15        368.02        18.30 o                         
  -2  11   2        221.70        184.74        13.96 o                         
  -1  11   2        423.38        367.76        20.12 o                         
   0  11   2         99.38        119.54        13.54 o                         
   1  11   2         75.77         48.82        10.12 o                         
   2  11   2         75.66         70.78         8.89 o                         
   3  11   2         10.92          8.04         8.32 o                         
   4  11   2          3.13         -7.59        10.55 o                         
   5  11   2          1.45        -14.75        14.75 o                         
  -5  12   2          2.26         -5.45        19.34 o                         
  -4  12   2         49.94         41.64        15.82 o                         
  -3  12   2          5.05         30.81        12.13 o                         
  -2  12   2         88.37         74.29        12.53 o                         
  -1  12   2         82.72         72.56        14.50 o                         
   0  12   2         80.17         87.29        14.59 o                         
   1  12   2          3.89          9.19         9.86 o                         
   2  12   2         38.39         50.96        11.07 o                         
   3  12   2          3.33         20.42        11.17 o                         
   4  12   2         75.22         72.65        17.31 o                         
  -4  13   2          0.04          4.09        14.57 o                         
  -3  13   2          0.17          3.50        14.36 o                         
  -2  13   2        135.74        147.74        18.02 o                         
  -1  13   2          5.72         10.06        13.73 o                         
   0  13   2         66.22         63.17        14.58 o                         
   1  13   2          0.43         11.26        10.23 o                         
   2  13   2         18.56         15.78        10.54 o                         
   3  13   2         31.57         27.03        13.41 o                         
  -3  14   2          0.56         -5.28        15.94 o                         
  -2  14   2         76.13         49.43        15.72 o                         
  -1  14   2          0.12         12.00        18.26 o                         
   0  14   2         37.64         39.07        19.66 o                         
   1  14   2         20.23         18.57        15.80 o                         
   2  14   2          8.68         24.52        24.39 o                         
  -1  15   2          0.31        -15.63        15.63 o                         
   0  15   2         56.72        103.81        17.36 o                         
  -8   1   3          1.52          9.09         9.64 o                         
  -7   1   3          1.73          4.56         9.09 o                         
  -6   1   3          2.01          7.33         6.31 o                         
  -5   1   3          0.42          3.61         4.75 o                         
  -4   1   3        586.47        552.90         9.14 o                         
  -3   1   3        447.11        419.93         6.32 o                         
  -2   1   3       2301.55       2140.99        20.97 o                         
  -1   1   3        520.53        470.84         7.30 o                         
   0   1   3        546.62        492.45         5.37 o                         
   1   1   3        128.00        131.14         2.85 o                         
   2   1   3          9.22          8.44         2.67 o                         
   3   1   3        563.38        549.14         8.71 o                         
   4   1   3         16.73         22.05         3.78 o                         
   5   1   3         29.89         30.33         5.58 o                         
   6   1   3         17.29         29.27         7.19 o                         
   7   1   3         49.03         46.37         9.46 o                         
  -8   2   3          7.02         24.14        10.13 o                         
  -7   2   3          0.85         14.84        11.84 o                         
  -6   2   3          2.78         11.85         6.92 o                         
  -5   2   3        157.90        166.38         6.71 o                         
  -4   2   3        135.20        125.74         5.16 o                         
  -3   2   3        402.69        366.72         6.81 o                         
  -2   2   3        272.64        252.49         5.11 o                         
  -1   2   3        136.94        149.24         3.19 o                         
   0   2   3       1366.19       1303.74        10.59 o                         
   1   2   3         25.06         22.99         1.79 o                         
   2   2   3          4.32          5.12         2.55 o                         
   3   2   3        560.83        569.70        11.15 o                         
   4   2   3         13.07         10.12         4.75 o                         
   5   2   3          3.34          9.70         5.38 o                         
   6   2   3          6.19         18.18         7.47 o                         
   7   2   3         20.57         45.49        10.99 o                         
  -8   3   3          0.26         11.92         9.98 o                         
  -7   3   3          0.57          4.81         9.48 o                         
  -6   3   3         51.23         50.36         8.69 o                         
  -5   3   3         13.23          8.35         5.34 o                         
  -4   3   3         10.36          7.61         2.57 o                         
  -3   3   3        121.85        142.54         4.40 o                         
  -2   3   3        632.23        558.31         7.97 o                         
  -1   3   3        829.02        777.22         8.02 o                         
   0   3   3        250.63        291.09         4.05 o                         
   1   3   3        227.19        227.86         3.75 o                         
   2   3   3         19.53         14.91         2.44 o                         
   3   3   3        278.60        285.13         6.36 o                         
   4   3   3        766.42        746.56        12.20 o                         
   5   3   3          0.09          0.28         6.06 o                         
   6   3   3         39.52         58.73        11.00 o                         
   7   3   3          0.61         -9.86         9.86 o                         
  -8   4   3         15.11         33.64        12.56 o                         
  -7   4   3         19.86         20.00        10.87 o                         
  -6   4   3         17.85         15.09         5.81 o                         
  -5   4   3         29.05         28.98         4.84 o                         
  -4   4   3         70.74         71.15         5.79 o                         
  -3   4   3         45.30         50.82         3.79 o                         
  -2   4   3         10.88         15.94         2.61 o                         
  -1   4   3       1389.63       1393.70        16.07 o                         
   0   4   3         75.44        109.48         2.85 o                         
   1   4   3        349.31        328.22         4.77 o                         
   2   4   3        843.91        831.83         9.47 o                         
   3   4   3          3.30          9.43         4.01 o                         
   4   4   3        122.71        137.87         6.39 o                         
   5   4   3          3.25          9.09         8.08 o                         
   6   4   3        269.86        301.73        14.01 o                         
   7   4   3          1.16         -4.73         9.79 o                         
  -8   5   3          0.94         11.91        11.41 o                         
  -7   5   3         28.82         22.33        11.10 o                         
  -6   5   3         62.07         52.65         9.26 o                         
  -5   5   3        102.02        106.17         7.64 o                         
  -4   5   3         74.95         69.96         5.62 o                         
  -3   5   3        273.69        281.70         9.38 o                         
  -2   5   3         13.89         15.06         3.19 o                         
  -1   5   3       1323.12       1326.91        16.35 o                         
   0   5   3        513.55        580.21         7.28 o                         
   1   5   3        203.55        230.25         5.65 o                         
   2   5   3        297.75        336.31         7.09 o                         
   3   5   3         74.58         84.50         4.98 o                         
   4   5   3          6.05          5.67         6.58 o                         
   5   5   3        163.39        167.12        10.83 o                         
   6   5   3        150.87        166.94        14.31 o                         
   7   5   3         16.97          1.26        21.63 o                         
  -8   6   3         19.72         50.88        25.52 o                         
  -7   6   3          0.08         11.26        10.97 o                         
  -6   6   3          3.66          4.92        10.44 o                         
  -5   6   3         13.07         13.05         6.13 o                         
  -4   6   3          0.43          0.58         5.17 o                         
  -3   6   3          7.82          7.30         3.37 o                         
  -2   6   3        189.72        212.84         6.77 o                         
  -1   6   3        100.11        108.64         4.99 o                         
   0   6   3       2548.28       2805.04        30.23 o                         
   1   6   3          0.01          4.37         3.20 o                         
   2   6   3         28.70         36.13         4.49 o                         
   3   6   3        100.15         97.03         6.35 o                         
   4   6   3        278.29        285.82        12.72 o                         
   5   6   3         13.16         19.48         9.76 o                         
   6   6   3        276.96        238.74        17.20 o                         
   7   6   3         32.89         76.09        20.37 o                         
  -7   7   3          0.04         -4.72        10.99 o                         
  -6   7   3        120.35        128.41        13.41 o                         
  -5   7   3         18.26         22.01         7.45 o                         
  -4   7   3         29.66         27.17         5.66 o                         
  -3   7   3          0.26          3.67         5.00 o                         
  -2   7   3         13.51         12.95         4.79 o                         
  -1   7   3        339.07        349.87         8.61 o                         
   0   7   3       1074.89       1150.59        15.57 o                         
   1   7   3        309.46        320.45         8.07 o                         
   2   7   3        340.82        386.34         8.80 o                         
   3   7   3          5.70          4.52         7.50 o                         
   4   7   3        299.64        295.55        12.99 o                         
   5   7   3         68.90         83.22        16.87 o                         
   6   7   3          6.55         24.31        12.14 o                         
  -7   8   3          0.75         11.37        26.88 o                         
  -6   8   3          1.30         -0.15        12.02 o                         
  -5   8   3         21.48         31.40        10.79 o                         
  -4   8   3          1.31         -0.24         5.83 o                         
  -3   8   3          6.63          1.98         6.52 o                         
  -2   8   3          0.00         -4.04         5.27 o                         
  -1   8   3         54.45         66.49         5.57 o                         
   0   8   3         72.99         69.37         5.32 o                         
   1   8   3         53.73         47.35         5.15 o                         
   2   8   3          1.03         -4.51         5.08 o                         
   3   8   3         69.74         56.85         9.29 o                         
   4   8   3         74.64         86.93        10.17 o                         
   5   8   3          4.37          2.23         9.86 o                         
   6   8   3         69.62         78.53        27.39 o                         
  -7   9   3          0.42         -2.36        16.77 o                         
  -6   9   3          0.44         11.27        11.81 o                         
  -5   9   3          6.24         -2.37        11.06 o                         
  -4   9   3         88.32         95.44         9.78 o                         
  -3   9   3        318.78        320.32        11.53 o                         
  -2   9   3        149.27        139.53         8.40 o                         
  -1   9   3          2.94         -1.30         6.17 o                         
   0   9   3         14.89         13.07         5.65 o                         
   1   9   3        298.28        307.97         9.02 o                         
   2   9   3         12.14          8.85         6.24 o                         
   3   9   3         13.67         17.19         8.21 o                         
   4   9   3         12.37         -7.09         8.35 o                         
   5   9   3         33.44         35.25        12.42 o                         
   6   9   3          1.02          1.78        12.82 o                         
  -6  10   3          0.93         22.34        11.96 o                         
  -5  10   3        146.85        162.65        15.36 o                         
  -4  10   3         62.04         44.33        13.97 o                         
  -3  10   3        368.58        329.71        14.18 o                         
  -2  10   3         17.55         11.50         7.65 o                         
  -1  10   3          6.81         12.89         7.06 o                         
   0  10   3         39.10         54.11         7.86 o                         
   1  10   3        102.97         92.92         7.39 o                         
   2  10   3         87.29        104.56         9.35 o                         
   3  10   3        112.85        118.05        12.93 o                         
   4  10   3          3.03          1.91         9.46 o                         
   5  10   3          0.77          5.61        11.12 o                         
  -6  11   3          6.51        -14.04        14.62 o                         
  -5  11   3          3.38        -10.12        19.93 o                         
  -4  11   3         59.83         45.63        18.22 o                         
  -3  11   3        314.02        309.74        24.25 o                         
  -2  11   3         33.04         43.04        10.96 o                         
  -1  11   3        238.05        212.92        16.66 o                         
   0  11   3          3.26          3.95        12.18 o                         
   1  11   3          0.60          8.37         9.26 o                         
   2  11   3          1.48          8.22         7.78 o                         
   3  11   3          0.07          1.14         8.41 o                         
   4  11   3         14.19         11.98        14.31 o                         
   5  11   3          5.98         -1.74        19.55 o                         
  -5  12   3          1.61         -0.26        14.64 o                         
  -4  12   3          3.81         -6.47        13.93 o                         
  -3  12   3          7.30         11.46        14.23 o                         
  -2  12   3         34.06         21.72        15.61 o                         
  -1  12   3         51.42         39.12        13.50 o                         
   0  12   3         22.39         15.89        10.48 o                         
   1  12   3          1.54         10.87        10.75 o                         
   2  12   3         62.95         64.27        10.30 o                         
   3  12   3          1.47         14.99        12.29 o                         
   4  12   3          7.66         -9.12        15.51 o                         
  -4  13   3          1.92          9.45        17.55 o                         
  -3  13   3          2.79          6.23        17.04 o                         
  -2  13   3         29.69         49.54        20.67 o                         
  -1  13   3          0.49          6.27        35.67 o                         
   0  13   3          0.85          7.62        12.87 o                         
   1  13   3         30.11         30.40        13.38 o                         
   2  13   3          8.71         26.53        17.68 o                         
   3  13   3         23.43         18.25        15.59 o                         
  -3  14   3          0.70        -16.77        16.77 o                         
  -2  14   3          4.02          4.66        16.56 o                         
  -1  14   3          3.05         11.78        19.26 o                         
   0  14   3          1.04         -0.83        12.81 o                         
   1  14   3          1.20          3.10        13.24 o                         
   2  14   3          7.07          8.32        19.72 o                         
  -8   0   4          0.06          0.56        12.29 o                         
  -7   0   4          0.24          3.35        14.18 o                         
  -6   0   4        655.64        620.16        24.73 o                         
  -5   0   4         40.07         42.78         7.65 o                         
  -4   0   4        615.31        604.42        11.51 o                         
  -3   0   4        225.28        227.06         8.23 o                         
  -2   0   4        489.54        435.22        10.36 o                         
  -1   0   4         25.65         20.19         6.35 o                         
   0   0   4       3546.08       3427.08        58.28 o                         
   1   0   4        467.36        476.46         8.71 o                         
   2   0   4        301.11        339.43        15.39 o                         
   3   0   4        211.68        227.51         9.60 o                         
   4   0   4          0.21         -7.53         7.53 o                         
   5   0   4         40.10         34.16         8.35 o                         
   6   0   4         36.84         29.60        14.59 o                         
   7   0   4         37.85         34.16        13.37 o                         
  -8   1   4          0.41         -9.54         9.54 o                         
  -7   1   4          0.71         -1.62         8.97 o                         
  -6   1   4        206.04        183.32         9.57 o                         
  -5   1   4         13.72          7.97         4.50 o                         
  -4   1   4       4908.17       4695.03        46.59 o                         
  -3   1   4         83.04         80.91         3.93 o                         
  -2   1   4        356.49        355.75         5.86 o                         
  -1   1   4          6.64         15.46         3.18 o                         
   0   1   4          0.42         -1.82         1.82 o                         
   1   1   4        148.94        145.93         4.42 o                         
   2   1   4       1135.24       1191.66        13.38 o                         
   3   1   4         20.73         19.58         4.50 o                         
   4   1   4        112.07        116.08         6.52 o                         
   5   1   4          0.12         -2.82         5.72 o                         
   6   1   4         44.36         38.05         9.61 o                         
   7   1   4          1.47         -9.20         9.20 o                         
  -8   2   4          3.08          9.61         9.78 o                         
  -7   2   4          6.34         15.74         9.53 o                         
  -6   2   4         19.10         25.07         6.29 o                         
  -5   2   4         37.17         40.84         5.43 o                         
  -4   2   4        402.50        377.17         7.37 o                         
  -3   2   4        227.90        220.37         4.89 o                         
  -2   2   4       1044.50        977.43        10.91 o                         
  -1   2   4         57.77         57.17         2.68 o                         
   0   2   4       2399.64       2470.07        25.79 o                         
   1   2   4        362.57        402.57         5.84 o                         
   2   2   4        293.97        316.36         6.55 o                         
   3   2   4        369.40        368.61         9.54 o                         
   4   2   4          3.03          3.37         5.53 o                         
   5   2   4         17.96         13.22         6.38 o                         
   6   2   4         13.64         11.00         9.15 o                         
   7   2   4          1.34         -9.82         9.82 o                         
  -8   3   4          2.50          7.45        12.22 o                         
  -7   3   4         19.42          9.99         9.46 o                         
  -6   3   4          7.26         16.79         6.79 o                         
  -5   3   4         16.92         19.93         4.90 o                         
  -4   3   4         32.96         25.73         3.24 o                         
  -3   3   4         14.56         10.11         2.87 o                         
  -2   3   4         15.43         19.18         2.68 o                         
  -1   3   4        554.58        523.04         6.38 o                         
   0   3   4        685.30        684.28         7.69 o                         
   1   3   4         38.22         36.62         2.65 o                         
   2   3   4        171.07        164.16         5.92 o                         
   3   3   4        161.49        173.90         7.36 o                         
   4   3   4          5.54         -4.00         5.70 o                         
   5   3   4          3.95         -7.76         7.76 o                         
   6   3   4         55.10         56.27        10.88 o                         
   7   3   4          5.26         -6.73        10.28 o                         
  -8   4   4          0.25          9.52        13.54 o                         
  -7   4   4          8.85         12.36         9.40 o                         
  -6   4   4          1.69          6.23         6.23 o                         
  -5   4   4         14.90          6.71         5.61 o                         
  -4   4   4         16.73         12.87         4.23 o                         
  -3   4   4        268.71        273.57         7.74 o                         
  -2   4   4         17.64         17.15         2.84 o                         
  -1   4   4       1469.83       1415.97        15.95 o                         
   0   4   4        159.07        175.93         5.52 o                         
   1   4   4         17.84         20.35         2.87 o                         
   2   4   4         59.47         61.30         5.15 o                         
   3   4   4         83.18         81.40         6.77 o                         
   4   4   4        348.13        343.06        12.15 o                         
   5   4   4        209.37        232.45        13.49 o                         
   6   4   4         68.18         82.08        11.84 o                         
   7   4   4         27.82         33.49        11.37 o                         
  -8   5   4          4.73         10.69        13.51 o                         
  -7   5   4          6.04          1.74        11.01 o                         
  -6   5   4         41.60         55.84         8.13 o                         
  -5   5   4          7.28          5.22         6.70 o                         
  -4   5   4         51.42         49.61         5.16 o                         
  -3   5   4          7.63          6.02         4.97 o                         
  -2   5   4         13.71          9.22         3.34 o                         
  -1   5   4        228.26        240.38         8.45 o                         
   0   5   4          0.18         -1.08         2.49 o                         
   1   5   4        467.79        476.53         8.66 o                         
   2   5   4         26.13         20.90         5.51 o                         
   3   5   4        144.15        156.00         7.64 o                         
   4   5   4          0.11         -6.73         6.73 o                         
   5   5   4        155.10        181.53        15.27 o                         
   6   5   4         25.50         39.90        12.50 o                         
   7   5   4         16.85         13.57        10.79 o                         
  -8   6   4          0.14          9.75        11.98 o                         
  -7   6   4         24.14         33.33        11.41 o                         
  -6   6   4          0.46          1.33         8.29 o                         
  -5   6   4        143.08        161.17         9.05 o                         
  -4   6   4          4.47         14.71         5.55 o                         
  -3   6   4         23.04         22.50         4.67 o                         
  -2   6   4          6.97         12.59         3.40 o                         
  -1   6   4        102.78         92.71         5.03 o                         
   0   6   4          0.12         -2.94         2.94 o                         
   1   6   4         51.01         52.96         4.77 o                         
   2   6   4         36.29         38.53         6.55 o                         
   3   6   4         94.20        100.79         7.77 o                         
   4   6   4        321.47        335.87        17.95 o                         
   5   6   4         20.91         12.08        11.48 o                         
   6   6   4         79.67         46.52        12.97 o                         
  -7   7   4          1.00         11.66        11.21 o                         
  -6   7   4          0.01         -1.02        10.55 o                         
  -5   7   4          2.64         -3.29         7.65 o                         
  -4   7   4         40.00         35.08         5.99 o                         
  -3   7   4          9.05         12.38         5.00 o                         
  -2   7   4        154.32        154.04         7.47 o                         
  -1   7   4          1.46         -2.38         5.03 o                         
   0   7   4         42.64         35.79         4.96 o                         
   1   7   4        168.69        175.70         7.52 o                         
   2   7   4         20.33         19.17         6.84 o                         
   3   7   4        121.34        117.92         8.37 o                         
   4   7   4        166.46        140.08        11.83 o                         
   5   7   4          4.44         -6.17        11.62 o                         
   6   7   4          1.07          9.59        11.77 o                         
  -7   8   4          4.11        -11.07        11.07 o                         
  -6   8   4         20.28          6.67        12.39 o                         
  -5   8   4         30.15         43.22         9.65 o                         
  -4   8   4         88.19         89.19         7.28 o                         
  -3   8   4         74.53         74.45         7.57 o                         
  -2   8   4          0.03          0.21         5.82 o                         
  -1   8   4         76.39         72.81         6.83 o                         
   0   8   4         21.03         15.95         5.28 o                         
   1   8   4          4.99         18.32         6.03 o                         
   2   8   4        564.49        497.43        13.46 o                         
   3   8   4         22.93         21.56         8.47 o                         
   4   8   4         51.77         59.97        17.38 o                         
   5   8   4         11.40         12.34        22.79 o                         
   6   8   4          0.02          2.26        10.09 o                         
  -7   9   4          0.73         18.12        14.31 o                         
  -6   9   4          7.68         15.69        11.64 o                         
  -5   9   4         12.87          8.34        10.92 o                         
  -4   9   4         62.79         85.22        10.05 o                         
  -3   9   4         76.80         81.99         7.81 o                         
  -2   9   4         63.95         68.73         7.60 o                         
  -1   9   4          7.75         13.32         7.91 o                         
   0   9   4         26.99         23.64         5.78 o                         
   1   9   4        118.22        121.46         7.66 o                         
   2   9   4         43.94         36.87         6.75 o                         
   3   9   4         67.33         62.62         9.67 o                         
   4   9   4         42.56         24.90        11.42 o                         
   5   9   4          0.09         -7.74        11.28 o                         
  -6  10   4         66.14         65.87        16.84 o                         
  -5  10   4        124.28        139.83        19.30 o                         
  -4  10   4         34.36         28.01        16.24 o                         
  -3  10   4        125.16        130.30        12.46 o                         
  -2  10   4          1.34          7.46         8.22 o                         
  -1  10   4         32.69         32.72         8.42 o                         
   0  10   4        172.48        167.78         9.92 o                         
   1  10   4         60.15         56.59         7.01 o                         
   2  10   4         58.91         74.09         9.50 o                         
   3  10   4         83.10         81.76        11.81 o                         
   4  10   4         56.07         63.44        12.69 o                         
   5  10   4          1.91        -13.96        13.96 o                         
  -5  11   4         52.26         46.18        15.53 o                         
  -4  11   4        178.16        150.10        17.91 o                         
  -3  11   4         48.26         64.96        15.17 o                         
  -2  11   4          0.34         -6.96        10.94 o                         
  -1  11   4          8.63         -9.27        10.72 o                         
   0  11   4          0.55         12.37         9.08 o                         
   1  11   4          0.14          0.72        13.28 o                         
   2  11   4        146.17        121.45        12.10 o                         
   3  11   4          6.81         -5.21        11.91 o                         
   4  11   4         12.71         -1.30        11.29 o                         
  -5  12   4         22.08         18.08        15.59 o                         
  -4  12   4         10.71         30.59        14.79 o                         
  -3  12   4         77.31         49.97        15.25 o                         
  -2  12   4        119.07         89.53        22.88 o                         
  -1  12   4         13.77         25.35        18.85 o                         
   0  12   4        120.37        115.30        15.22 o                         
   1  12   4          0.00         -0.53        10.45 o                         
   2  12   4         61.38         59.76        10.94 o                         
   3  12   4          0.76         14.67        10.81 o                         
   4  12   4          4.51         15.45        15.68 o                         
  -4  13   4        108.96        128.16        18.77 o                         
  -3  13   4          4.34        -12.87        25.77 o                         
  -2  13   4         17.01         29.51        16.47 o                         
  -1  13   4          8.73         -1.01        21.99 o                         
   0  13   4          0.77        -11.98        11.98 o                         
   1  13   4         19.15         -9.62        12.28 o                         
   2  13   4          1.45        -12.56        12.56 o                         
   3  13   4          1.30        -14.13        14.13 o                         
  -2  14   4         24.19         46.31        16.21 o                         
  -1  14   4         10.45        -29.86        38.81 o                         
   0  14   4         22.71          4.23        18.76 o                         
   1  14   4         32.03         30.51        19.41 o                         
  -8   1   5          3.64         31.39        10.30 o                         
  -7   1   5          2.89         14.94         7.22 o                         
  -6   1   5        185.86        181.06         9.27 o                         
  -5   1   5         74.64         61.41         5.22 o                         
  -4   1   5        659.34        627.96        10.64 o                         
  -3   1   5          2.39          5.62         3.08 o                         
  -2   1   5        458.92        433.96         8.46 o                         
  -1   1   5         47.59         45.89         3.75 o                         
   0   1   5          0.11         -2.25         2.25 o                         
   1   1   5       1191.11       1197.10        14.33 o                         
   2   1   5         22.22         18.76         3.25 o                         
   3   1   5         18.62         20.95         3.65 o                         
   4   1   5         61.99         68.19         5.51 o                         
   5   1   5        284.47        269.80        15.00 o                         
   6   1   5          4.84          9.77         9.46 o                         
   7   1   5         53.03         33.68        11.35 o                         
  -8   2   5          5.14         20.19        14.04 o                         
  -7   2   5         35.81         32.20        10.25 o                         
  -6   2   5          0.13          2.49         6.20 o                         
  -5   2   5          2.57          1.19         4.88 o                         
  -4   2   5          4.38         10.71         4.30 o                         
  -3   2   5        237.13        252.44         5.42 o                         
  -2   2   5         24.70         22.49         2.59 o                         
  -1   2   5         49.27         53.50         2.91 o                         
   0   2   5         33.99         32.09         2.78 o                         
   1   2   5        451.04        451.89         6.94 o                         
   2   2   5        371.27        386.19         9.75 o                         
   3   2   5          1.17          4.93         3.67 o                         
   4   2   5          5.44         -2.74         6.51 o                         
   5   2   5          0.75         10.74         8.75 o                         
   6   2   5         17.66         34.33        10.16 o                         
   7   2   5          2.75          6.29        10.08 o                         
  -8   3   5          2.09          9.46         9.94 o                         
  -7   3   5          0.12          0.07         7.99 o                         
  -6   3   5          8.85          9.05         5.72 o                         
  -5   3   5        104.96        105.50         7.23 o                         
  -4   3   5         14.91         12.19         4.52 o                         
  -3   3   5        361.19        352.73         6.56 o                         
  -2   3   5        193.73        188.47         5.06 o                         
  -1   3   5          0.43          0.58         2.53 o                         
   0   3   5        152.71        165.55         4.35 o                         
   1   3   5         13.80         10.86         2.66 o                         
   2   3   5        352.33        359.01         8.42 o                         
   3   3   5          4.26          6.01         3.93 o                         
   4   3   5          0.04         -6.72         6.72 o                         
   5   3   5          0.44         -9.12         9.12 o                         
   6   3   5         15.43          3.70         9.29 o                         
   7   3   5          0.83          0.56        10.79 o                         
  -8   4   5         10.38         19.84        11.55 o                         
  -7   4   5          1.92          6.02         9.36 o                         
  -6   4   5          5.37          7.98         5.90 o                         
  -5   4   5         41.07         48.65         6.64 o                         
  -4   4   5         21.69         17.81         4.79 o                         
  -3   4   5        448.79        441.95         8.51 o                         
  -2   4   5         32.46         33.11         3.49 o                         
  -1   4   5        487.76        458.95         7.58 o                         
   0   4   5        440.97        432.82         6.54 o                         
   1   4   5        136.09        165.23         4.45 o                         
   2   4   5        896.63        857.78        12.96 o                         
   3   4   5          7.71          8.69         5.81 o                         
   4   4   5        227.95        215.44        13.38 o                         
   5   4   5          5.84         -3.29        11.04 o                         
   6   4   5         10.45          8.75        10.36 o                         
  -8   5   5          3.59         19.52        11.67 o                         
  -7   5   5          1.56         22.45        10.95 o                         
  -6   5   5         11.41         17.82         6.84 o                         
  -5   5   5         26.81         30.31         6.81 o                         
  -4   5   5          9.15         13.58         5.37 o                         
  -3   5   5         68.14         69.44         4.16 o                         
  -2   5   5        728.22        757.28        10.55 o                         
  -1   5   5         87.54         90.89         3.95 o                         
   0   5   5          4.77         10.66         2.96 o                         
   1   5   5        230.10        226.53         6.84 o                         
   2   5   5        245.53        253.55         8.38 o                         
   3   5   5        183.10        183.99         9.20 o                         
   4   5   5       1259.20       1245.91        25.83 o                         
   5   5   5          1.53         -5.49        22.29 o                         
   6   5   5         58.83         72.06        13.45 o                         
  -7   6   5          3.12         -9.34        13.28 o                         
  -6   6   5          0.97          1.30         7.13 o                         
  -5   6   5          3.07          6.90         6.20 o                         
  -4   6   5         87.29         84.61         6.91 o                         
  -3   6   5         21.04         21.00         4.11 o                         
  -2   6   5         85.62         95.14         4.44 o                         
  -1   6   5         48.11         50.64         3.99 o                         
   0   6   5        120.27        133.01         5.35 o                         
   1   6   5         29.00         33.61         4.49 o                         
   2   6   5        638.11        602.50        13.87 o                         
   3   6   5        233.71        226.23        10.66 o                         
   4   6   5        153.64        143.81        13.93 o                         
   5   6   5         68.78         70.11        13.25 o                         
   6   6   5          0.04          8.38        10.31 o                         
  -7   7   5          0.17         23.43        11.57 o                         
  -6   7   5          3.14          2.26         8.74 o                         
  -5   7   5          1.16         10.03         5.70 o                         
  -4   7   5          9.33         17.37         5.96 o                         
  -3   7   5         65.31         60.23         4.75 o                         
  -2   7   5       1068.43       1021.14        17.51 o                         
  -1   7   5        108.67        123.89         6.59 o                         
   0   7   5        186.85        203.85         6.28 o                         
   1   7   5         59.43         54.69         5.46 o                         
   2   7   5         56.57         61.88         7.47 o                         
   3   7   5         68.83         83.12         9.51 o                         
   4   7   5         52.83         61.48        12.47 o                         
   5   7   5          7.43         -9.95        11.19 o                         
   6   7   5          3.58          9.13        10.62 o                         
  -7   8   5          7.36         29.51        13.43 o                         
  -6   8   5          0.07          6.10        12.31 o                         
  -5   8   5          4.31         14.69         8.96 o                         
  -4   8   5          9.13          3.39         5.79 o                         
  -3   8   5         21.56         20.91         7.06 o                         
  -2   8   5         11.39          9.21         5.58 o                         
  -1   8   5         69.76         72.00         6.94 o                         
   0   8   5          0.01          2.54         5.23 o                         
   1   8   5         44.59         51.58         5.65 o                         
   2   8   5        346.86        320.62        20.79 o                         
   3   8   5          4.89         -1.98         9.07 o                         
   4   8   5         56.61         79.38        12.99 o                         
   5   8   5          4.97          2.23        11.45 o                         
  -6   9   5         62.46         61.21        24.16 o                         
  -5   9   5        156.67        152.10        11.91 o                         
  -4   9   5         78.82         65.95         9.71 o                         
  -3   9   5          4.24          8.07         6.04 o                         
  -2   9   5          0.00          6.39         6.40 o                         
  -1   9   5         18.04         24.90         9.60 o                         
   0   9   5         60.24         68.30         6.60 o                         
   1   9   5        203.12        179.07         9.00 o                         
   2   9   5         11.53         12.50         7.73 o                         
   3   9   5         77.43         89.43        12.01 o                         
   4   9   5         81.96         77.23        17.25 o                         
   5   9   5          3.67          3.32        12.00 o                         
  -6  10   5         10.89         31.14        12.87 o                         
  -5  10   5          2.62         -1.82        10.95 o                         
  -4  10   5          0.52         -3.88        10.00 o                         
  -3  10   5          1.76         -3.96         7.58 o                         
  -2  10   5         18.52         13.11         7.35 o                         
  -1  10   5        184.39        186.40        11.03 o                         
   0  10   5         12.57         11.08         6.60 o                         
   1  10   5         62.40         63.06         8.82 o                         
   2  10   5          3.49         20.62         9.68 o                         
   3  10   5         11.81         17.47        13.48 o                         
   4  10   5         26.76         37.11        12.27 o                         
  -5  11   5        107.53        123.88        23.80 o                         
  -4  11   5          0.01         -4.74        13.34 o                         
  -3  11   5         33.19         58.41        14.59 o                         
  -2  11   5          0.84          9.25        16.86 o                         
  -1  11   5          4.06          3.35        12.69 o                         
   0  11   5          1.27         -4.35         8.71 o                         
   1  11   5          8.74         -2.89         9.29 o                         
   2  11   5          8.74         10.19         9.88 o                         
   3  11   5          7.26         12.01        10.24 o                         
   4  11   5          9.21         22.63        11.94 o                         
  -4  12   5          4.39         -4.98        14.92 o                         
  -3  12   5         65.16         37.21        15.02 o                         
  -2  12   5         11.85         17.27        17.39 o                         
  -1  12   5          6.52         12.28        19.29 o                         
   0  12   5         49.71         52.28        18.41 o                         
   1  12   5          7.20         -2.73        11.38 o                         
   2  12   5          5.11          4.10        11.46 o                         
   3  12   5          0.16          1.97        11.46 o                         
  -3  13   5          9.73          7.20        16.18 o                         
  -2  13   5          3.20         -2.86        17.31 o                         
  -1  13   5         11.34        -14.95        16.03 o                         
   0  13   5          1.70          2.28        17.37 o                         
   1  13   5         21.73         -4.26        23.33 o                         
   2  13   5          0.77        -16.37        16.37 o                         
  -1  14   5          2.77        -24.73        41.73 o                         
   0  14   5          5.40         -7.66        18.17 o                         
  -8   0   6         17.07         30.04        13.25 o                         
  -7   0   6          0.05          5.34        10.29 o                         
  -6   0   6        132.29        138.69        12.79 o                         
  -5   0   6          2.97          7.99         9.20 o                         
  -4   0   6         41.01         41.69         6.57 o                         
  -3   0   6          7.78          6.93         4.01 o                         
  -2   0   6        723.63        691.60        15.11 o                         
  -1   0   6        507.26        506.30        14.27 o                         
   0   0   6        151.50        182.25        14.05 o                         
   1   0   6        414.98        422.86        12.31 o                         
   2   0   6         49.26         62.90        11.86 o                         
   3   0   6         50.61         51.62        10.29 o                         
   4   0   6        115.70        105.52        16.09 o                         
   5   0   6        133.16        146.13        28.72 o                         
   6   0   6          1.12        -13.80        13.80 o                         
  -8   1   6         88.77         67.93        11.11 o                         
  -7   1   6          7.67         11.93         6.81 o                         
  -6   1   6        348.28        324.67        11.74 o                         
  -5   1   6         21.91         25.24         5.59 o                         
  -4   1   6         16.23         16.03         4.20 o                         
  -3   1   6          5.57          5.23         2.75 o                         
  -2   1   6        541.25        525.02        13.20 o                         
  -1   1   6         60.07         61.13         4.47 o                         
   0   1   6        909.43        968.67        12.89 o                         
   1   1   6         45.77         45.24         4.08 o                         
   2   1   6         51.31         52.56         5.17 o                         
   3   1   6         13.18         15.26         8.34 o                         
   4   1   6          0.15         14.59         7.01 o                         
   5   1   6          0.50         12.38        10.10 o                         
   6   1   6         63.71         61.72        11.81 o                         
  -8   2   6          4.85         11.78         9.61 o                         
  -7   2   6          2.40          3.97         7.30 o                         
  -6   2   6        293.07        276.38        11.25 o                         
  -5   2   6         28.10         11.39         6.37 o                         
  -4   2   6        109.41        109.41         5.15 o                         
  -3   2   6         36.55         33.09         3.06 o                         
  -2   2   6        249.80        256.86         5.52 o                         
  -1   2   6        152.65        161.14         4.75 o                         
   0   2   6         36.55         34.01         3.16 o                         
   1   2   6        722.19        744.78        10.06 o                         
   2   2   6         41.03         40.11         4.48 o                         
   3   2   6         39.78         45.57         6.50 o                         
   4   2   6        180.80        152.72         9.44 o                         
   5   2   6         14.79         19.76        10.77 o                         
   6   2   6         20.73         11.81         9.34 o                         
  -8   3   6          6.25         10.10         9.79 o                         
  -7   3   6         18.59         22.03         7.13 o                         
  -6   3   6          0.12         -1.50         5.42 o                         
  -5   3   6          2.93         -1.77         5.54 o                         
  -4   3   6         22.89         28.52         4.47 o                         
  -3   3   6        313.03        285.34         6.08 o                         
  -2   3   6        356.89        358.40         9.18 o                         
  -1   3   6         41.32         41.71         3.62 o                         
   0   3   6        107.50        112.06         4.26 o                         
   1   3   6         23.34         28.88         3.53 o                         
   2   3   6         58.65         59.58         4.91 o                         
   3   3   6         38.35         40.37         6.88 o                         
   4   3   6         94.38         93.54         8.51 o                         
   5   3   6         39.28         44.38        10.58 o                         
   6   3   6         19.80         14.22         9.96 o                         
  -8   4   6          1.91         23.78        11.49 o                         
  -7   4   6          1.82          1.73         7.12 o                         
  -6   4   6          1.66          2.01         5.65 o                         
  -5   4   6         74.49         63.74         6.52 o                         
  -4   4   6          2.81          0.93         5.41 o                         
  -3   4   6         70.24         63.65         4.98 o                         
  -2   4   6        109.23        110.70         4.78 o                         
  -1   4   6         69.42         75.34         4.31 o                         
   0   4   6         14.42         15.36         3.53 o                         
   1   4   6         64.14         74.90         3.99 o                         
   2   4   6        488.80        458.86        10.79 o                         
   3   4   6        176.33        169.86         8.90 o                         
   4   4   6          6.47         -1.48         6.87 o                         
   5   4   6         21.09         30.31         9.98 o                         
   6   4   6         26.75         37.37        23.25 o                         
  -8   5   6          4.30         38.90        17.23 o                         
  -7   5   6          0.11         14.42        10.62 o                         
  -6   5   6          3.19         14.63         6.48 o                         
  -5   5   6         10.33         13.29         6.09 o                         
  -4   5   6          2.17         -2.57         5.82 o                         
  -3   5   6        130.10        128.88         6.25 o                         
  -2   5   6         65.76         75.10         4.90 o                         
  -1   5   6        118.25        124.01         5.97 o                         
   0   5   6        210.46        215.70         6.33 o                         
   1   5   6        295.56        296.29         7.22 o                         
   2   5   6         32.99         44.26         7.03 o                         
   3   5   6        501.63        492.25        15.45 o                         
   4   5   6          8.59         -5.79         8.57 o                         
   5   5   6         50.69         61.33        11.28 o                         
   6   5   6          0.03        -10.41        11.27 o                         
  -7   6   6         11.44         15.99        10.58 o                         
  -6   6   6         12.63         14.69         7.53 o                         
  -5   6   6          0.54         -5.58         5.94 o                         
  -4   6   6         25.66         31.88         5.95 o                         
  -3   6   6         97.80        107.81         5.73 o                         
  -2   6   6          8.33          3.63         3.79 o                         
  -1   6   6         46.09         43.29         4.52 o                         
   0   6   6         47.04         46.41         4.46 o                         
   1   6   6         30.94         34.02         4.90 o                         
   2   6   6        733.30        708.06        18.18 o                         
   3   6   6         14.77          1.83         7.54 o                         
   4   6   6        145.42        144.67        16.45 o                         
   5   6   6         10.91          4.32        11.79 o                         
  -7   7   6         20.03          4.92        11.72 o                         
  -6   7   6         23.85         35.96         9.42 o                         
  -5   7   6         18.24         13.88         6.00 o                         
  -4   7   6         27.43         22.77         5.75 o                         
  -3   7   6          6.02          9.56         5.48 o                         
  -2   7   6          3.93          3.57         6.17 o                         
  -1   7   6         70.10         62.80         6.51 o                         
   0   7   6        238.59        228.43         7.23 o                         
   1   7   6          0.37         -5.00         5.00 o                         
   2   7   6         99.05         98.37         9.29 o                         
   3   7   6          0.77         18.79         9.54 o                         
   4   7   6         11.66         -0.47        11.22 o                         
   5   7   6          2.11         27.10        12.76 o                         
  -7   8   6          1.50         23.74        12.28 o                         
  -6   8   6         25.87         11.55        11.27 o                         
  -5   8   6          0.45         -6.62         7.21 o                         
  -4   8   6         13.72         16.61         5.95 o                         
  -3   8   6         20.15         19.76         6.78 o                         
  -2   8   6          0.61          1.55         6.16 o                         
  -1   8   6        165.84        177.12         8.67 o                         
   0   8   6        172.86        158.61         6.22 o                         
   1   8   6        121.25        108.94         6.51 o                         
   2   8   6          0.66          3.05         7.64 o                         
   3   8   6          9.55         20.90        10.17 o                         
   4   8   6         35.82         31.26        11.82 o                         
   5   8   6          3.54          9.89        19.35 o                         
  -6   9   6          3.39        -10.33        10.33 o                         
  -5   9   6         59.52         60.98        10.17 o                         
  -4   9   6         17.23         24.54         8.92 o                         
  -3   9   6          9.02         12.20         6.11 o                         
  -2   9   6          0.26         -4.00         5.86 o                         
  -1   9   6          7.04         19.68         6.34 o                         
   0   9   6        146.24        152.66         7.85 o                         
   1   9   6          1.33         -5.56         5.58 o                         
   2   9   6         27.90         17.66         9.69 o                         
   3   9   6          2.52         -0.45         9.85 o                         
   4   9   6         40.65         44.68        12.65 o                         
  -6  10   6          0.63          5.97        11.94 o                         
  -5  10   6         14.03         17.22        13.72 o                         
  -4  10   6         15.55         17.05        16.00 o                         
  -3  10   6          2.56         -7.66         7.66 o                         
  -2  10   6         95.96         95.68        12.08 o                         
  -1  10   6         38.67         21.56         7.79 o                         
   0  10   6          7.57         16.72         7.69 o                         
   1  10   6         42.39         40.02        10.19 o                         
   2  10   6         56.68         54.50        13.57 o                         
   3  10   6         11.55         22.15        15.40 o                         
   4  10   6          3.39          5.21        14.11 o                         
  -5  11   6          0.00         -8.97        13.61 o                         
  -4  11   6          7.25          8.36        20.45 o                         
  -3  11   6          0.00         -6.47         9.75 o                         
  -2  11   6         79.13         82.33        13.49 o                         
  -1  11   6          0.63         -4.81        10.90 o                         
   0  11   6        256.21        240.18        15.06 o                         
   1  11   6         19.19         12.56        12.24 o                         
   2  11   6         22.33         28.05        14.54 o                         
   3  11   6         41.08         79.37        15.03 o                         
  -4  12   6         26.06         21.88        14.32 o                         
  -3  12   6         15.52         23.95        14.33 o                         
  -2  12   6         49.54         20.38        16.93 o                         
  -1  12   6          0.24          9.99        21.09 o                         
   0  12   6          0.34        -14.93        14.93 o                         
   1  12   6          1.74         -4.62        14.63 o                         
   2  12   6         11.16         -6.60        11.84 o                         
  -3  13   6          4.34         18.40        15.13 o                         
  -2  13   6          7.92          7.90        18.55 o                         
  -1  13   6          0.01        -18.59        27.37 o                         
   0  13   6          3.62          1.49        17.39 o                         
   1  13   6          5.79         -4.06        12.57 o                         
  -8   1   7         29.37         33.40        10.22 o                         
  -7   1   7          7.49         18.85         6.91 o                         
  -6   1   7         67.39         62.25         6.91 o                         
  -5   1   7          5.84          0.92         5.70 o                         
  -4   1   7         59.99         57.03         4.64 o                         
  -3   1   7         19.89         25.66         3.61 o                         
  -2   1   7         15.37         16.27         4.94 o                         
  -1   1   7        636.37        607.71        15.68 o                         
   0   1   7        134.78        138.14         4.43 o                         
   1   1   7          0.66         -3.73         4.17 o                         
   2   1   7          3.48          2.40         4.93 o                         
   3   1   7        409.42        360.37        15.80 o                         
   4   1   7         83.40         78.72         7.72 o                         
   5   1   7         75.00         74.28        11.60 o                         
   6   1   7          2.63          9.75        10.47 o                         
  -8   2   7         10.70         -1.12        11.15 o                         
  -7   2   7          2.32          4.08         7.25 o                         
  -6   2   7         49.51         36.89         6.00 o                         
  -5   2   7         43.70         41.64         5.78 o                         
  -4   2   7         27.72         29.58         4.27 o                         
  -3   2   7         13.42         11.94         3.49 o                         
  -2   2   7         61.41         65.55         4.98 o                         
  -1   2   7         24.72         23.12         4.12 o                         
   0   2   7        156.57        167.98         4.92 o                         
   1   2   7          1.37          3.91         4.09 o                         
   2   2   7         79.16         78.66         5.96 o                         
   3   2   7        129.77        112.41         9.14 o                         
   4   2   7          0.18         -5.91         6.61 o                         
   5   2   7         36.15         38.77        10.49 o                         
   6   2   7          0.93          7.64        12.17 o                         
  -8   3   7          3.50          9.09         9.66 o                         
  -7   3   7         32.68         26.07         6.61 o                         
  -6   3   7          0.00         -5.08         5.57 o                         
  -5   3   7         67.77         72.01         6.01 o                         
  -4   3   7          5.78          4.84         4.37 o                         
  -3   3   7         62.09         66.31         4.44 o                         
  -2   3   7         44.26         45.10         4.72 o                         
  -1   3   7         75.56         81.46         4.58 o                         
   0   3   7         38.22         40.27         4.09 o                         
   1   3   7         29.06         35.43         4.41 o                         
   2   3   7          0.02          3.82         5.62 o                         
   3   3   7         41.33         39.20         7.91 o                         
   4   3   7         36.10         43.57         8.48 o                         
   5   3   7         15.80          1.82         7.90 o                         
   6   3   7          5.20          2.05        21.62 o                         
  -8   4   7          0.00          9.94        11.22 o                         
  -7   4   7          1.24          9.02         6.70 o                         
  -6   4   7          0.79          4.15         5.69 o                         
  -5   4   7         29.78         24.62         5.93 o                         
  -4   4   7         68.77         75.53         8.04 o                         
  -3   4   7        122.49        117.36         6.31 o                         
  -2   4   7          3.58          2.15         4.02 o                         
  -1   4   7        100.88         97.23         4.99 o                         
   0   4   7        433.19        445.51         9.68 o                         
   1   4   7          6.75         14.10         4.31 o                         
   2   4   7          5.68          6.05         5.80 o                         
   3   4   7          4.06          9.51         6.20 o                         
   4   4   7         16.51          5.96         8.24 o                         
   5   4   7          4.97         -4.75         8.33 o                         
  -7   5   7          0.12          4.94        10.86 o                         
  -6   5   7         27.05         29.04         6.89 o                         
  -5   5   7          0.10          0.86         5.83 o                         
  -4   5   7        123.25        118.46         7.35 o                         
  -3   5   7         25.20         24.15         5.69 o                         
  -2   5   7         25.94         22.64         5.09 o                         
  -1   5   7        112.92        119.04         5.39 o                         
   0   5   7       1099.85       1128.61        17.19 o                         
   1   5   7         21.42         28.59         6.23 o                         
   2   5   7       1965.63       1962.33        31.71 o                         
   3   5   7          2.08         -6.51         6.51 o                         
   4   5   7         80.41         85.00        15.22 o                         
   5   5   7          7.69         11.04        10.07 o                         
  -7   6   7          0.39          0.89        12.20 o                         
  -6   6   7          4.88         -6.38         6.38 o                         
  -5   6   7          2.85          3.63         6.06 o                         
  -4   6   7         78.89         83.21         6.28 o                         
  -3   6   7          2.55          6.56         5.48 o                         
  -2   6   7         69.50         62.72         7.39 o                         
  -1   6   7         66.12         67.69         6.04 o                         
   0   6   7        247.27        251.87        12.39 o                         
   1   6   7        524.60        529.25        11.64 o                         
   2   6   7         41.26         43.62         6.96 o                         
   3   6   7         39.33         39.91        10.18 o                         
   4   6   7         18.98         25.49        11.01 o                         
   5   6   7          6.05          1.97        13.86 o                         
  -7   7   7          0.62         20.67        11.58 o                         
  -6   7   7          6.25          1.73         8.78 o                         
  -5   7   7          4.02          3.95         6.85 o                         
  -4   7   7        150.29        140.90         7.55 o                         
  -3   7   7         10.23         17.83         5.73 o                         
  -2   7   7          5.66         14.27         5.76 o                         
  -1   7   7         38.31         41.74         6.16 o                         
   0   7   7         39.92         36.00         5.30 o                         
   1   7   7          0.96         -4.08         5.74 o                         
   2   7   7         84.81         80.46         7.79 o                         
   3   7   7         26.13         48.20        10.33 o                         
   4   7   7          0.34         -9.50        10.79 o                         
   5   7   7         12.83          6.16        15.39 o                         
  -6   8   7         18.72         28.86         9.66 o                         
  -5   8   7          3.47          1.37         9.53 o                         
  -4   8   7         42.56         49.68         7.02 o                         
  -3   8   7         15.68         26.17         6.71 o                         
  -2   8   7          4.33          6.09         5.84 o                         
  -1   8   7          1.67         12.99         5.78 o                         
   0   8   7        171.57        160.82         9.12 o                         
   1   8   7          0.14         -5.73         5.73 o                         
   2   8   7          6.03         20.73         7.68 o                         
   3   8   7          9.11         32.03        12.72 o                         
   4   8   7          3.75         -4.72        13.67 o                         
  -6   9   7         12.78         19.44        11.45 o                         
  -5   9   7          1.17          9.38         8.63 o                         
  -4   9   7          1.33         -0.74         7.66 o                         
  -3   9   7         25.05         14.66         6.28 o                         
  -2   9   7          4.30          6.31         6.34 o                         
  -1   9   7        226.46        207.39        14.78 o                         
   0   9   7        163.12        153.18         8.55 o                         
   1   9   7         39.48         44.05         7.54 o                         
   2   9   7        187.55        190.95        17.09 o                         
   3   9   7         33.54         43.46        13.43 o                         
   4   9   7          0.62         -2.89        13.03 o                         
  -5  10   7          0.38          3.34        11.33 o                         
  -4  10   7          3.47         -1.37         9.47 o                         
  -3  10   7         58.79         48.05         9.05 o                         
  -2  10   7          0.01         -6.96         6.96 o                         
  -1  10   7          0.01          4.63         7.35 o                         
   0  10   7          0.35         -2.89         8.14 o                         
   1  10   7         56.33         66.61        10.87 o                         
   2  10   7          7.68          0.02        12.17 o                         
   3  10   7         26.32         31.15        13.12 o                         
  -5  11   7          0.03         -3.96        14.14 o                         
  -4  11   7          0.73          8.63        13.24 o                         
  -3  11   7          7.36         -4.04        10.49 o                         
  -2  11   7          3.90          5.37        11.27 o                         
  -1  11   7          5.88          6.64        10.75 o                         
   0  11   7          3.17          5.96         9.62 o                         
   1  11   7          0.58        -11.78        11.78 o                         
   2  11   7          5.05         11.97        12.66 o                         
  -3  12   7          8.12         18.30        14.22 o                         
  -2  12   7          7.00        -15.85        15.85 o                         
  -1  12   7         16.52         20.02        30.29 o                         
   0  12   7          6.91         -6.87        24.68 o                         
   1  12   7          1.15         -5.16        12.48 o                         
  -1  13   7          2.94         12.49        19.02 o                         
  -8   0   8         43.64         46.87        13.86 o                         
  -7   0   8         16.38         19.45        11.72 o                         
  -6   0   8          3.96         -7.60         7.60 o                         
  -5   0   8         13.29         16.10         7.27 o                         
  -4   0   8         12.58         11.96         5.61 o                         
  -3   0   8        137.16        140.64        10.10 o                         
  -2   0   8        229.03        234.85        13.03 o                         
  -1   0   8        217.93        238.85        17.38 o                         
   0   0   8         26.88         25.03         4.68 o                         
   1   0   8         33.90         37.70         7.50 o                         
   2   0   8         25.76          8.48        13.97 o                         
   3   0   8        309.74        280.96        24.76 o                         
   4   0   8         49.43         46.34         9.84 o                         
   5   0   8         79.85         97.46        20.96 o                         
  -8   1   8          1.06          8.78        10.76 o                         
  -7   1   8          0.66          2.80         7.47 o                         
  -6   1   8          7.52          5.92         6.06 o                         
  -5   1   8          0.26          1.27         4.68 o                         
  -4   1   8        218.05        210.42         5.81 o                         
  -3   1   8          3.22          8.33         3.69 o                         
  -2   1   8         60.29         69.41         5.77 o                         
  -1   1   8         40.19         41.19         5.24 o                         
   0   1   8          2.75          3.99         2.95 o                         
   1   1   8         33.29         28.76         4.99 o                         
   2   1   8         97.02         78.52         6.75 o                         
   3   1   8          0.44         -0.09         5.86 o                         
   4   1   8         65.05         45.93         7.17 o                         
   5   1   8          0.59          4.64         8.65 o                         
  -8   2   8         55.31         59.67        13.60 o                         
  -7   2   8          6.62          5.85         6.14 o                         
  -6   2   8          3.41          7.99         5.52 o                         
  -5   2   8         30.77         27.93         5.24 o                         
  -4   2   8          7.53          8.08         4.07 o                         
  -3   2   8         15.72         17.99         3.64 o                         
  -2   2   8        178.45        175.41         6.49 o                         
  -1   2   8        290.25        287.22         7.84 o                         
   0   2   8        161.56        165.04         4.71 o                         
   1   2   8          0.00          3.30         4.77 o                         
   2   2   8        268.59        245.88        11.33 o                         
   3   2   8         78.88         82.74         8.06 o                         
   4   2   8          4.22         13.28         6.56 o                         
   5   2   8          1.00          3.27         8.98 o                         
  -7   3   8          3.93          2.21         5.91 o                         
  -6   3   8          9.98          2.48         5.48 o                         
  -5   3   8         43.94         44.60         5.47 o                         
  -4   3   8         40.27         39.33         4.55 o                         
  -3   3   8          3.75          5.60         5.00 o                         
  -2   3   8          3.44          2.85         3.99 o                         
  -1   3   8         52.63         48.46         5.28 o                         
   0   3   8         80.90         84.30         4.61 o                         
   1   3   8        217.14        202.14         7.91 o                         
   2   3   8          0.23         -5.50         5.50 o                         
   3   3   8         59.80         49.90         7.69 o                         
   4   3   8        133.47        130.12         8.96 o                         
   5   3   8         17.01         13.84         9.20 o                         
  -7   4   8          8.43          1.69         6.65 o                         
  -6   4   8          6.45          5.15         6.12 o                         
  -5   4   8          4.03         -0.32         5.61 o                         
  -4   4   8          3.23         10.02         5.09 o                         
  -3   4   8         25.03         28.47         5.44 o                         
  -2   4   8         17.14         19.24         4.96 o                         
  -1   4   8         26.52         25.43         4.76 o                         
   0   4   8        310.40        316.75        12.40 o                         
   1   4   8          4.83          7.13         6.70 o                         
   2   4   8          2.08         -6.09         6.09 o                         
   3   4   8          0.90         -2.35         6.69 o                         
   4   4   8         17.00         16.00         9.47 o                         
   5   4   8          0.06          5.91        10.43 o                         
  -7   5   8          5.83         11.15         7.47 o                         
  -6   5   8          5.61          4.01         6.14 o                         
  -5   5   8          7.10          5.04         5.97 o                         
  -4   5   8         25.18         17.50         5.50 o                         
  -3   5   8          0.20         -1.85         4.93 o                         
  -2   5   8        120.30        107.36         7.00 o                         
  -1   5   8        146.60        147.86         6.16 o                         
   0   5   8         82.29         77.94         6.30 o                         
   1   5   8        373.04        395.21        12.24 o                         
   2   5   8          8.18          4.38         6.75 o                         
   3   5   8         33.81         25.34         7.94 o                         
   4   5   8          3.89          8.88        10.39 o                         
   5   5   8          0.39          4.35        11.43 o                         
  -7   6   8          6.39         15.12         9.14 o                         
  -6   6   8          5.92         14.88         6.59 o                         
  -5   6   8         30.33         31.67         6.66 o                         
  -4   6   8          7.97          3.05         5.10 o                         
  -3   6   8         13.13         18.16         5.37 o                         
  -2   6   8         36.00         35.76         6.36 o                         
  -1   6   8         12.10          5.08         4.58 o                         
   0   6   8        428.55        416.25        10.83 o                         
   1   6   8        165.26        165.05         8.80 o                         
   2   6   8         96.16        105.24         9.73 o                         
   3   6   8         31.72         19.34        11.85 o                         
   4   6   8          1.11         -4.03        12.90 o                         
  -6   7   8          0.63          0.38         7.07 o                         
  -5   7   8          5.63         -0.71         5.55 o                         
  -4   7   8          1.99         -0.17         5.39 o                         
  -3   7   8          0.00          7.10         6.96 o                         
  -2   7   8        133.65        140.96         7.67 o                         
  -1   7   8         27.90         26.51         5.64 o                         
   0   7   8          0.05          0.06         4.56 o                         
   1   7   8          1.78          3.83         6.17 o                         
   2   7   8          3.78          5.39         7.64 o                         
   3   7   8          3.64          7.59        10.02 o                         
   4   7   8         22.89         46.64        15.70 o                         
  -6   8   8          7.22         16.57         9.02 o                         
  -5   8   8          4.54         10.20         7.42 o                         
  -4   8   8          0.00          6.68         6.22 o                         
  -3   8   8         78.03         73.70         7.72 o                         
  -2   8   8          4.23         -0.50         5.87 o                         
  -1   8   8         13.82         10.57         5.83 o                         
   0   8   8         13.51          7.07         5.82 o                         
   1   8   8          1.91          1.24         7.41 o                         
   2   8   8         82.39         83.82        17.32 o                         
   3   8   8         16.16         15.69        12.41 o                         
   4   8   8          3.42         -3.33        14.24 o                         
  -5   9   8          2.19         -5.81         8.37 o                         
  -4   9   8          3.55         11.18         9.29 o                         
  -3   9   8         17.96         21.96         6.46 o                         
  -2   9   8         86.00         80.82         7.83 o                         
  -1   9   8         35.71         23.85         6.37 o                         
   0   9   8          1.94         -0.40         6.50 o                         
   1   9   8          1.30         -9.49        10.88 o                         
   2   9   8          2.23         -4.61        13.30 o                         
   3   9   8          8.37         11.94        14.32 o                         
  -5  10   8          0.08         -9.70         9.70 o                         
  -4  10   8          4.31         -0.13         9.45 o                         
  -3  10   8          7.20         16.97         9.10 o                         
  -2  10   8          0.49          1.03         7.46 o                         
  -1  10   8          0.51          0.14         8.39 o                         
   0  10   8         18.25         20.19         8.21 o                         
   1  10   8         49.07         46.64        15.13 o                         
   2  10   8          4.26          9.84        12.83 o                         
  -4  11   8         74.89         74.40        12.42 o                         
  -3  11   8          0.04          5.11        10.00 o                         
  -2  11   8         91.04        111.21        14.30 o                         
  -1  11   8          4.67         -1.84        10.88 o                         
   0  11   8          8.73         -0.65        10.36 o                         
   1  11   8         24.24         13.05        19.57 o                         
  -2  12   8         18.11         -8.32        17.14 o                         
  -1  12   8          6.31        -16.79        16.95 o                         
   0  12   8          8.05         -9.91        20.86 o                         
  -7   1   9          0.83         12.42         5.72 o                         
  -6   1   9          2.35          3.14         5.29 o                         
  -5   1   9          8.38          8.97         4.67 o                         
  -4   1   9         18.66         15.54         3.51 o                         
  -3   1   9        120.54        134.67         6.02 o                         
  -2   1   9         49.52         50.46         5.04 o                         
  -1   1   9          0.17         -0.88         3.59 o                         
   0   1   9         30.50         28.67         4.08 o                         
   1   1   9        114.73        118.37         7.04 o                         
   2   1   9         98.73         81.40         7.47 o                         
   3   1   9         25.24          9.32         6.07 o                         
   4   1   9          5.66         -5.70         6.11 o                         
   5   1   9          2.22         -7.57        14.51 o                         
  -7   2   9          4.55          9.56         6.36 o                         
  -6   2   9         10.57         19.70         6.00 o                         
  -5   2   9          0.20          6.50         6.00 o                         
  -4   2   9          5.86          8.77         3.60 o                         
  -3   2   9         18.83         20.23         4.29 o                         
  -2   2   9          2.35          4.47         4.54 o                         
  -1   2   9          0.14          3.42         4.39 o                         
   0   2   9         13.32         13.43         3.77 o                         
   1   2   9        181.38        178.07        11.25 o                         
   2   2   9         81.61         74.11         7.89 o                         
   3   2   9         46.22         46.20         7.83 o                         
   4   2   9          0.03          6.31         6.41 o                         
  -7   3   9          8.67          4.03         6.91 o                         
  -6   3   9          5.45          3.40         5.96 o                         
  -5   3   9         39.43         45.69         5.81 o                         
  -4   3   9          0.18         -3.54         4.30 o                         
  -3   3   9         57.84         49.87         7.41 o                         
  -2   3   9         96.16         98.81         5.64 o                         
  -1   3   9         25.98         25.25         6.39 o                         
   0   3   9         48.76         50.22         4.39 o                         
   1   3   9         89.80         78.70         6.63 o                         
   2   3   9          4.73         -3.52         6.41 o                         
   3   3   9         31.44         21.30         7.45 o                         
   4   3   9         35.54         28.74         7.92 o                         
  -7   4   9          0.22          0.40         6.87 o                         
  -6   4   9         17.55         19.62         7.19 o                         
  -5   4   9         10.81         23.31         5.82 o                         
  -4   4   9          5.48          3.87         4.80 o                         
  -3   4   9         15.34         10.05         4.46 o                         
  -2   4   9          3.01          1.03         4.69 o                         
  -1   4   9          1.59          2.94         4.78 o                         
   0   4   9        237.47        247.25         8.55 o                         
   1   4   9         56.78         58.97        12.14 o                         
   2   4   9          8.81         21.60         7.01 o                         
   3   4   9         10.76          7.16        16.09 o                         
   4   4   9          4.60         -0.56         7.71 o                         
  -7   5   9          0.02          7.60        11.74 o                         
  -6   5   9          1.95          8.83         6.32 o                         
  -5   5   9          2.24          5.13         5.94 o                         
  -4   5   9          0.93          0.19         5.08 o                         
  -3   5   9          3.80          6.57         4.69 o                         
  -2   5   9        754.15        754.91        15.69 o                         
  -1   5   9         10.07          3.49         5.15 o                         
   0   5   9        711.42        723.22        15.62 o                         
   1   5   9          2.48          1.22         8.53 o                         
   2   5   9         52.61         48.14         8.28 o                         
   3   5   9         50.08         41.74         9.49 o                         
   4   5   9         26.15         34.20        11.63 o                         
  -6   6   9         35.71         38.17         7.38 o                         
  -5   6   9          5.14         12.78         5.55 o                         
  -4   6   9          0.42          1.76         5.03 o                         
  -3   6   9        116.19        108.36         7.27 o                         
  -2   6   9          0.43          7.46         5.67 o                         
  -1   6   9        258.89        254.12         8.03 o                         
   0   6   9        304.37        305.68         9.91 o                         
   1   6   9          6.40         16.55         7.62 o                         
   2   6   9         27.06          9.11         8.03 o                         
   3   6   9          1.87          1.46        10.16 o                         
   4   6   9          0.10         -8.92        10.01 o                         
  -6   7   9          0.36         -0.38         7.31 o                         
  -5   7   9          4.10          6.41         5.52 o                         
  -4   7   9          0.33          7.55         5.89 o                         
  -3   7   9          0.24         -1.73         7.28 o                         
  -2   7   9         76.77         75.03         6.71 o                         
  -1   7   9         35.62         39.17         6.00 o                         
   0   7   9          0.00         -1.28         6.29 o                         
   1   7   9         19.32         11.41         7.12 o                         
   2   7   9         17.01         16.45         7.98 o                         
   3   7   9         20.96         33.78        10.96 o                         
  -5   8   9          0.11         -1.94         6.27 o                         
  -4   8   9          1.38         -3.61         6.86 o                         
  -3   8   9          5.40         -0.90         6.25 o                         
  -2   8   9          0.02         -1.19         5.93 o                         
  -1   8   9          8.95          9.50         5.80 o                         
   0   8   9         89.30         84.23         8.18 o                         
   1   8   9          3.48         -4.59         7.43 o                         
   2   8   9          1.31         -6.37        11.95 o                         
   3   8   9          6.58         22.03        18.85 o                         
  -5   9   9         24.65         28.20        10.20 o                         
  -4   9   9          3.64          8.25         7.94 o                         
  -3   9   9         53.33         52.75         7.88 o                         
  -2   9   9        126.40        137.10         9.04 o                         
  -1   9   9          0.10          2.81         6.56 o                         
   0   9   9         78.03         84.25        10.13 o                         
   1   9   9         76.68        108.26        15.08 o                         
   2   9   9          5.17         -2.95        12.66 o                         
  -4  10   9          0.59         20.74        11.24 o                         
  -3  10   9         17.47         19.75        10.54 o                         
  -2  10   9          9.56          6.99         8.48 o                         
  -1  10   9         46.51         38.57         9.09 o                         
   0  10   9          0.17          3.39         9.55 o                         
   1  10   9          8.20         10.51        13.18 o                         
  -3  11   9          0.25         19.81        10.63 o                         
  -2  11   9          0.44         10.44        11.39 o                         
  -1  11   9          1.80        -10.32        11.12 o                         
   0  11   9          1.53         -1.84        10.62 o                         
  -7   0  10          2.55         -5.89         7.63 o                         
  -6   0  10          5.17         10.31         7.03 o                         
  -5   0  10         14.08         16.78         6.25 o                         
  -4   0  10         47.02         49.05         9.00 o                         
  -3   0  10         50.09         61.92        23.78 o                         
  -2   0  10          0.41         -0.11        11.64 o                         
  -1   0  10         19.64         18.95         8.96 o                         
   0   0  10         17.32         23.65         8.01 o                         
   1   0  10        330.15        293.64        15.34 o                         
   2   0  10         72.47         67.39        13.88 o                         
   3   0  10        110.35        102.52        10.91 o                         
   4   0  10         16.93         20.99        10.95 o                         
  -7   1  10          3.61         19.35         7.66 o                         
  -6   1  10         26.70         15.72         5.48 o                         
  -5   1  10          0.02         -4.49         4.49 o                         
  -4   1  10          3.26          4.97         3.38 o                         
  -3   1  10         14.42          9.86         4.05 o                         
  -2   1  10         34.00         27.26         5.54 o                         
  -1   1  10         14.14         12.58         4.72 o                         
   0   1  10        132.68        122.13         7.02 o                         
   1   1  10          9.82          9.23         6.39 o                         
   2   1  10          0.17          0.92         6.14 o                         
   3   1  10          4.91          4.64         6.03 o                         
   4   1  10          6.35         15.75         8.89 o                         
  -7   2  10          8.10         -4.33         6.07 o                         
  -6   2  10         18.30         21.52         5.94 o                         
  -5   2  10          0.96         -0.56         4.85 o                         
  -4   2  10         53.68         58.40         6.86 o                         
  -3   2  10         11.53          7.43         4.42 o                         
  -2   2  10         71.99         73.69         5.75 o                         
  -1   2  10         60.58         61.72         7.68 o                         
   0   2  10         35.49         43.86         6.23 o                         
   1   2  10        125.30        113.52         9.42 o                         
   2   2  10         86.62         88.25         8.36 o                         
   3   2  10          9.82         15.31         7.15 o                         
   4   2  10         10.28         16.23         9.28 o                         
  -7   3  10          0.44          2.66         6.38 o                         
  -6   3  10          1.09         -1.08         5.49 o                         
  -5   3  10          0.39          3.32         4.99 o                         
  -4   3  10          2.08          7.70         4.17 o                         
  -3   3  10         96.51        105.45         8.39 o                         
  -2   3  10         10.69         10.41         5.15 o                         
  -1   3  10        111.36        103.11         6.88 o                         
   0   3  10         61.21         58.62         5.01 o                         
   1   3  10          2.16         -2.44         5.67 o                         
   2   3  10        140.99        136.03         9.15 o                         
   3   3  10          8.12          0.97         6.93 o                         
   4   3  10          4.57         -2.57         8.20 o                         
  -6   4  10          1.45          1.42         5.81 o                         
  -5   4  10          0.51          8.70         5.46 o                         
  -4   4  10         30.54         31.98         5.83 o                         
  -3   4  10          1.43          3.98         7.41 o                         
  -2   4  10        120.58        114.22        13.99 o                         
  -1   4  10         53.55         60.42         5.69 o                         
   0   4  10          6.55         14.77         4.69 o                         
   1   4  10         23.83         23.97         7.07 o                         
   2   4  10          4.88         -6.78         7.14 o                         
   3   4  10          0.95          7.05         7.15 o                         
  -6   5  10          0.90          8.53         6.67 o                         
  -5   5  10          2.14         -5.34         5.34 o                         
  -4   5  10         17.60         18.86         4.77 o                         
  -3   5  10         38.38         37.27         5.10 o                         
  -2   5  10         32.45         33.44         6.66 o                         
  -1   5  10         60.03         64.30         8.08 o                         
   0   5  10         23.02         35.44         6.29 o                         
   1   5  10          0.88         -2.70         7.26 o                         
   2   5  10          4.87         -6.99         7.56 o                         
   3   5  10          1.79          5.37         8.44 o                         
  -6   6  10          0.51         10.80         7.56 o                         
  -5   6  10          2.78          2.83         5.31 o                         
  -4   6  10         16.60          7.95         5.08 o                         
  -3   6  10         39.05         52.20         9.51 o                         
  -2   6  10         74.66         79.72         6.07 o                         
  -1   6  10        135.91        156.66         7.59 o                         
   0   6  10         29.91         35.41         6.05 o                         
   1   6  10         21.23          8.74         7.78 o                         
   2   6  10          4.31          3.08         8.17 o                         
   3   6  10          2.91          0.95        17.97 o                         
  -5   7  10          2.17          8.28         5.73 o                         
  -4   7  10          9.61         15.89         5.95 o                         
  -3   7  10          1.17          8.24         6.09 o                         
  -2   7  10         22.13         20.67         5.79 o                         
  -1   7  10         27.63         27.91         6.60 o                         
   0   7  10          0.02         -6.96         6.96 o                         
   1   7  10          1.23          1.15         8.97 o                         
   2   7  10          4.18        -10.02        10.02 o                         
  -5   8  10          2.01         12.53         8.40 o                         
  -4   8  10         31.58         48.55         7.35 o                         
  -3   8  10          6.74         14.73         5.84 o                         
  -2   8  10          6.25          6.01         5.94 o                         
  -1   8  10          4.79          6.27         6.60 o                         
   0   8  10         28.10         22.71         7.32 o                         
   1   8  10         29.02         55.56        10.97 o                         
   2   8  10         24.47         39.18        15.39 o                         
  -4   9  10         11.15         10.60         7.60 o                         
  -3   9  10          7.26         18.03         6.98 o                         
  -2   9  10          0.86          5.05         7.12 o                         
  -1   9  10         13.67         14.11         6.92 o                         
   0   9  10          5.79         -7.68         7.68 o                         
   1   9  10         15.33         12.60        12.74 o                         
  -2  10  10          3.44          0.65         8.64 o                         
  -1  10  10         28.85         29.69         9.18 o                         
  -6   1  11          4.48          4.07         4.71 o                         
  -5   1  11          7.91          7.98         4.03 o                         
  -4   1  11          1.66         12.32         5.31 o                         
  -3   1  11          0.08         25.79        16.02 o                         
  -2   1  11         15.87         19.75         9.36 o                         
  -1   1  11          4.02         17.09         8.42 o                         
   0   1  11          4.89          6.55         5.55 o                         
   1   1  11          1.61         -3.71         6.76 o                         
   2   1  11          2.82          6.95         6.79 o                         
   3   1  11          1.56          4.06         6.31 o                         
  -6   2  11          1.16         -0.33         5.44 o                         
  -5   2  11         22.96         22.00         4.23 o                         
  -4   2  11         20.11         21.51         6.33 o                         
  -3   2  11          2.76          3.64         5.12 o                         
  -2   2  11         16.41          9.96         5.99 o                         
  -1   2  11         31.90         38.52         7.51 o                         
   0   2  11        114.10        113.14         7.62 o                         
   1   2  11          8.17         18.31         6.27 o                         
   2   2  11          1.99          8.84         6.62 o                         
   3   2  11          0.16          8.78         7.45 o                         
  -6   3  11          0.72          9.55         5.99 o                         
  -5   3  11         10.72         16.22         4.97 o                         
  -4   3  11          1.27          0.01         5.74 o                         
  -3   3  11          5.93          9.87         7.38 o                         
  -2   3  11         77.58         84.65         6.55 o                         
  -1   3  11         34.70         42.53         6.50 o                         
   0   3  11         11.01         17.41         8.16 o                         
   1   3  11         19.19         15.47         6.28 o                         
   2   3  11         23.34         32.09         7.12 o                         
   3   3  11          2.85          8.45         9.16 o                         
  -6   4  11          0.06         10.56         6.06 o                         
  -5   4  11          0.14          3.72         4.96 o                         
  -4   4  11         78.28         95.49         6.86 o                         
  -3   4  11          7.14          5.30         6.25 o                         
  -2   4  11        140.83        149.82        11.25 o                         
  -1   4  11         32.94         38.50         5.07 o                         
   0   4  11          0.03         -1.15         6.25 o                         
   1   4  11          0.10         -6.67         6.67 o                         
   2   4  11          4.77          3.08         9.97 o                         
  -5   5  11          2.66          6.38         5.39 o                         
  -4   5  11        144.24        140.27         7.55 o                         
  -3   5  11         10.53         14.81         6.13 o                         
  -2   5  11         41.39         50.16        10.30 o                         
  -1   5  11         23.45         19.44         5.34 o                         
   0   5  11         14.50         19.23         8.09 o                         
   1   5  11         38.80         47.78         9.26 o                         
   2   5  11         14.63         11.25         7.97 o                         
  -5   6  11         24.54         31.27         6.39 o                         
  -4   6  11         29.81         37.44         6.19 o                         
  -3   6  11         30.26         27.49         9.41 o                         
  -2   6  11        157.10        154.16         9.00 o                         
  -1   6  11          3.73          0.45         5.78 o                         
   0   6  11          7.65          9.47         7.14 o                         
   1   6  11         35.61         51.15        11.00 o                         
   2   6  11          6.31        -10.36        10.36 o                         
  -4   7  11         12.59          1.05         5.70 o                         
  -3   7  11         30.41         33.49         6.33 o                         
  -2   7  11         43.49         56.57         7.54 o                         
  -1   7  11          6.08         13.25         6.43 o                         
   0   7  11         18.52         16.42         8.90 o                         
   1   7  11          1.56         -9.68         9.68 o                         
  -3   8  11          7.69         17.22         6.62 o                         
  -2   8  11         44.10         40.65         6.67 o                         
  -1   8  11          0.87          3.37         6.79 o                         
   0   8  11          0.00          0.36         7.74 o                         
  -5   0  12         10.71         14.13         7.45 o                         
  -4   0  12          3.66          7.63        21.99 o                         
  -3   0  12          6.66         56.98        24.68 o                         
  -2   0  12         43.26         66.62        14.98 o                         
  -1   0  12        113.37        114.19        12.76 o                         
   0   0  12          3.89         -1.26         7.68 o                         
   1   0  12         45.39         42.57         9.60 o                         
   2   0  12         29.24         45.51        18.59 o                         
  -5   1  12          0.85          6.19         4.71 o                         
  -4   1  12         19.05         38.33         9.23 o                         
  -3   1  12          0.50         55.32        17.73 o                         
  -2   1  12         25.71         32.65        12.00 o                         
  -1   1  12         18.47         22.73         9.16 o                         
   0   1  12         23.28         20.96         6.18 o                         
   1   1  12         15.00         18.68         9.57 o                         
   2   1  12          3.27          8.96         6.68 o                         
  -5   2  12          6.39         13.16         6.20 o                         
  -4   2  12          3.49          0.52         4.74 o                         
  -3   2  12         58.28         67.49        17.09 o                         
  -2   2  12         10.25         15.05        12.45 o                         
  -1   2  12         55.22         49.78         6.22 o                         
   0   2  12         81.02         80.93         8.20 o                         
   1   2  12         14.18         20.13         7.48 o                         
  -5   3  12         30.97         35.83         7.08 o                         
  -4   3  12          0.72          4.74         7.20 o                         
  -3   3  12          1.95          5.15        10.74 o                         
  -2   3  12         20.06         26.71         6.67 o                         
  -1   3  12         21.37         22.64         6.74 o                         
   0   3  12         16.49         18.08         6.84 o                         
   1   3  12          0.01         -8.02         8.02 o                         
  -5   4  12          3.00         16.02         9.54 o                         
  -4   4  12         38.78         49.57         8.46 o                         
  -3   4  12         51.43         36.07        11.89 o                         
  -2   4  12         37.97         51.56        16.19 o                         
  -1   4  12          5.58         -2.22         5.18 o                         
   0   4  12         34.89         11.76        10.10 o                         
   1   4  12          0.89         -7.17         7.17 o                         
  -4   5  12          3.05         -0.64         5.98 o                         
  -3   5  12          0.02         20.50         9.80 o                         
  -2   5  12          5.25          5.69         8.21 o                         
  -1   5  12          3.29          4.96         5.72 o                         
   0   5  12          0.10         -8.12         8.12 o                         
  -3   6  12         26.88         39.76         7.43 o                         
  -2   6  12          6.23          4.09         6.33 o                         
  -1   6  12          4.38          3.23         8.55 o                         
   0   6  12          3.20          7.91         9.50 o                         
  -2   7  12          0.02          1.65        10.02 o                         
  -4   1  13          0.11          8.43         8.79 o                         
  -3   1  13          0.50          8.29        15.59 o                         
  -2   1  13          7.37         82.56        26.02 o                         
  -1   1  13          1.25          9.62         6.50 o                         
   0   1  13          0.55         -1.63         7.52 o                         
  -4   2  13         24.40         46.23        17.45 o                         
  -3   2  13          0.25         19.15        10.33 o                         
  -2   2  13         20.16         87.50        27.82 o                         
  -1   2  13          0.02        -10.56        10.56 o                         
   0   2  13          3.34          6.12         6.85 o                         
  -3   3  13          3.03         16.12        12.96 o                         
  -2   3  13         14.98         28.36        17.79 o                         
  -1   3  13          7.59          8.13         6.74 o                         
  -2   4  13          2.78          2.50        17.50 o                         
                                                                                
